# Supplementary material for: Analysis of human acetylation stoichiometry defines mechanistic constraints on protein regulation
Source: Nat Commun. 2019 Mar 5;10:1055. doi: 10.1038/s41467-019-09024-0 (PMC6401094; doi:10.1038/s41467-019-09024-0)
Supplement: Supplementary file 4 — Supplementary Data 1 [file 41467_2019_9024_MOESM4_ESM.xlsx]

## Sheet: Supplementary Data 1a
id	Modified sequence	Proteins	Positions within Proteins	Protein	Position within protein	Localization probability	Gene names	Protein names	PEP	Score	Exp.1 SR 4.23x	Exp.1 SR 42.3x	Exp.1 SR 423x	Exp.2 SR 6.37x	Exp.2 SR 63.7x	Exp.2 SR 637x	Stoichiometry Exp.1 SR1	Stoichiometry Exp.1 SR2	Stoichiometry Exp.1 SR3	Stoichiometry Exp.2 SR1	Stoichiometry Exp.2 SR2	Stoichiometry Exp.2 SR3	Median Stoichiometry Exp.1	Median Stoichiometry Exp.2	Median Stoichiometry
28845	_VLLEK(ac)ATR_	Q9HB71;B2ZWH1;Q9HB71-2	19;19;19	Q9HB71	19	1	CACYBP	Calcyclin-binding protein	0.0042668	133.12		21.072	2.10545			6.96136		3.9309e-05	3.93417e-05			2.34578e-05	3.93254e-05	2.34578e-05	3.13916e-05
59951	_FTLAK(ac)IR_	P46781;B5MCT8;C9JM19;F2Z3C0;A8MXK4	52;52;52;52;52	P46781	52	1	RPS9	40S ribosomal protein S9	0.0052512	143.37			1.5511	121.328	38.47	6.73673			5.34229e-05		4.24552e-05	2.42402e-05	5.34229e-05	3.33477e-05	4.33853e-05
50734	_DVFRDPALK(ac)R_	P61353;K7ELC7;K7EQQ9	107;115;51	P61353	107	1	RPL27	60S ribosomal protein L27	0.011384	145.25			1.7279		40.515				4.79494e-05		4.03115e-05		4.79494e-05	4.03115e-05	4.41304e-05
21964	_ELSPAALEK(ac)R_	O75683	144	O75683	144	1	SURF6	Surfeit locus protein 6	0.0094325	91.085		16.799	2.0302		10.11			4.93213e-05	4.08016e-05				4.50614e-05		4.50614e-05
43668	_FLPAVSDENSK(ac)R_	P46087;A0A087WV73;P46087-2;P46087-4;P46087-3;F5H359;F5GWB7;F5H709;F5H5X6;F5H8G6	41;41;41;41;41;41;41;41;41;41	P46087	41	1	NOP2	Probable 28S rRNA (cytosine(4447)-C(5))-methyltransferase	5.4793e-12	223.84		17.394	1.90695			1.50807		4.76319e-05	4.34418e-05				4.55369e-05		4.55369e-05
38682	_EELLK(ac)QLDDLK_	P42766;F2Z388	19;19	P42766	19	1	RPL35	60S ribosomal protein L35	3.3378e-09	232.41		17.731				3.56557		4.67255e-05				4.58075e-05	4.67255e-05	4.58075e-05	4.62665e-05
46020	_QPASQLQK(ac)QK_	Q16891;Q16891-2;B9A067;Q16891-3;H7C463;D6RAW4;Q16891-4;C9J406;A0A087WYS0	130;130;130;130;28;130;130;43;130	Q16891	130	1	IMMT	MICOS complex subunit MIC60	6.7479e-17	193.1		19.3475	1.6322	41.7659				4.28169e-05	5.07647e-05				4.67908e-05		4.67908e-05
41003	_IK(ac)LQTPNTFPK_	Q14978;A0A0A0MRM9;Q14978-3;Q14978-2	604;613;605;614	Q14978	604	1	NOLC1	Nucleolar and coiled-body phosphoprotein 1	3.7999e-06	137.46		11.426	1.6998			3.91389		7.25607e-05	4.87431e-05			4.17293e-05	6.06519e-05	4.17293e-05	5.11906e-05
42237	_QIGIIK(ac)TNK_	P35637;H3BPE7;P35637-2;Q92804;Q92804-2;A0A075B7D9	312;313;311;261;258;170	P35637	312	1	FUS;TAF15	RNA-binding protein FUS;TATA-binding protein-associated factor 2N	0.00064498	144.9		16.343	2.3078			2.71835		5.06994e-05	3.58888e-05			6.00915e-05	4.32941e-05	6.00915e-05	5.16928e-05
37791	_YKAEDEK(ac)QR_	P11142;E9PKE3;E9PNE6;A8K7Q2;E9PS65;E9PM13	531;512;385;295;122;83	P11142	531	1	HSPA8	Heat shock cognate 71 kDa protein	6.7829e-07	164.97		10.363	1.61845			4.27639		8.00201e-05	5.11966e-05			3.81909e-05	6.56084e-05	3.81909e-05	5.18996e-05
28055	_(ac)ADFDDRVSDEEK(ac)VR_	P52907	13	P52907	13	1	CAPZA1	F-actin-capping protein subunit alpha-1	5.138e-11	203.29		15.097				3.332		5.48901e-05				4.90199e-05	5.48901e-05	4.90199e-05	5.1955e-05
12296	_NIK(ac)LLETTEEDK_	Q7L0Y3;C9JVB6	164;164	Q7L0Y3	164	1	TRMT10C	Mitochondrial ribonuclease P protein 1	9.4635e-17	215.56	34.884	20.651	1.27365		11.78			4.01113e-05	6.50813e-05				5.25963e-05		5.25963e-05
25450	_YATLPNIM(ox)K(ac)AK_	P38117;P38117-2;M0QY67	200;291;147	P38117	200	1	ETFB	Electron transfer flavoprotein subunit beta	0.00329	96.331		15.188	1.624					5.45607e-05	5.10214e-05				5.2791e-05		5.2791e-05
35691	_ESVEK(ac)TIPYSDK_	Q16891-2;Q16891;B9A067;Q16891-3;Q16891-4	77;77;77;77;77	Q16891-2	77	1	IMMT	MICOS complex subunit MIC60	0.00071275	132.44		11.816	1.3754			3.90686		7.01611e-05	6.02587e-05			4.18044e-05	6.52099e-05	4.18044e-05	5.35072e-05
42049	_KTETQEK(ac)NTLPTK_	P63313;CON__P21752	26;nan	P63313	26	1	TMSB10	Thymosin beta-10	3.2835e-82	251.24		15.693	1.524					5.28024e-05	5.43743e-05				5.35883e-05		5.35883e-05
42127	_VK(ac)FASLEFSPGSK_	Q8N766;Q8N766-3;Q8N766-2;Q8N766-4;Q5TG59	41;41;41;41;41	Q8N766	41	1	EMC1	ER membrane protein complex subunit 1	5.809e-05	173.04		15.875				2.91783		5.21962e-05				5.59813e-05	5.21962e-05	5.59813e-05	5.40887e-05
42591	_FPVFK(ac)AVSFK_	P04080	39	P04080	39	1	CSTB	Cystatin-B	5.6461e-05	147.4		15.79				2.9107		5.24775e-05				5.61185e-05	5.24775e-05	5.61185e-05	5.4298e-05
19296	_SAFEETGK(ac)TK_	Q9BT09;A0A0C4DFY8	68;68	Q9BT09	68	1	CNPY3	Protein canopy homolog 3	0.0031953	88.495		12.369	1.9891					6.70185e-05	4.16456e-05				5.43321e-05		5.43321e-05
23359	_GEPTQTK(ac)ILR_	Q9UHB6;Q9UHB6-2;F8VQE1;F8VRN8;Q9UHB6-4;Q9UHB6-5	210;50;50;210;210;50	Q9UHB6	210	1	LIMA1	LIM domain and actin-binding protein 1	0.00039094	118.71		17.6685	1.3133					4.6891e-05	6.3113e-05				5.5002e-05		5.5002e-05
25793	_AEEK(ac)EGEK_	P80723;P80723-2	69;69	P80723	69	1	BASP1	Brain acid soluble protein 1	0.014215	112.41		13.216	1.7498		13.26			6.27159e-05	4.73485e-05				5.50322e-05		5.50322e-05
20936	_DVADYK(ac)SK_	O15347;E7ES08;E7EQU1	161;161;161	O15347	161	1	HMGB3	High mobility group protein B3	0.013817	88.358		13.96	1.62965	37.2773		1.84155		5.9368e-05	5.08442e-05				5.51061e-05		5.51061e-05
16938	_(ac)M(ox)VDREQLVQK(ac)AR_	P61981	10	P61981	10	1	YWHAG	14-3-3 protein gamma;14-3-3 protein gamma, N-terminally processed	0.0051966	136.94		12.144			32.42	4.82602		6.82626e-05			5.03813e-05	3.38401e-05	6.82626e-05	4.21107e-05	5.51866e-05
32649	_GM(ox)DK(ac)M(ox)IQDGK_	P50991	59	P50991	59	1	CCT4	T-complex protein 1 subunit delta	0.00029573	103.26		13.397	1.7045					6.18672e-05	4.86085e-05				5.52378e-05		5.52378e-05
14652	_QIEEQTIK(ac)AQK_	P35241;P35241-5;P35241-4;P35241-2	360;360;224;13	P35241	360	1	RDX	Radixin	4.6696e-17	258.33		13.8065	1.6415	35.6252		2.57805		6.00292e-05	5.04767e-05				5.52529e-05		5.52529e-05
41053	_FVETPGQK(ac)YK_	P05455;E7ERC4	174;174	P05455	174	1	SSB	Lupus La protein	0.0014418	144.12		11.62	2.0936					7.13469e-05	3.95647e-05				5.54558e-05		5.54558e-05
5697	_YVEESK(ac)ASK_	O95202	603	O95202	603	1	LETM1	LETM1 and EF-hand domain-containing protein 1, mitochondrial	0.0058339	94.85	7.3153	12.155	1.90425					6.82007e-05	4.35035e-05				5.58521e-05		5.58521e-05
71208	_DFVLK(ac)YALPLVGHR_	P13667	391	P13667	391	1	PDIA4	Protein disulfide-isomerase A4	1.9124e-08	144.27				272.153	31.56					6.00212e-05	5.17548e-05			5.5888e-05	5.5888e-05
7802	_GGIMLPEK(ac)SQGK_	P61604;B8ZZL8;S4R3N1	36;36;36	P61604	36	1	HSPE1;HSPE1-MOB4	10 kDa heat shock protein, mitochondrial	0.0003901	97.965	61.964	14.868	1.47675					5.57368e-05	5.61167e-05				5.59267e-05		5.59267e-05
34249	_LVTTGVLK(ac)QTK_	P07305;P07305-2	82;65	P07305	82	1	H1F0	Histone H1.0;Histone H1.0, N-terminally processed	7.5197e-12	213.24		13.861	2.0049	70.5069	21.995	3.2507		5.97927e-05	4.13171e-05		7.42759e-05	5.02465e-05	5.05549e-05	6.22612e-05	5.6408e-05
77114	_VITEEEK(ac)NFK_	P26373;P26373-2;J3KS98;H3BUK8	174;127;41;20	P26373	174	1	RPL13	60S ribosomal protein L13	0.0017673	131.41					22.65	3.85996					7.21266e-05	4.23126e-05		5.72196e-05	5.72196e-05
76691	_KPAAAAAPGTAEK(ac)LSPK_	P50454;E9PPV6;E9PR70;E9PK86;E9PMI5;E9PNX1;E9PRS3;E9PQ34;E9PJH8;E9PIG2	35;35;35;35;35;35;35;35;35;35	P50454	35	1	SERPINH1	Serpin H1	1.6733e-11	140.03					24.7	3.34211					6.6137e-05	4.88715e-05		5.75042e-05	5.75042e-05
18830	_IEEVK(ac)STTK_	Q9Y265;Q9Y265-2	7;7	Q9Y265	7	1	RUVBL1	RuvB-like 1	0.0048611	105.52		14.61	1.4157					5.67226e-05	5.85406e-05				5.76316e-05		5.76316e-05
29018	_AVQK(ac)LRR_	P11021	287	P11021	287	1	HSPA5	78 kDa glucose-regulated protein	1.7188e-13	187.14		12.685	1.7713		24.55	2.93566		6.5346e-05	4.6773e-05		6.65413e-05	5.56413e-05	5.60595e-05	6.10913e-05	5.85754e-05
26336	_AIQAELLK(ac)VK_	Q08752	349	Q08752	349	1	PPID	Peptidyl-prolyl cis-trans isomerase D	0.00069859	108.98		17.6115	1.1821	44.8471	13.7			4.70429e-05	7.01314e-05				5.85872e-05		5.85872e-05
16077	_GANEK(ac)LAVAEVR_	P12270	773	P12270	773	1	TPR	Nucleoprotein TPR	0.0061973	94.791		13.09	1.5327					6.33207e-05	5.40652e-05				5.86929e-05		5.86929e-05
15955	_TFNTSTGGLLLPSDTK(ac)R_	P12956;B1AHC9;P12956-2	317;267;276	P12956	317	1	XRCC6	X-ray repair cross-complementing protein 6	8.7042e-14	209.22		12.332				3.2455		6.722e-05				5.03269e-05	6.722e-05	5.03269e-05	5.87734e-05
84423	_GTAEK(ac)LKPEDITQIQPQQLVLR_	P05556;P05556-2;P05556-5;P05556-4;P05556-3;C9JPK5;E9PLR6;E7EUI6;E7EQW5;Q5T3E6;E7ERX5	105;105;105;105;105;48;105;108;105;105;105	P05556	105	0.999	ITGB1	Integrin beta-1;Integrin beta	5.0102e-52	208.28				55.5463	24.59	3.19331					6.6433e-05	5.11499e-05		5.87914e-05	5.87914e-05
14333	_EAELQK(ac)VRK_	Q14152;Q14152-2	603;569	Q14152	603	1	EIF3A	Eukaryotic translation initiation factor 3 subunit A	0.0097083	109.86		13.888	1.405					5.96763e-05	5.89871e-05				5.93317e-05		5.93317e-05
13636	_AEDEK(ac)QRDK_	P11142;E9PKE3;E9PNE6;A8K7Q2;E9PM13;E9PS65	531;512;385;295;83;122	P11142	531	1	HSPA8	Heat shock cognate 71 kDa protein	0.0045098	192.91		11.715	1.7291					7.07672e-05	4.7916e-05				5.93416e-05		5.93416e-05
1801	_ISSVSEVM(ox)K(ac)ESK_	Q16891-2;Q16891;B9A067;Q16891-3;Q16891-4	119;119;119;119;119	Q16891-2	119	1	IMMT	MICOS complex subunit MIC60	1.6915e-05	145.46	35.731	10.75	1.9884		13.38			7.71333e-05	4.16603e-05				5.93968e-05		5.93968e-05
23625	_GQK(ac)YFDSGDYNM(ox)AK_	O43768;O43768-5;O43768-2;O43768-6;P56211;H3BTD3;H3BMD8;P56211-2	63;59;63;59;58;42;77;42	O43768	63	1	ENSA;ARPP19	Alpha-endosulfine;cAMP-regulated phosphoprotein 19	1.3816e-05	175.49		14.318	1.3487					5.78812e-05	6.14536e-05				5.96674e-05		5.96674e-05
19287	_SGEPQTFTLK(ac)FK_	P05556;P05556-2;P05556-5;P05556-4;P05556-3;C9JPK5;E9PLR6;E7EUI6;E7EQW5;Q5T3E6	134;134;134;134;134;77;134;137;134;134	P05556	134	1	ITGB1	Integrin beta-1;Integrin beta	0.00086686	127.17		13.8845				2.71525		5.96914e-05				6.01601e-05	5.96914e-05	6.01601e-05	5.99258e-05
33074	_IVQAEGEAEAAK(ac)M(ox)LGEALSK_	Q99623;J3KPX7;F5GY37	236;236;236	Q99623	236	1	PHB2	Prohibitin-2	1.2745e-25	116.94		11.07	1.8386					7.4899e-05	4.50588e-05				5.99789e-05		5.99789e-05
15683	_TSLGPNGLDK(ac)M(ox)M(ox)VDK_	P48643;B7ZAR1;E9PCA1	59;21;38	P48643	59	1	CCT5	T-complex protein 1 subunit epsilon	0.00022249	112.5		14.372	1.3281					5.76634e-05	6.24085e-05				6.00359e-05		6.00359e-05
24061	_ADIDLTK(ac)R_	P62269	54	P62269	54	1	RPS18	40S ribosomal protein S18	0.011215	225.08		18.081	1.5443			2.32233		4.58198e-05	5.36584e-05			7.0345e-05	4.97391e-05	7.0345e-05	6.00421e-05
39642	_QSSEAEIQAK(ac)AR_	Q15149;Q15149-2;Q15149-6;Q15149-9;Q15149-7;Q15149-8;Q15149-5;Q15149-3;Q15149-4	1573;1463;1440;1422;1404;1414;1436;1459;1436	Q15149	1573	1	PLEC	Plectin	1.6495e-106	265.23		12.1095	1.6045	52.7677				6.84574e-05	5.16423e-05				6.00499e-05		6.00499e-05
84728	_RLLEDGEDFNLGDALDSSNSM(ox)QTIQK(ac)TTTR_	P05783	407	P05783	407	1	KRT18	Keratin, type I cytoskeletal 18	1.6399e-94	222.95					20.87	3.90396					7.82824e-05	4.18355e-05		6.0059e-05	6.0059e-05
48908	_EEAREK(ac)M(ox)LASK_	Q8MH63	25	Q8MH63	25	1	SLC7A5P1	Putative L-type amino acid transporter 1-like protein MLAS	0.021538	100.58			1.3936	120.881	25.49	2.82129			5.94704e-05		6.40861e-05	5.78979e-05	5.94704e-05	6.0992e-05	6.02312e-05
937	_M(ox)PK(ac)FSVSGLK_	Q09666	3481	Q09666	3481	1	AHNAK	Neuroblast differentiation-associated protein AHNAK	1.8522e-05	148.5	45.9	12.408	1.5371	39.1334	9.04			6.68075e-05	5.39102e-05				6.03588e-05		6.03588e-05
32304	_ITSELVSK(ac)IGDK_	Q14008;Q14008-2;Q14008-3	868;868;868	Q14008	868	1	CKAP5	Cytoskeleton-associated protein 5	0.0005486	139.64		10.597	1.9408	84.6382				7.82493e-05	4.26833e-05				6.04663e-05		6.04663e-05
27477	_LLATEQEDAAVAK(ac)SK_	Q9P2E9;A0A087WVV2;A0A0A0MRV0;Q9P2E9-2;Q9P2E9-3;F8W7S5	720;244;720;717;287;61	Q9P2E9	720	1	RRBP1	Ribosome-binding protein 1	2.8575e-24	229.54		15.591				2.40772		5.31483e-05				6.78486e-05	5.31483e-05	6.78486e-05	6.04985e-05
8376	_SLAQAEAEK(ac)QK_	Q15149;Q15149-2;Q15149-6;Q15149-9;Q15149-7;Q15149-5;Q15149-3;Q15149-4;Q15149-8	1801;1691;1668;1650;1632;1664;1687;1664;1642	Q15149	1801	1	PLEC	Plectin	8.9374e-06	174.42	56.584	12.003	1.5925					6.9066e-05	5.2032e-05				6.0549e-05		6.0549e-05
39422	_(ac)AGLNSLEAVK(ac)R_	P67936	11	P67936	11	1	TPM4	Tropomyosin alpha-4 chain	3.2863e-24	285.16		9.6924	1.2406			3.57897		8.55697e-05	6.68183e-05			4.56359e-05	7.6194e-05	4.56359e-05	6.09149e-05
25906	_GEK(ac)FVM(ox)QEEFSR_	P30101	335	P30101	335	1	PDIA3	Protein disulfide-isomerase A3	3.4458e-17	247.96		11.028	1.7717					7.51852e-05	4.67624e-05				6.09738e-05		6.09738e-05
85153	_LQELLK(ac)TTQEQLAR_	Q9P2E9;A0A087WVV2;A0A0A0MRV0;Q9P2E9-2;Q9P2E9-3;F8W7S5;A0A087WU26	1375;899;1375;1372;942;716;312	Q9P2E9	1375	1	RRBP1	Ribosome-binding protein 1	1.4673e-41	250.7					26.24	2.73515					6.22534e-05	5.97221e-05		6.09878e-05	6.09878e-05
29806	_ALIEM(ox)EK(ac)QQQDQVDR_	Q15233;Q15233-2;C9JYS8;H7C367	279;190;187;141	Q15233	279	1	NONO	Non-POU domain-containing octamer-binding protein	8.5569e-44	284.15		13.703	1.3393		8.215	2.12179		6.04833e-05	6.18857e-05				6.11845e-05		6.11845e-05
34134	_VVEK(ac)EAETER_	O94905;E5RHW4;E5RJ09;O75477;B0QZ43	205;205;162;205;207	O94905	205	1	ERLIN2;ERLIN1	Erlin-2;Erlin-1	0.00028464	123.75		12.202	1.52225	44.9035		2.48694		6.79375e-05	5.44369e-05				6.11872e-05		6.11872e-05
27130	_LVNELTEK(ac)TGK_	Q86UP2;Q86UP2-4;Q86UP2-2;Q86UP2-3	465;465;465;465	Q86UP2	465	1	KTN1	Kinectin	9.2295e-13	173.32		13.737	1.3257					6.03334e-05	6.25216e-05				6.14275e-05		6.14275e-05
14124	_TTVDAM(ox)K(ac)LGVK_	Q9NZZ3;Q9NZZ3-2	110;110	Q9NZZ3	110	1	CHMP5	Charged multivesicular body protein 5	0.0023654	102.07		13.225	1.3684					6.26732e-05	6.05674e-05				6.16203e-05		6.16203e-05
20935	_DFTEK(ac)GSR_	Q32MZ4-3;Q32MZ4;Q32MZ4-2;Q32MZ4-4;C9JTC6	63;95;95;223;115	Q32MZ4-3	63	1	LRRFIP1	Leucine-rich repeat flightless-interacting protein 1	0.016481	94.302		17.357	1.08825					4.77336e-05	7.61922e-05				6.19629e-05		6.19629e-05
21094	_EDAEK(ac)ENIEK_	P78362;P78362-2	356;367	P78362	356	1	SRPK2	SRSF protein kinase 2;SRSF protein kinase 2 N-terminal;SRSF protein kinase 2 C-terminal	7.7502e-11	174.42		10.6683	1.7862					7.77253e-05	4.63823e-05				6.20538e-05		6.20538e-05
19064	_VPPATQK(ac)AK_	P50502;Q8NFI4;Q3KNR6;F6VDH7	48;48;48;11	P50502	48	1	ST13;ST13P5	Hsc70-interacting protein;Putative protein FAM10A5	0.011813	69.598		13.327	1.3377					6.21927e-05	6.19598e-05				6.20763e-05		6.20763e-05
33035	_SM(ox)GLPTSDEQK(ac)K_	Q9Y266	308	Q9Y266	308	1	NUDC	Nuclear migration protein nudC	0.011225	112.36		11.38	1.6146					7.28546e-05	5.13188e-05				6.20867e-05		6.20867e-05
42759	_LEK(ac)ERNDAK_	P34932;A0A087WYC1;O95757;E9PDE8;Q92598;Q92598-2;Q92598-3;Q92598-4;A0A0A0MSM0	612;610;615;589;629;585;588;631;553	P34932	612	1	HSPA4;HSPA4L;HSPH1	Heat shock 70 kDa protein 4;Heat shock 70 kDa protein 4L;Heat shock protein 105 kDa	0.0078554	205.59		16.775	1.6895			2.17908		4.93919e-05	4.90407e-05			7.49725e-05	4.92163e-05	7.49725e-05	6.20944e-05
27113	_M(ox)PK(ac)FSVPGFK_	Q09666	756	Q09666	756	1	AHNAK	Neuroblast differentiation-associated protein AHNAK	0.00095646	125.97		11.702	1.5394					7.0846e-05	5.38295e-05				6.23377e-05		6.23377e-05
32871	_SSEPVVIM(ox)K(ac)R_	P46013;A0A087WV66;P46013-2	3049;3048;2689	P46013	3049	1	MKI67	Antigen KI-67	0.00049165	103.87		12.097	1.4517	39.6904				6.85283e-05	5.70866e-05				6.28074e-05		6.28074e-05
15437	_EEK(ac)QM(ox)DLNTGR_	Q14692	418	Q14692	418	1	BMS1	Ribosome biogenesis protein BMS1 homolog	0.0030939	112.71		12.743	1.3675					6.5048e-05	6.06074e-05				6.28277e-05		6.28277e-05
44293	_IDALEK(ac)AGQK_	Q13813;Q13813-3;Q13813-2;A0A0D9SF54;A0A0D9SGF6	633;633;633;633;633	Q13813	633	1	SPTAN1	Spectrin alpha chain, non-erythrocytic 1	4.4248e-07	161.86		15.253	1.162					5.43278e-05	7.13469e-05				6.28374e-05		6.28374e-05
18122	_QYGLK(ac)M(ox)K_	Q9UQ80;Q9UQ80-2;F8VR77	258;204;258	Q9UQ80	258	1	PA2G4	Proliferation-associated protein 2G4	0.037412	81.381		13.452	1.2872					6.16138e-05	6.4395e-05				6.30044e-05		6.30044e-05
18478	_SAAETVTK(ac)GGIM(ox)LPEK_	P61604;B8ZZL8;S4R3N1	28;28;28	P61604	28	1	HSPE1;HSPE1-MOB4	10 kDa heat shock protein, mitochondrial	0.00049424	98.531		12.0655	1.7088			2.40425		6.87075e-05	4.8486e-05			6.79467e-05	5.85968e-05	6.79467e-05	6.32717e-05
15500	_VM(ox)EK(ac)ETEK_	O94905;E5RHW4;E5RJ09;O75477;B0QZ43	236;236;193;236;238	O94905	236	1	ERLIN2;ERLIN1	Erlin-2;Erlin-1	0.011438	80.684		11.797	1.4656		15.84	3.87447		7.02743e-05	5.65443e-05				6.34093e-05		6.34093e-05
15615	_VFNDM(ox)K(ac)VR_	P23528;E9PP50;E9PK25;E9PS23;Q9Y281;F8WDN3	19;19;57;19;19;19	P23528	19	1	CFL1;CFL2	Cofilin-1;Cofilin-2	0.004618	111.01		10.861	1.31125			2.83897		7.63433e-05	6.32118e-05			5.75371e-05	6.97776e-05	5.75371e-05	6.36573e-05
31173	_ALELTGLK(ac)VFGNEIK_	P19338	370	P19338	370	1	NCL	Nucleolin	9.5968e-70	278.38		13.223				2.51462		6.26827e-05				6.49627e-05	6.26827e-05	6.49627e-05	6.38227e-05
27201	_SEDDEK(ac)LK_	P82979;F8VZQ9;H0YHG0	173;173;486	P82979	173	1	SARNP	SAP domain-containing ribonucleoprotein	0.0036841	130.27		10.8595	1.6148	38.2585		1.93386		7.63539e-05	5.13125e-05				6.38332e-05		6.38332e-05
38469	_TAEEPPQEK(ac)APEPTDARK_	O43719;Q5H919;Q5H918	104;104;104	O43719	104	1	HTATSF1	HIV Tat-specific factor 1	3.7949e-07	130.11		11.365	1.4999	56.0099				7.29509e-05	5.52493e-05				6.41001e-05		6.41001e-05
18940	_GNGTNVIK(ac)IAPETAVK_	Q6NUK1;Q6NUK1-2	260;241	Q6NUK1	260	1	SLC25A24	Calcium-binding mitochondrial carrier protein SCaMC-1	9.5594e-11	138.02		14.6125	1.6051		18.26	2.7569		5.67129e-05	5.1623e-05		8.94804e-05	5.92509e-05	5.41679e-05	7.43656e-05	6.42668e-05
22848	_EQLEK(ac)LAR_	Q9BRP8;Q9BRP8-2	186;185	Q9BRP8	186	1	WIBG	Partner of Y14 and mago	0.010937	165.52		15.5825	1.09975					5.31774e-05	7.53938e-05				6.42856e-05		6.42856e-05
73021	_LLEDGEDFNLGDALDSSNSM(ox)QTIQK(ac)TTTRR_	P05783	407	P05783	407	1	KRT18	Keratin, type I cytoskeletal 18	7.4064e-169	298.53				55.1511	21.93	2.97194					7.44962e-05	5.49615e-05		6.47288e-05	6.47288e-05
22653	_IPK(ac)FTFSGR_	Q09666	5665	Q09666	5665	1	AHNAK	Neuroblast differentiation-associated protein AHNAK	0.00099169	163.2		10.9445	1.3321		24.265	3.03991		7.57593e-05	6.22208e-05		6.73233e-05	5.37321e-05	6.899e-05	6.05277e-05	6.47589e-05
14651	_(ac)AKPLTDQEK(ac)R_	P06737;P06737-2;E9PK47	10;10;10	P06737	10	1	PYGL	Glycogen phosphorylase, liver form;Alpha-1,4 glucan phosphorylase	2.5401e-05	198.72		8.19375	1.3564			3.35852		0.000101264	6.11042e-05			4.86326e-05	8.11842e-05	4.86326e-05	6.49084e-05
26177	_DVM(ox)EK(ac)AAEVYTR_	Q7Z4V5;Q7Z4V5-2;Q7Z4V5-4;Q7Z4V5-3;K7EPS6;K7ERA4	538;538;538;538;52;120	Q7Z4V5	538	1	HDGFRP2	Hepatoma-derived growth factor-related protein 2	1.3365e-05	176.8		14.293	1.1519	16.6312	6.75	1.50649		5.79826e-05	7.19734e-05				6.4978e-05		6.4978e-05
30480	_GM(ox)SDVAQEK(ac)NK_	Q13045;Q13045-2;Q13045-3;J3KS54	456;401;445;455	Q13045	456	1	FLII	Protein flightless-1 homolog	0.0045496	109.66		13.116	1.2375					6.31949e-05	6.6986e-05				6.50905e-05		6.50905e-05
15985	_TEESPASDEAGEK(ac)EAK_	P05114;A6NEL0;A6NL93	95;111;85	P05114	95	1	HMGN1	Non-histone chromosomal protein HMG-14	1.4431e-26	237.53		15.288	1.08185	25.492		1.10114		5.42033e-05	7.66439e-05				6.54236e-05		6.54236e-05
84470	_VPEGPIPPSTPK(ac)FAYGK_	P16278;P16278-3;E7EQ29;P16278-2	371;341;240;240	P16278	371	1	GLB1	Beta-galactosidase	1.2025e-26	230.96					28.73	2.20502					5.68553e-05	7.40897e-05		6.54725e-05	6.54725e-05
32638	_LQEELAK(ac)LSEK_	Q4V328;A0A087WT45;A0A075B793;Q4V328-2;Q4V328-4;Q4V328-3	230;185;230;177;230;120	Q4V328	230	1	GRIPAP1	GRIP1-associated protein 1	5.1745e-06	177.57		12.2885	1.30505					6.74584e-05	6.35127e-05				6.54855e-05		6.54855e-05
44067	_ELEEEVNNFQK(ac)K_	Q9NVA2;D6RGI3;D6RER5;Q9NVA2-2;H0Y961;H0Y9G8	397;397;397;407;126;50	Q9NVA2	397	1	42989	Septin-11	1.3494e-24	159.79		13.721	1.1646					6.04038e-05	7.11873e-05				6.57956e-05		6.57956e-05
53826	_TNTLK(ac)TR_	P46087;A0A087WV73;P46087-2;P46087-4;P46087-3;F5GYR3	318;318;314;351;314;194	P46087	318	1	NOP2	Probable 28S rRNA (cytosine(4447)-C(5))-methyltransferase	0.0090835	135.77			1.49965	60.518	18.45	2.54298			5.52585e-05		8.85582e-05	6.4238e-05	5.52585e-05	7.63981e-05	6.58283e-05
33549	_M(ox)VVPAALK(ac)VVR_	P40429;M0QYS1;Q8J015;Q6NVV1	125;132;64;39	P40429	125	1	RPL13A;RPL13a;RPL13AP3	60S ribosomal protein L13a;Putative 60S ribosomal protein L13a protein RPL13AP3	0.00052925	137		16.456	1.0195		12.73	3.08995		5.03507e-05	8.13417e-05				6.58462e-05		6.58462e-05
15349	_EIEEAM(ox)K(ac)R_	Q05519;Q05519-2;Q5T757;Q5T760	224;224;164;224	Q05519	224	1	SRSF11	Serine/arginine-rich splicing factor 11	0.0068405	101.64		11.101	1.432	21.6452		1.23346		7.46894e-05	5.78731e-05				6.62813e-05		6.62813e-05
27896	_NVK(ac)AQSQTDR_	P01891;P30512;P30457;P04439;P13746;Q5SRN7;Q5SRN5;P16188;P13746-2;P10316	92;92;92;92;92;92;92;92;92;92	P01891	92	1	HLA-A	HLA class I histocompatibility antigen, A-68 alpha chain;HLA class I histocompatibility antigen, A-29 alpha chain;HLA class I histocompatibility antigen, A-66 alpha chain;HLA class I histocompatibility antigen, A-3 alpha chain;HLA class I histocompatibility antigen, A-11 alpha chain;HLA class I histocompatibility antigen, A-30 alpha chain;HLA class I histocompatibility antigen, A-69 alpha chain	0.00036909	119.75		11.574	1.35905					7.1631e-05	6.09848e-05				6.63079e-05		6.63079e-05
37419	_REEAAVDAQQQK(ac)R_	Q15149;Q15149-2;Q15149-6;Q15149-9;Q15149-7;Q15149-5;Q15149-3;Q15149-4;Q15149-8	1552;1442;1419;1401;1383;1415;1438;1415;1393	Q15149	1552	1	PLEC	Plectin	0.00028051	131.66		10.111	1.7476		24.04			8.2019e-05	4.74081e-05		6.79538e-05		6.47136e-05	6.79538e-05	6.63337e-05
13895	_RQVDQLTNDK(ac)AR_	P08670;B0YJC4	168;168	P08670	168	1	VIM	Vimentin	1.9301e-43	266.93		13.941				2.2312		5.94491e-05				7.322e-05	5.94491e-05	7.322e-05	6.63346e-05
21291	_LVIVAK(ac)ASR_	Q969H8	167	Q969H8	167	1	MYDGF	Myeloid-derived growth factor	0.00031558	146.58		14.109	1.6983		17.205	2.59134		5.874e-05	4.87862e-05		9.49717e-05	6.30383e-05	5.37631e-05	7.9005e-05	6.63841e-05
11790	_LATNTSAPDLK(ac)NVR_	E7EVA0;P27816;P27816-6;P27816-2;P27816-4;P27816-5;B5MEG9;H7C4C5;H0Y2V1;F8W9U4	2078;933;933;760;668;660;668;344;299;664	E7EVA0	2078	1	MAP4	Microtubule-associated protein;Microtubule-associated protein 4	2.4133e-27	217.14	107.33		1.49185	49.554		2.86821	7.72557e-05		5.55478e-05				6.64018e-05		6.64018e-05
12156	_SDEK(ac)AAVAGK_	P36578;H3BM89	368;274	P36578	368	1	RPL4	60S ribosomal protein L4	7.1946e-06	159.79	44.633	11.19	1.4092		0.73	1.08247		7.40941e-05	5.8811e-05				6.64526e-05		6.64526e-05
35286	_AGSSLQK(ac)K_	O60231;A2AB15	120;60	O60231	120	1	DHX16	Putative pre-mRNA-splicing factor ATP-dependent RNA helicase DHX16	0.0046069	124.83		9.91065	1.68075					8.36809e-05	4.92963e-05				6.64886e-05		6.64886e-05
50965	_LALLK(ac)APAK_	Q9UNZ5;K7ESE5;A0A0A0MQS3	81;38;62	Q9UNZ5	81	1	C19orf53	Leydig cell tumor 10 kDa protein homolog	0.0065336	88.942			1.7618	43.6826	15.79	2.38501			4.70255e-05		0.00010349	6.84951e-05	4.70255e-05	8.59926e-05	6.65091e-05
27548	_NLQEAEEWYK(ac)SK_	P08670;B0YJC4;B0YJC5;Q5JVS8;F8W835;P41219;H7C5W5;P41219-2	292;292;110;118;175;288;17;288	P08670	292	1	VIM;PRPH	Vimentin;Peripherin	3.3578e-07	188.61		15.5385	1.0393	7.53409				5.33282e-05	7.97886e-05				6.65584e-05		6.65584e-05
67476	_NAAGALDLLK(ac)ELK_	P23193;E5RIS7;B7Z4S1;E5RJ93;E5RK46;E5RFI1	29;29;29;29;29;29	P23193	29	1	TCEA1	Transcription elongation factor A protein 1	1.7034e-11	170.95				48.0637	22.565	2.67272					7.23985e-05	6.11179e-05		6.67582e-05	6.67582e-05
40141	_M(ox)EIGLPDEK(ac)GR_	P46459;I3L0N3;P46459-2	401;396;307	P46459	401	1	NSF	Vesicle-fusing ATPase	3.2137e-06	132.78		10.776	1.4579					7.69468e-05	5.68434e-05				6.68951e-05		6.68951e-05
49186	_LTIAEERDK(ac)R_	P62701;Q8TD47	254;254	P62701	254	1	RPS4X;RPS4Y2	40S ribosomal protein S4, X isoform;40S ribosomal protein S4, Y isoform 2	0.004307	93.325			1.6013		15.95	2.61684			5.17457e-05		0.000102451	6.24237e-05	5.17457e-05	8.24374e-05	6.70915e-05
5651	_VQTEVLQK(ac)R_	Q99848;H7C2Q8	187;242	Q99848	187	1	EBNA1BP2	Probable rRNA-processing protein EBP2	1.3597e-08	215.39	38.564	16.7665	1.739	49.6574	16.875	2.1855		4.9417e-05	4.76429e-05		9.68305e-05	7.47518e-05	4.853e-05	8.57912e-05	6.71606e-05
31336	_VLK(ac)AQAQSQK_	P49207	108	P49207	108	1	RPL34	60S ribosomal protein L34	3.8261e-09	209.03		11.773	1.2834	61.7246		1.96052		7.04179e-05	6.4586e-05				6.75019e-05		6.75019e-05
28453	_YSLVK(ac)NK_	Q96FQ6	30	Q96FQ6	30	1	S100A16	Protein S100-A16	0.02889	90.661		12.147	1.2366					6.82457e-05	6.70348e-05				6.76402e-05		6.76402e-05
40686	_QSVYEEK(ac)LK_	Q14152;Q14152-2	775;741	Q14152	775	1	EIF3A	Eukaryotic translation initiation factor 3 subunit A	0.0011132	135.71		12.051	1.24665		10.96			6.87903e-05	6.64934e-05				6.76419e-05		6.76419e-05
41989	_EPLYEK(ac)DSSVAAR_	O43809	56	O43809	56	1	NUDT21	Cleavage and polyadenylation specificity factor subunit 5	2.2067e-14	152.7		11.7185	1.0443			2.70117		7.0746e-05	7.94058e-05			6.04739e-05	7.50759e-05	6.04739e-05	6.77749e-05
12837	_TIEESEETLK(ac)NTK_	O95347;O95347-2	760;760	O95347	760	1	SMC2	Structural maintenance of chromosomes protein 2	1.5377e-19	227.37	12.7086	10.8303	1.8862			2.15834		7.65598e-05	4.39203e-05			7.56934e-05	6.02401e-05	7.56934e-05	6.79667e-05
623	_ATVNLLGEEK(ac)K_	Q00765	186	Q00765	186	1	REEP5	Receptor expression-enhancing protein 5	8.3552e-09	191.54	14.074		1.2426	42.9129	18.03	3.5848					9.06227e-05	4.55616e-05		6.80922e-05	6.80922e-05
36590	_RVELLK(ac)ELSR_	P33991;E5RG31	450;168	P33991	450	1	MCM4	DNA replication licensing factor MCM4	0.00096629	116.84		13.986				2.1231		5.92575e-05				7.69506e-05	5.92575e-05	7.69506e-05	6.8104e-05
6849	_QQQDQVDRNIK(ac)EAR_	Q15233;Q15233-2;C9JYS8;H7C367	290;201;198;152	Q15233	290	1	NONO	Non-POU domain-containing octamer-binding protein	6.3616e-51	263.29	8.9835	17.898	1.5184	40.1671	15.665	2.42747		4.62889e-05	5.45751e-05		0.000104317	6.72965e-05	5.0432e-05	8.58066e-05	6.81193e-05
49983	_DNRAVQK(ac)LR_	P11021	287	P11021	287	1	HSPA5	78 kDa glucose-regulated protein	8.6448e-06	200.07			1.6076	51.9275	15.41	2.57069			5.15426e-05		0.000106044	6.3545e-05	5.15426e-05	8.47947e-05	6.81687e-05
46174	_NVESYTK(ac)LGNPTR_	P04843;B7Z4L4	187;15	P04843	187	1	RPN1	Dolichyl-diphosphooligosaccharide--protein glycosyltransferase subunit 1	7.9606e-11	202.65		11.1575	1.32985					7.43104e-05	6.23262e-05				6.83183e-05		6.83183e-05
39884	_QVLEK(ac)EGESK_	Q14980;Q14980-4;Q14980-3;Q14980-2;A0A087WY61;H0YFY6	1244;1244;1244;1244;1244;89	Q14980	1244	1	NUMA1	Nuclear mitotic apparatus protein 1	2.6153e-11	174.42		11.027	1.3461					7.51917e-05	6.15725e-05				6.83821e-05		6.83821e-05
22222	_LEDGPK(ac)FLK_	P68104;Q5VTE0;A0A087WVQ9;P68104-2;A0A087WV01	392;392;371;371;390	P68104	392	1	EEF1A1;EEF1A1P5	Elongation factor 1-alpha 1;Putative elongation factor 1-alpha-like 3;Elongation factor 1-alpha	0.0045965	107.66		9.0591	0.95394			3.43501		9.15667e-05	8.69454e-05			4.75493e-05	8.9256e-05	4.75493e-05	6.84027e-05
32859	_GQAVDYEGSRTQEEIVAK(ac)VR_	P13667	163	P13667	163	1	PDIA4	Protein disulfide-isomerase A4	7.3726e-20	195.91		11.745				2.45682		7.05861e-05				6.64919e-05	7.05861e-05	6.64919e-05	6.8539e-05
36199	_EDAM(ox)K(ac)AYINK_	P07108;P07108-5;B8ZWD1;A0A0A0MTI5;P07108-3;P07108-2;P07108-4	72;133;82;128;73;89;114	P07108	72	1	DBI	Acyl-CoA-binding protein	1.7369e-07	163.15		15.881	1.4144			1.9996		5.21764e-05	5.85944e-05			8.17065e-05	5.53854e-05	8.17065e-05	6.85459e-05
27828	_EGEEEK(ac)VAK_	Q96ST2;Q96ST2-2;Q96ST2-3	388;63;181	Q96ST2	388	1	IWS1	Protein IWS1 homolog	0.0054612	99.139		10.465	1.4304					7.92385e-05	5.7938e-05				6.85882e-05		6.85882e-05
39938	_VLK(ac)YVDTNLQK_	Q9UBU8;Q9UBU8-2;H0YMJ0;H0YLJ3;B3KTM8;H0YNE0	103;64;74;64;89;80	Q9UBU8	103	1	MORF4L1	Mortality factor 4-like protein 1	9.5209e-09	191.45		11.663	1.32445	59.6908	18.37	3.1252		7.10833e-05	6.25808e-05		8.89442e-05	5.22652e-05	6.6832e-05	7.06047e-05	6.87183e-05
16948	_NILK(ac)QGIETPEDQNDLRK_	Q15637;Q15637-6;Q15637-5;Q15637-4;Q15637-2;Q15637-3;Q15637-7	227;227;352;227;227;227;201	Q15637	227	1	SF1	Splicing factor 1	5.7456e-20	153.86		12.569				2.28107		6.59502e-05				7.1618e-05	6.59502e-05	7.1618e-05	6.87841e-05
49524	_QLLK(ac)QGSVQK_	Q9UBS4;H7C2Y5	344;145	Q9UBS4	344	1	DNAJB11	DnaJ homolog subfamily B member 11	9.2478e-06	162.49			1.3991	48.6831	19.75	2.20804			5.92363e-05		8.27249e-05	7.39884e-05	5.92363e-05	7.83566e-05	6.87964e-05
79037	_DLYDAGVK(ac)R_	P07355;P07355-2;H0YN42;H0YMD0;H0YMU9;H0YM50;H0YNP5;H0YN28;H0YL33	204;222;204;204;204;173;139;87;87	P07355	204	1	ANXA2	Annexin A2;Annexin	0.010972	125.58					18.48	3.31488					8.84143e-05	4.92732e-05		6.88437e-05	6.88437e-05
44163	_DVTLLK(ac)ETER_	E7EVA0;P27816;P27816-6;P27816-2	369;352;352;352	E7EVA0	369	1	MAP4	Microtubule-associated protein;Microtubule-associated protein 4	8.6167e-06	179.36		14.053	1.6874	42.0521	15.47	2.64278		5.89745e-05	4.91018e-05		0.000105633	6.18109e-05	5.40381e-05	8.37218e-05	6.888e-05
35437	_LTTDFGNAEK(ac)TDRFVM(ox)K_	P02786;G3V0E5;H7C3V5	665;584;77	P02786	665	1	TFRC	Transferrin receptor protein 1;Transferrin receptor protein 1, serum form	1.6521e-07	146.33		8.0525	1.3908			2.89151		0.000103046	5.95904e-05			5.64912e-05	8.13179e-05	5.64912e-05	6.89045e-05
50135	_LAFK(ac)SLDK_	Q6NUK1;Q6NUK1-2;J3KN42	96;77;96	Q6NUK1	96	1	SLC25A24	Calcium-binding mitochondrial carrier protein SCaMC-1	0.011558	107.9			1.6689		17.54	1.92359			4.96468e-05		9.31564e-05	8.49372e-05	4.96468e-05	8.90468e-05	6.93468e-05
18013	_LATAHAK(ac)AR_	P25205;P25205-2;J3KQ69;Q7Z6P5	630;675;640;125	P25205	630	1	MCM3	DNA replication licensing factor MCM3	0.0057052	96.331		12.633	1.1338					6.56155e-05	7.3125e-05				6.93702e-05		6.93702e-05
11174	_TQEEIVAK(ac)VR_	P13667	163	P13667	163	1	PDIA4	Protein disulfide-isomerase A4	1.0939e-06	228.4	31.9781	12.2085	1.1656	53.9898	16.59			6.79012e-05	7.11261e-05				6.95137e-05		6.95137e-05
36336	_RVK(ac)YNNEK_	P19525	299	P19525	299	1	EIF2AK2	Interferon-induced, double-stranded RNA-activated protein kinase	0.0027494	160.69		16.384				1.84672		5.05723e-05				8.84756e-05	5.05723e-05	8.84756e-05	6.95239e-05
42319	_AQADLALEK(ac)AAR_	Q14980;Q14980-4;Q14980-3;Q14980-2;A0A087WY61	1024;1024;1024;1024;1024	Q14980	1024	1	NUMA1	Nuclear mitotic apparatus protein 1	5.8925e-07	182.28		16.929				1.8133		4.8942e-05				9.01074e-05	4.8942e-05	9.01074e-05	6.95247e-05
52435	_LIINSLYK(ac)NK_	P14625;Q96GW1;F8W026	95;95;11	P14625	95	1	HSP90B1	Endoplasmin	1.2305e-05	166.52			1.47675	59.1471	18.155	2.15258			5.61167e-05		8.99983e-05	7.58958e-05	5.61167e-05	8.29471e-05	6.95319e-05
18428	_GGEQLAK(ac)LK_	Q9Y5K8;G3V559;H0YJS0;H0YJH8;G3V2S6	133;133;85;39;78	Q9Y5K8	133	1	ATP6V1D	V-type proton ATPase subunit D	0.0041365	111.39		11.183	1.2747	38.6444	13.08			7.41406e-05	6.50276e-05				6.95841e-05		6.95841e-05
54827	_AVLLK(ac)TK_	P42696;A2A2V2	411;389	P42696	411	1	RBM34	RNA-binding protein 34	0.028859	102.77			1.7539		17.7				4.72376e-05		9.23136e-05		4.72376e-05	9.23136e-05	6.97756e-05
34296	_SLSEEIK(ac)R_	P15924	1410	P15924	1410	1	DSP	Desmoplakin	0.0026704	147.34		10.668	1.3379	42.5423	10.14			7.77274e-05	6.19506e-05				6.9839e-05		6.9839e-05
33606	_GTLEPVEK(ac)ALR_	P54652;P34931	322;321	P54652	322	1	HSPA2;HSPA1L	Heat shock-related 70 kDa protein 2;Heat shock 70 kDa protein 1-like	0.00015888	117.01		12.425	1.1345					6.67159e-05	7.30798e-05				6.98979e-05		6.98979e-05
19047	_NTLNIDK(ac)LK_	Q9BVL2;Q5JRG1;H7BYF2;Q9BVL2-2;Q9BVL2-3	310;257;310;310;298	Q9BVL2	310	1	NUPL1	Nucleoporin p58/p45	0.0045919	121.35		10.7125	1.3258					7.74039e-05	6.25169e-05				6.99604e-05		6.99604e-05
55509	_ETIM(ox)NQEK(ac)LAK_	P20290;P20290-2;D6RDG3	54;10;10	P20290	54	1	BTF3	Transcription factor BTF3	2.9767e-13	176.33			1.2		21.6	2.47304			6.90833e-05		7.5635e-05	6.60555e-05	6.90833e-05	7.08453e-05	6.99643e-05
31752	_VSLDVNHFAPDELTVK(ac)TK_	P04792;F8WE04	112;112	P04792	112	1	HSPB1	Heat shock protein beta-1	1.5201e-229	437.41		10.03	1.4472	35.3139		1.62379		8.26829e-05	5.72643e-05				6.99736e-05		6.99736e-05
68057	_EDEK(ac)RYNER_	O95831;O95831-3;O95831-4;O95831-6	93;89;93;6	O95831	93	1	AIFM1	Apoptosis-inducing factor 1, mitochondrial	0.00053343	169.44				38.9803	20.95	2.62591					7.79833e-05	6.2208e-05		7.00957e-05	7.00957e-05
83789	_VLFRPSDTANSSNQDALSSNTSLK(ac)LR_	Q8N4V1;Q8N4V1-2	122;187	Q8N4V1	122	1	MMGT1	Membrane magnesium transporter 1	4.597e-39	198.83					19.23	2.92907					8.49635e-05	5.57664e-05		7.03649e-05	7.03649e-05
27516	_VTEK(ac)VVVKPEK_	E7EPN9;Q9Y520-7;Q9Y520-2;Q9Y520;Q9Y520-6;Q9Y520-4;Q9Y520-5;Q9Y520-3	1047;1047;802;1045;1045;1045;1045;1045	E7EPN9	1047	1	PRRC2C	Protein PRRC2C	0.00025074	88.087		10.336	1.3575					8.02296e-05	6.10546e-05				7.06421e-05		7.06421e-05
9442	_IMLK(ac)LNPYAK_	P36578;H3BM89;H3BU31	327;233;126	P36578	327	1	RPL4	60S ribosomal protein L4	0.0005983	111.74	65.324	13.726	1.1717				0.000127108	6.03818e-05	7.07551e-05				7.07551e-05		7.07551e-05
43644	_DQSLK(ac)ILNPEEIEK_	O14818;O14818-2;H0Y586	218;148;157	O14818	218	1	PSMA7	Proteasome subunit alpha type-7	2.0839e-24	247.13		9.3234	1.39175			2.42405		8.89646e-05	5.95496e-05			6.73913e-05	7.42571e-05	6.73913e-05	7.08242e-05
464	_ADLINNLGTIAK(ac)SGTK_	P08238;P07900;P07900-2;Q14568	107;112;234;112	P08238	107	1	HSP90AB1;HSP90AA1;HSP90AA2P	Heat shock protein HSP 90-beta;Heat shock protein HSP 90-alpha;Heat shock protein HSP 90-alpha A2	2.6599e-26	233.37	37.973	11.096	1.2318	2.45501	2.22	1.33614		7.47231e-05	6.72965e-05				7.10098e-05		7.10098e-05
83968	_LQVEELLK(ac)EVR_	Q9H6R4;Q9H6R4-4;A0A0A0MRW6;Q9H6R4-2;Q9H6R4-3	93;93;93;93;93	Q9H6R4	93	1	NOL6	Nucleolar protein 6	4.2908e-09	229.53					18.535	3.01695					8.81518e-05	5.41412e-05		7.11465e-05	7.11465e-05
56457	_EKEEPPGEK(ac)VAN_	Q9Y4W6	794	Q9Y4W6	794	1	AFG3L2	AFG3-like protein 2	2.4863e-25	209.85			1.5537		14.1	2.60652			5.33333e-05		0.000115907	6.26711e-05	5.33333e-05	8.92889e-05	7.13111e-05
42473	_ITDEVLK(ac)LR_	O95999;A0A087WWW9	105;105	O95999	105	1	BCL10	B-cell lymphoma/leukemia 10	0.00057433	146.58		12.171	1.1114					6.81108e-05	7.46019e-05				7.13563e-05		7.13563e-05
15608	_ELEEVM(ox)K(ac)R_	Q8WXA9-2;Q8WXA9;H0YC47	280;164;29	Q8WXA9-2	280	1	SREK1	Splicing regulatory glutamine/lysine-rich protein 1	0.0089124	89.296		9.3674	1.5297	28.3102	13.95			8.85457e-05	5.41713e-05				7.13585e-05		7.13585e-05
3978	_M(ox)PEDESTPEK(ac)R_	P37235;E9PC71;P61601;P84074;H7BZC1;E5RGA9	147;147;147;147;60;147	P37235	147	1	HPCAL1;NCALD;HPCA	Hippocalcin-like protein 1;Neurocalcin-delta;Neuron-specific calcium-binding protein hippocalcin	1.4906e-08	161.17	29.412	9.9747	1.3897		9.49			8.31423e-05	5.96376e-05				7.139e-05		7.139e-05
29045	_AAFVSEQQQK(ac)LSR_	P26006;P26006-1;H0YA49	638;638;17	P26006	638	1	ITGA3	Integrin alpha-3;Integrin alpha-3 heavy chain;Integrin alpha-3 light chain	4.6756e-43	289.22		10.991	1.229					7.54385e-05	6.74501e-05				7.14443e-05		7.14443e-05
7127	_VQEVLLK(ac)AVGK_	Q9Y4L1;A0A087X054;E9PJ21;A0A087WWI4;K7EQK2;Q9Y4L1-2	398;398;398;398;398;311	Q9Y4L1	398	1	HYOU1	Hypoxia up-regulated protein 1	0.0012545	120.33	58.468	14.338	1.2641		17.09	2.43986		5.78004e-05	6.55739e-05		9.56113e-05	6.69545e-05	6.16871e-05	8.12829e-05	7.1485e-05
32204	_EQNNDSQLK(ac)IK_	O95347;O95347-2	909;909	O95347	909	1	SMC2	Structural maintenance of chromosomes protein 2	0.00096149	138.98		10.09	1.3598			1.06386		8.21901e-05	6.09511e-05				7.15706e-05		7.15706e-05
84207	_AVTPVPTKTEEVSNLK(ac)TLPK_	Q6PKG0;Q6PKG0-3;A0A0B4J210;E5RH50;H0YBW1	539;462;539;334;247	Q6PKG0	539	1	LARP1	La-related protein 1	2.9427e-43	199.97					21.62	2.41686					7.5565e-05	6.7592e-05		7.15785e-05	7.15785e-05
23530	_TGLYNYYDDEK(ac)EK_	P50454;E9PPV6;E9PKH2;E9PR70	250;250;33;250	P50454	250	1	SERPINH1	Serpin H1	1.377e-07	194.43		13.436	1.51685			1.92212		6.16873e-05	5.46309e-05			8.50026e-05	5.81591e-05	8.50026e-05	7.15809e-05
55429	_ELEEDFIK(ac)SELK_	Q14019;H3BT58	126;57	Q14019	126	1	COTL1	Coactosin-like protein	1.5406e-13	228.84			1.463		15.77	2.35322			5.66449e-05		0.000103621	6.94211e-05	5.66449e-05	8.65213e-05	7.15831e-05
19729	_SQPEPLVVK(ac)GK_	Q13228;Q13228-2;Q13228-3;Q13228-4	379;315;317;421	Q13228	379	1	SELENBP1	Selenium-binding protein 1	0.0079786	66.056		11.938	1.1238		10.17			6.94427e-05	7.3777e-05				7.16099e-05		7.16099e-05
9432	_EQVEK(ac)NM(ox)K_	P23246;P23246-2;H0Y9K7	510;510;64	P23246	510	1	SFPQ	Splicing factor, proline- and glutamine-rich	0.0042688	113.14	48.243	11.352	1.17845		7.49			7.30346e-05	7.0349e-05				7.16918e-05		7.16918e-05
35964	_M(ox)PK(ac)FSM(ox)PGFKGEGPDVDVNLPK_	Q09666	3029	Q09666	3029	1	AHNAK	Neuroblast differentiation-associated protein AHNAK	1.1617e-24	114.37		10.403				2.56476		7.97118e-05				6.36921e-05	7.97118e-05	6.36921e-05	7.17019e-05
21718	_GTWVQLK(ac)R_	P46778	129	P46778	129	1	RPL21	60S ribosomal protein L21	0.011587	102.72		10.1838	1.3363					8.1431e-05	6.20249e-05				7.17279e-05		7.17279e-05
15095	_EK(ac)VLATVTKPVGGDK_	Q02878;F8VZ45;U3KQR5;F8VWR1;F8VU16;F8VZA3	87;87;87;87;87;87	Q02878	87	1	RPL6	60S ribosomal protein L6	0.00042543	84.508		15.108				1.84009		5.485e-05				8.87948e-05	5.485e-05	8.87948e-05	7.18224e-05
42621	_LLEPVLLLGK(ac)ER_	P62249;M0R210;M0R3H0;A0A087WZ27;M0R1M5;Q6IPX4;M0QX76	60;43;60;43;43;60;10	P62249	60	1	RPS16;ZNF90	40S ribosomal protein S16	1.0621e-07	158.47		13.793				1.95205		6.0088e-05				8.36982e-05	6.0088e-05	8.36982e-05	7.18931e-05
13555	_STQTVAK(ac)TTTAAAVASTGPSSR_	E7EVA0;P27816;P27816-6;P27816-2;P27816-4;P27816-5;B5MEG9;H7C4C5;H0Y2V1;F8W9U4	1954;809;809;636;544;536;544;220;175;560	E7EVA0	1954	1	MAP4	Microtubule-associated protein;Microtubule-associated protein 4	2.5777e-18	163.71		10.943	1.2187					7.57701e-05	6.80212e-05				7.18957e-05		7.18957e-05
35311	_VRK(ac)SSTPEEVK_	P23528;E9PK25;E9PP50;G3V1A4;E9PQB7;E9PLJ3;E9PS23	22;60;22;5;5;5;22	P23528	22	1	CFL1	Cofilin-1	0.0077598	139.15		12.738	1.18565			2.13015		6.50736e-05	6.9921e-05			7.66955e-05	6.74973e-05	7.66955e-05	7.20964e-05
4264	_TEEVSNLK(ac)TLPK_	Q6PKG0;Q6PKG0-3;A0A0B4J210;E5RH50;H0YBW1;H0YC73	539;462;539;334;247;137	Q6PKG0	539	1	LARP1	La-related protein 1	3.9093e-16	173.71	52.4055	11.567	1.14155					7.16744e-05	7.26276e-05				7.2151e-05		7.2151e-05
46203	_DDIENM(ox)VK(ac)NAEK_	P38646;H0Y8S0	563;85	P38646	563	1	HSPA9	Stress-70 protein, mitochondrial	1.3661e-22	190.26		11.648	1.1313					7.1175e-05	7.32869e-05				7.2231e-05		7.2231e-05
37198	_AEEAPEK(ac)K_	Q96QC0	190	Q96QC0	190	1	PPP1R10	Serine/threonine-protein phosphatase 1 regulatory subunit 10	0.0065514	119.27		9.4245	1.4646					8.80079e-05	5.6583e-05				7.22955e-05		7.22955e-05
31040	_MPK(ac)FSMPGFK_	Q09666	884	Q09666	884	1	AHNAK	Neuroblast differentiation-associated protein AHNAK	0.0016964	98.048		9.2685	1.5029					8.94929e-05	5.51388e-05				7.23158e-05		7.23158e-05
26729	_ANDLVK(ac)YLLAK_	Q9UNF1;Q5H909;Q9UNF1-2;Q5H907	288;270;270;203	Q9UNF1	288	1	MAGED2	Melanoma-associated antigen D2	0.00053719	110.31		16.163				1.74951		5.12648e-05				9.33959e-05	5.12648e-05	9.33959e-05	7.23303e-05
11093	_AM(ox)TILLEEAK(ac)AK_	P55265;P55265-5;P55265-4;H0YCK3;P55265-2;P55265-3	574;279;617;569;574;574	P55265	574	1	ADAR	Double-stranded RNA-specific adenosine deaminase	1.8155e-09	142	76.355	13.267	1.1458				0.00010869	6.24744e-05	7.23576e-05				7.23576e-05		7.23576e-05
29071	_IM(ox)EYYEK(ac)K_	P36543;P36543-3;Q96A05;C9J8H1;P36543-2	59;59;59;60;37	P36543	59	1	ATP6V1E1;ATP6V1E2	V-type proton ATPase subunit E 1;V-type proton ATPase subunit E 2	0.0068401	92.439		9.0867	1.5504					9.12879e-05	5.3447e-05				7.23675e-05		7.23675e-05
17349	_GTLDPVEK(ac)ALR_	E9PN89;P11142;E9PKE3;E9PNE6;A8K7Q2;P11142-2	259;319;300;173;83;319	E9PN89	259	1	HSPA8	Heat shock cognate 71 kDa protein	2.2399e-11	206.43		11.4499	1.1395	35.736	12.5			7.24086e-05	7.27585e-05				7.25836e-05		7.25836e-05
42202	_LGAASLK(ac)FGAR_	O60231;A2AB15	340;280	O60231	340	1	DHX16	Putative pre-mRNA-splicing factor ATP-dependent RNA helicase DHX16	9.9674e-08	186.16		10.734	1.2118	43.5028				7.72485e-05	6.84093e-05				7.28289e-05		7.28289e-05
26538	_LDDDFK(ac)EM(ox)EK_	Q99961;Q99961-3;Q99961-2	34;34;34	Q99961	34	1	SH3GL1	Endophilin-A2	1.1926e-05	176.38		10.418	1.2451					7.95968e-05	6.65763e-05				7.30865e-05		7.30865e-05
8702	_YEK(ac)LTPVPDSFFAK_	O94906;O94906-2	178;178	O94906	178	1	PRPF6	Pre-mRNA-processing factor 6	2.2536e-20	160.52	28.023	10.5193	1.22945	47.4856				7.88282e-05	6.74254e-05				7.31268e-05		7.31268e-05
12883	_ELSVEEQIK(ac)R_	Q9UHB6;Q9UHB6-2;Q9UHB6-3;Q9UHB6-4;Q9UHB6-5;F8VQE1;F8VS07	747;587;445;748;588;586;444	Q9UHB6	747	1	LIMA1	LIM domain and actin-binding protein 1	2.9956e-05	188.98	35.726	12.039	1.3105	58.2411	16.38	2.67788		6.8859e-05	6.32481e-05		9.97592e-05	6.10002e-05	6.60536e-05	8.03797e-05	7.32166e-05
44502	_M(ox)EELHNQEVQK(ac)R_	Q15233;Q15233-2;C9JYS8;H7C367	336;247;244;198	Q15233	336	1	NONO	Non-POU domain-containing octamer-binding protein	3.3652e-21	260.6		9.7479	1.3451	70.9874	17.89			8.50813e-05	6.16184e-05				7.33498e-05		7.33498e-05
48086	_VPK(ac)FGVSTGREGQTPK_	Q09666	313	Q09666	313	1	AHNAK	Neuroblast differentiation-associated protein AHNAK	3.7188e-18	220.4			1.45845		14.56	2.41733			5.68219e-05		0.000112241	6.75789e-05	5.68219e-05	8.99101e-05	7.3366e-05
33556	_GAGTNEK(ac)VLTEIIASRTPEELR_	P08758;E9PHT9;D6RBL5	108;108;48	P08758	108	1	ANXA5	Annexin A5;Annexin	1.01e-106	283.88		13.45				1.91842		6.1623e-05				8.51666e-05	6.1623e-05	8.51666e-05	7.33948e-05
915	_GTLLGESLK(ac)LK_	O75663;O75663-2	126;126	O75663	126	1	TIPRL	TIP41-like protein	9.0016e-05	121.73	29.1917	9.949	1.30635					8.33576e-05	6.34494e-05				7.34035e-05		7.34035e-05
38126	_VQK(ac)SLAAEEEAAR_	Q15149;Q15149-2;Q15149-6;Q15149-9;Q15149-7;Q15149-8;Q15149-5;Q15149-3;Q15149-4	2129;2019;1996;1978;1960;1970;1992;2015;1992	Q15149	2129	1	PLEC	Plectin	1.9659e-06	122.86		9.3068	1.43475					8.91237e-05	5.7762e-05				7.34429e-05		7.34429e-05
23573	_TVIVK(ac)GPR_	P32969;D6RAN4;E7ESE0;H0Y9V9	28;28;28;25	P32969	28	1	RPL9	60S ribosomal protein L9	0.0090411	120.49		8.2972	1.05145		22.33	3.89818		9.99981e-05	7.88646e-05		7.31609e-05	4.18976e-05	8.94314e-05	5.75292e-05	7.34803e-05
9578	_KFEEETVK(ac)SK_	O60841;A0A087WUT6	282;282	O60841	282	1	EIF5B	Eukaryotic translation initiation factor 5B	3.9914e-13	223.14	104.05	16.1085		56.6035	15.39	2.86066	7.96964e-05	5.14385e-05			0.000106182	5.71007e-05	6.55674e-05	8.16415e-05	7.36045e-05
48448	_M(ox)VEK(ac)DQDGGRK_	P39019;A0A075B6E2	115;41	P39019	115	1	RPS19	40S ribosomal protein S19	1.5207e-05	178.95			1.461	48.3061	17.93	1.81533			5.67226e-05		9.11285e-05	9.00067e-05	5.67226e-05	9.05676e-05	7.36451e-05
5216	_LQK(ac)LGEGEGSM(ox)TK_	Q9UNH7;A0A0A0MRI2;G3V5X9;H0YJF8;G3V4Z5;G3V2U1	109;121;84;115;121;84	Q9UNH7	109	1	SNX6	Sorting nexin-6;Sorting nexin-6, N-terminally processed	6.2245e-07	151.79	13.865	10.7925	1.1764	36.0308	11.37			7.68289e-05	7.04719e-05				7.36504e-05		7.36504e-05
46498	_DLEEAEEYK(ac)EAR_	O75347;E5RHG6;E5RJD8;E5RIX8;E5RIW3	95;118;106;66;71	O75347	95	1	TBCA	Tubulin-specific chaperone A	1.4405e-13	229.73		9.9424	1.222			2.27129		8.34131e-05	6.78372e-05			7.19266e-05	7.56251e-05	7.19266e-05	7.37759e-05
34247	_LPSIPLVPVSAQK(ac)R_	Q15785	156	Q15785	156	1	TOMM34	Mitochondrial import receptor subunit TOM34	0.00028165	160.91		10.736	0.93575			2.52645		7.72341e-05	8.86396e-05			6.46583e-05	8.29369e-05	6.46583e-05	7.37976e-05
20381	_EILPFEK(ac)M(ox)K_	Q9NWH9;Q9NWH9-3;H7C3F4	609;178;175	Q9NWH9	609	1	SLTM	SAFB-like transcription modulator	0.0049664	70.919		11.141	1.1312					7.44207e-05	7.32934e-05				7.38571e-05		7.38571e-05
19260	_ETFEK(ac)TPVEVPVGGFK_	Q15149;Q15149-2;Q15149-6;Q15149-9;Q15149-7;Q15149-5;Q15149-3;Q15149-4;Q15149-8	3373;3263;3240;3222;3204;3236;3259;3236;3214	Q15149	3373	1	PLEC	Plectin	1.1248e-06	154.85		7.365	1.46955			2.58379		0.000112694	5.63921e-05			6.32227e-05	8.45432e-05	6.32227e-05	7.3883e-05
53660	_FYGDEEK(ac)DK_	P27797;K7EJB9	62;62	P27797	62	1	CALR	Calreticulin	0.0039575	112.84			1.5492		13.26	2.49165			5.34885e-05		0.000123257	6.55619e-05	5.34885e-05	9.44094e-05	7.39489e-05
30513	_RQELEAELAK(ac)VR_	Q15149;Q15149-2;Q15149-6;Q15149-9;Q15149-7;Q15149-5;Q15149-3;Q15149-4;Q15149-8	1896;1786;1763;1745;1727;1759;1782;1759;1737	Q15149	1896	1	PLEC	Plectin	2.3675e-10	208.79		10.99				2.25454		7.54453e-05				7.24615e-05	7.54453e-05	7.24615e-05	7.39534e-05
22770	_YSDM(ox)IVAAIQAEK(ac)NR_	P07305;P07305-2	40;23	P07305	40	1	H1F0	Histone H1.0;Histone H1.0, N-terminally processed	1.0622e-11	200.67		8.4198	1.66815		10.52	2.19907		9.85381e-05	4.96692e-05				7.41036e-05		7.41036e-05
14885	_VM(ox)DEVEK(ac)AR_	A0A0A6YYJ8;Q96HJ9-2;A0A0A6YYC3;Q9Y383-3;Q9Y383-2;Q9Y383	227;227;158;158;160;161	A0A0A6YYJ8	227	1	LUC7L2;C7orf55;C7orf55-LUC7L2	UPF0562 protein C7orf55;Putative RNA-binding protein Luc7-like 2	3.26e-05	147.19		9.7818	1.2986					8.47858e-05	6.38287e-05				7.43072e-05		7.43072e-05
20909	_TFEDISEK(ac)GSLDQDRR_	P48637;P48637-2	245;134	P48637	245	1	GSS	Glutathione synthetase	7.2403e-07	147.12		10.1768				2.4327		8.14871e-05				6.71517e-05	8.14871e-05	6.71517e-05	7.43194e-05
13038	_NASNTEK(ac)LTDQVM(ox)QNPR_	Q99733;C9JZI7;Q99733-2;E9PKT8;C9J6D1;E9PNW0;E9PJJ2;E9PS34;E9PNJ7;E9PP22;E9PKI2;C9J1B1	26;26;26;26;26;26;26;26;26;26;26;26	Q99733	26	1	NAP1L4	Nucleosome assembly protein 1-like 4	0	386.88	36.382	9.8625	1.2773		8.04	1.86613		8.40904e-05	6.4895e-05				7.44927e-05		7.44927e-05
55664	_LLEK(ac)SSVDQAGK_	O00566	601	O00566	601	1	MPHOSPH10	U3 small nucleolar ribonucleoprotein protein MPP10	3.6234e-08	166.86			1.6018	39.9409	12.8	2.43416			5.17295e-05		0.000127691	6.71114e-05	5.17295e-05	9.74014e-05	7.45654e-05
33886	_TDSDIIAK(ac)MK_	P09012;M0R221;M0R2B8;M0QZG7;M0R268;M0QXK2	96;96;96;46;75;93	P09012	96	1	SNRPA	U1 small nuclear ribonucleoprotein A	0.00076481	107.15		10.288	1.20575					8.06048e-05	6.87532e-05				7.4679e-05		7.4679e-05
49270	_(ac)ADNEK(ac)LDNQRLK_	O00629	6	O00629	6	1	KPNA4	Importin subunit alpha-3	1.8499e-28	279.64			1.3251		17.77	1.99673			6.255e-05		9.19497e-05	8.18242e-05	6.255e-05	8.68869e-05	7.47185e-05
37584	_AQM(ox)VQEDLEK(ac)TRAELK_	P26038	458	P26038	458	1	MSN	Moesin	1.9048e-07	180.48		13.846		46.8745	14.46	2.45845		5.98576e-05			0.000113018	6.64478e-05	5.98576e-05	8.9733e-05	7.47953e-05
42617	_INEILSNALK(ac)R_	P52272;P52272-2;A0A087X0X3;M0R019	381;342;381;327	P52272	381	1	HNRNPM	Heterogeneous nuclear ribonucleoprotein M	1.5626e-29	251.98		14.204	1.5507	47.9478	14.17	2.2649		5.83465e-05	5.34367e-05		0.000115333	7.21298e-05	5.58916e-05	9.37316e-05	7.48116e-05
43511	_SSGAASSAPGGGDGAEYK(ac)TLK_	Q96T37;A0A087WWP4;Q96T37-4;Q96T37-2;Q96T37-3	170;126;126;170;170	Q96T37	170	1	RBM15	Putative RNA-binding protein 15	6.0208e-51	154.75		10.713				2.25973		7.74003e-05				7.22948e-05	7.74003e-05	7.22948e-05	7.48475e-05
6319	_VSQGQLVVMQPEK(ac)FQSK_	P13667	362	P13667	362	1	PDIA4	Protein disulfide-isomerase A4	4.4571e-07	143.81	30.403	9.34195	1.3578					8.87875e-05	6.10411e-05				7.49143e-05		7.49143e-05
17015	_LHEK(ac)VNIIPLIAK_	Q16181;Q16181-2;G3V1Q4;E7ES33;E7EPK1;H0Y3Y4	186;185;133;166;186;164	Q16181	186	1	42985	Septin-7	0.015181	80.763		10.993				2.19549		7.54247e-05				7.44118e-05	7.54247e-05	7.44118e-05	7.49182e-05
51611	_LAQYEPPQEEK(ac)RAE_	Q99417;A0A087WV05	100;107	Q99417	100	1	MYCBP	C-Myc-binding protein	4.6678e-14	173.04			2.6282		18.01	2.76121					9.07234e-05	5.91583e-05		7.49409e-05	7.49409e-05
7574	_LLEEDVK(ac)R_	P12270	1333	P12270	1333	1	TPR	Nucleoprotein TPR	0.022684	124.08	79.845	11.0619	1.2247				0.000103926	7.4954e-05	6.76874e-05				7.4954e-05		7.4954e-05
33861	_VLTQEDFQK(ac)IR_	Q9NVU7;E7EW05;Q9NVU7-2	558;521;461	Q9NVU7	558	1	SDAD1	Protein SDA1 homolog	3.1119e-09	233.09		9.7838	1.2707	52.4769	18.43			8.47684e-05	6.52327e-05				7.50005e-05		7.50005e-05
26627	_VLEK(ac)LGVTVR_	P61160;P61160-2;F5H6T1	388;393;333	P61160	388	1	ACTR2	Actin-related protein 2	0.00023045	130.41		13.179	1.39	52.9886	14.92	2.39555		6.28923e-05	5.96247e-05		0.00010953	6.81935e-05	6.12585e-05	8.8862e-05	7.50602e-05
51195	_ALEK(ac)IDLK_	P39023;G5E9G0	362;310	P39023	362	1	RPL3	60S ribosomal protein L3	0.0089204	121.09			1.01052		23.55	2.43718			8.20666e-05		6.93685e-05	6.70281e-05	8.20666e-05	6.81983e-05	7.51325e-05
41092	_DPIDVNYEK(ac)LK_	P09874	796	P09874	796	1	PARP1	Poly [ADP-ribose] polymerase 1	5.948e-07	155		11.3605	1.07062					7.29799e-05	7.74499e-05				7.52149e-05		7.52149e-05
12918	_DAVTYTEHAK(ac)R_	P62805	78	P62805	78	1	HIST1H4A	Histone H4	9.5564e-17	262.63	57.326	9.9755	1.0611		22.08	2.68745	0.000144913	8.31357e-05	7.81459e-05		7.39898e-05	6.07829e-05	8.31357e-05	6.73863e-05	7.5261e-05
40644	_ARASNEDGDIK(ac)R_	Q9UBT2;Q9UBT2-2;K7EPL2	236;140;208	Q9UBT2	236	1	UBA2	SUMO-activating enzyme subunit 2	2.0793e-43	266.12		11.591	1.948		15.08	2.06541		7.15257e-05	4.25253e-05		0.000108367	7.91012e-05	5.70255e-05	9.37342e-05	7.53799e-05
44853	_ARENIQK(ac)SLAGSSGPGASSGTSGDHGELVVR_	P29692;P29692-2;E9PK01;E9PRY8;E9PQ49;E9PI39;A0A087X1X7;E9PPR1;E9PL12;E9PMW7;H0YCK7;E9PIZ1	59;425;59;475;59;59;425;59;59;59;139;75	P29692	59	1	EEF1D	Elongation factor 1-delta	1.4169e-136	261.92		11.728	1.163	57.2518	17.09	2.54188		7.06886e-05	7.12854e-05		9.56113e-05	6.42656e-05	7.0987e-05	7.99385e-05	7.54628e-05
31165	_LPGDK(ac)GLVLM(ox)SR_	P27824;P27824-2;P27824-3;D6RGY2;D6RFL1;H0Y9Q7;D6RB85;D6RDP7;D6RAU8	118;153;10;54;10;87;118;118;118	P27824	118	1	CANX	Calnexin	2.2324e-05	105.03		9.9467	1.2271					8.33769e-05	6.75547e-05				7.54658e-05		7.54658e-05
35003	_TFEEK(ac)QGTEIDGR_	P19338;H7BY16	449;50	P19338	449	1	NCL	Nucleolin	3.3746e-35	284.28		13.973	1.6542	35.041	13.7	2.22653		5.93127e-05	5.00886e-05		0.000119294	7.33737e-05	5.47007e-05	9.6334e-05	7.55173e-05
21226	_GSK(ac)FYGPAGPYGIFAGR_	O15173;O15173-2	135;159	O15173	135	1	PGRMC2	Membrane-associated progesterone receptor component 2	2.0792e-19	218.54		4.4921			22.25	2.10475					7.34241e-05	7.76218e-05		7.5523e-05	7.5523e-05
43837	_NQK(ac)VYIGEEEK_	Q8TBX8;Q8TBX8-2;Q8TBX8-3;H0YIJ6	251;203;233;59	Q8TBX8	251	1	PIP4K2C	Phosphatidylinositol 5-phosphate 4-kinase type-2 gamma	1.3209e-07	192.26		10.259				2.32612		8.08331e-05				7.02302e-05	8.08331e-05	7.02302e-05	7.55317e-05
17435	_LVGM(ox)PAK(ac)R_	P38646;D6RJI2;D6RA73	106;37;37	P38646	106	1	HSPA9	Stress-70 protein, mitochondrial	0.038677	108.24		10.6029	1.1426		17.06	2.93367		7.82061e-05	7.25607e-05		9.57796e-05	5.56789e-05	7.53834e-05	7.57293e-05	7.55563e-05
33912	_LPK(ac)FNFSGSK_	Q09666	3356	Q09666	3356	1	AHNAK	Neuroblast differentiation-associated protein AHNAK	0.00037068	162.49		9.8452	1.23925	39.1497	14.69			8.42385e-05	6.68912e-05				7.55649e-05		7.55649e-05
20154	_ERLGK(ac)IVSK_	O43852;O43852-3;O43852-10;O43852-6;O43852-5;O43852-13;O43852-14;O43852-9;O43852-11	75;83;75;75;75;75;83;75;75	O43852	75	1	CALU	Calumenin	0.00082377	107.55		11.088	1.38875		17.04	2.26968		7.47772e-05	5.96785e-05		9.58921e-05	7.19777e-05	6.72278e-05	8.39349e-05	7.55814e-05
81112	_QDTQEK(ac)EGILPERAEEAK_	O43768;O43768-3;Q5T5H1;O43768-8;O43768-2;A6NMQ3;O43768-9;O43768-4	24;24;24;24;24;24;24;24	O43768	24	1	ENSA	Alpha-endosulfine	2.1347e-17	201.9					20.15	2.32731					8.10816e-05	7.01943e-05		7.56379e-05	7.56379e-05
33236	_RM(ox)GPGATAGGAEK(ac)SNVK_	P62820;E7END7;P62820-3;P62820-2	187;155;111;123	P62820	187	1	RAB1A	Ras-related protein Rab-1A	3.8732e-14	105.02		10.425	1.15265					7.95432e-05	7.19268e-05				7.5735e-05		7.5735e-05
25558	_EENM(ox)DTSNTSISK(ac)M(ox)K_	Q4G0J3;Q4G0J3-3;H0YA82;D6RFF0	250;257;31;250	Q4G0J3	250	1	LARP7	La-related protein 7	2.7217e-23	197.07		14.754	0.86762	30.539				5.61681e-05	9.56184e-05				7.58933e-05		7.58933e-05
23935	_EILEK(ac)AVK_	Q86TU7	477	Q86TU7	477	1	SETD3	Histone-lysine N-methyltransferase setd3	0.017941	90.777		11.49	1.33			1.93211		7.21557e-05	6.23192e-05			8.45628e-05	6.72374e-05	8.45628e-05	7.59001e-05
81736	_ADKNEVAAEVAK(ac)LLDLK_	P56192;H0YIP0	875;194	P56192	875	1	MARS	Methionine--tRNA ligase, cytoplasmic	2.5512e-07	144.94					22.13	2.09503					7.38225e-05	7.79822e-05		7.59023e-05	7.59023e-05
38897	_AVDSSSM(ox)REDLFK(ac)QYIEK_	O14776;O14776-2;G3V220	841;820;841	O14776	841	1	TCERG1	Transcription elongation regulator 1	4.8288e-11	160.76		14.46				1.72679		5.73119e-05				9.46257e-05	5.73119e-05	9.46257e-05	7.59688e-05
22215	_EINDM(ox)K(ac)AK_	Q07065	270	Q07065	270	1	CKAP4	Cytoskeleton-associated protein 4	0.011338	81.89		10.078	1.18927		7.36	1.51713		8.22882e-05	6.9708e-05				7.59981e-05		7.59981e-05
23555	_GLQIK(ac)YVR_	O60613;A0A087X1G7;A0A0B4J1S4	119;121;122	O60613	119	1	42993	15 kDa selenoprotein	0.015271	82.305		11.064	1.0721					7.49397e-05	7.73424e-05				7.6141e-05		7.6141e-05
16896	_ATPK(ac)LDSSPSVSSTLAAK_	Q13428;Q13428-3;Q13428-4;Q13428-2;Q13428-8;Q13428-6;E7ETY2;Q13428-7;J3KQ96	1224;1225;1260;1147;1148;1186;1224;1187;1186	Q13428	1224	1	TCOF1	Treacle protein	6.9874e-10	138.21		8.9012	1.40125					9.31952e-05	5.91452e-05				7.61702e-05		7.61702e-05
9987	_ELISNASDALDK(ac)IR_	P08238;P14625;Q96GW1;F8W026	53;114;114;30	P08238	53	1	HSP90AB1;HSP90B1	Heat shock protein HSP 90-beta;Endoplasmin	8.0426e-43	261.52	30.93	9.98665	1.1957	34.4175		1.8033		8.30426e-05	6.93322e-05				7.61874e-05		7.61874e-05
28482	_DTEAM(ox)K(ac)R_	P18206;P18206-2	267;267	P18206	267	1	VCL	Vinculin	0.01537	90.706		12.733	1.211			1.90818		6.50992e-05	6.84546e-05			8.56239e-05	6.67769e-05	8.56239e-05	7.62004e-05
52989	_EREEIEK(ac)QK_	Q13442	117	Q13442	117	1	PDAP1	28 kDa heat- and acid-stable phosphoprotein	6.6202e-26	259.86			1.61625	38.931	13.11	2.06974			5.12664e-05		0.000124669	7.89358e-05	5.12664e-05	0.000101802	7.65343e-05
23341	_EK(ac)AQEEPPAK_	Q9UKV3;S4R3H4;E7EQT4;Q9UKV3-5;Q9UKV3-2;Q9UKV3-3;G3V3B0	1201;1143;1161;1188;474;443;442	Q9UKV3	1201	1	ACIN1	Apoptotic chromatin condensation inducer in the nucleus	1.5474e-05	170.68		10.738	1.0866	40.3486	9.36	1.94844		7.72197e-05	7.63081e-05				7.67639e-05		7.67639e-05
55240	_NQIGDK(ac)EK_	P11021	579	P11021	579	1	HSPA5	78 kDa glucose-regulated protein	0.016703	98.009			1.47805		13.135	2.3146			5.60673e-05		0.000124431	7.058e-05	5.60673e-05	9.75056e-05	7.67864e-05
37827	_LGGK(ac)LSSEDK_	P11021	585	P11021	585	1	HSPA5	78 kDa glucose-regulated protein	0.00032718	121.73		9.6414	1.2246					8.60234e-05	6.76929e-05				7.68581e-05		7.68581e-05
23316	_MPK(ac)FSM(ox)PGFK_	Q09666	884	Q09666	884	1	AHNAK	Neuroblast differentiation-associated protein AHNAK	0.0009043	133.99		10.277	1.1349					8.06913e-05	7.3054e-05				7.68726e-05		7.68726e-05
34579	_DLVQEK(ac)YLEYK_	O15479	256	O15479	256	1	MAGEB2	Melanoma-associated antigen B2	0.00058845	152.28		10.143	1.15139					8.17597e-05	7.2006e-05				7.68828e-05		7.68828e-05
83189	_LLK(ac)LTSSSIDPGLSIK_	Q5QJE6	558	Q5QJE6	558	1	DNTTIP2	Deoxynucleotidyltransferase terminal-interacting protein 2	2.7733e-09	183.79					21.19	2.12902					7.70995e-05	7.67364e-05		7.69179e-05	7.69179e-05
26237	_EM(ox)AAEK(ac)AK_	Q9P2E9;A0A087WVV2;A0A0A0MRV0;Q9P2E9-2;Q9P2E9-3;F8W7S5	734;258;734;731;301;75	Q9P2E9	734	1	RRBP1	Ribosome-binding protein 1	0.0060484	107.66		12.342	0.95535					6.71654e-05	8.68167e-05				7.69911e-05		7.69911e-05
5202	_NDEELNK(ac)LLGR_	Q93077;Q7L7L0;P04908	96;96;96	Q93077	96	1	HIST1H2AC;HIST3H2A;HIST1H2AB	Histone H2A type 1-C;Histone H2A type 3;Histone H2A type 1-B/E	4.8728e-24	282.06	62.316	11.8939	1.564			1.93661	0.000133266	6.97007e-05	5.29816e-05			8.43661e-05	6.97007e-05	8.43661e-05	7.70334e-05
39921	_VAEVEGEQVDNK(ac)AK_	O95202	463	O95202	463	1	LETM1	LETM1 and EF-hand domain-containing protein 1, mitochondrial	2.2462e-64	264.17		9.4883	1.243					8.74148e-05	6.6689e-05				7.70519e-05		7.70519e-05
26874	_ASNEDGDIK(ac)R_	Q9UBT2;Q9UBT2-2;K7EPL2	236;140;208	Q9UBT2	236	1	UBA2	SUMO-activating enzyme subunit 2	4.107e-05	192.91		9.2565	1.3126			2.10128		8.96092e-05	6.31467e-05			7.775e-05	7.63779e-05	7.775e-05	7.7064e-05
28564	_SPADIVK(ac)NLK_	Q9Y376;A0A087X0K1	17;17	Q9Y376	17	1	CAB39	Calcium-binding protein 39	5.326e-07	162.31		12.88	0.923585					6.43549e-05	8.981e-05				7.70825e-05		7.70825e-05
15857	_NSLQEQQEEEEEARK(ac)NLEK_	P35580-4;P35580-5;P35580;P35580-2;P35580-3	1391;1369;1360;1376;1381	P35580-4	1391	1	MYH10	Myosin-10	5.6992e-11	150.69		15.697				1.61077		5.27889e-05				0.000101447	5.27889e-05	0.000101447	7.71181e-05
44771	_VSQDLIETEK(ac)K_	Q70UQ0-4	295	Q70UQ0-4	295	1	IKBIP	Inhibitor of nuclear factor kappa-B kinase-interacting protein	3.5222e-09	166.97		9.9202	1.2222			2.07671		8.36002e-05	6.78261e-05			7.86704e-05	7.57131e-05	7.86704e-05	7.71918e-05
28018	_VVSEIPVLK(ac)TNAGPR_	Q9Y3C8	17	Q9Y3C8	17	1	UFC1	Ubiquitin-fold modifier-conjugating enzyme 1	0.0010701	103.44		13.15				1.78597		6.30313e-05				9.14876e-05	6.30313e-05	9.14876e-05	7.72594e-05
21253	_GFGFILFK(ac)DAASVEK_	Q99729-3;Q99729-2;D6R9P3;D6RD18;D6RBZ0;A0A087WZV1;Q99729-4;Q99729	119;119;119;119;119;117;119;118	Q99729-3	119	1	HNRNPAB	Heterogeneous nuclear ribonucleoprotein A/B	5.6775e-05	137.01		10.972				2.06577		7.55694e-05				7.90873e-05	7.55694e-05	7.90873e-05	7.73283e-05
20433	_M(ox)M(ox)FVK(ac)SSGS_	O00193	179	O00193	179	1	SMAP	Small acidic protein	0.0035792	69.176		10.3155	1.44945			1.89699		8.03894e-05	5.71753e-05			8.61292e-05	6.87824e-05	8.61292e-05	7.74558e-05
23263	_TQK(ac)TAITVEHLAIK_	Q9NR30;Q9NR30-2	406;338	Q9NR30	406	1	DDX21	Nucleolar RNA helicase 2	6.3127e-05	76.151		13.19				1.77384		6.28398e-05				9.21139e-05	6.28398e-05	9.21139e-05	7.74768e-05
31531	_TELEK(ac)YGIQM(ox)PAFSK_	P46940	191	P46940	191	1	IQGAP1	Ras GTPase-activating-like protein IQGAP1	5.1357e-43	189.3		10.5969	1.0795					7.82497e-05	7.68111e-05				7.75304e-05		7.75304e-05
19749	_VILEK(ac)AGK_	Q8N9T8;H0YFD2;H0YH26;F8WFC1	126;70;123;14	Q8N9T8	126	1	KRI1	Protein KRI1 homolog	0.026357	66.073		9.9804	1.1501					8.30947e-05	7.20866e-05				7.75907e-05		7.75907e-05
32480	_DLK(ac)TGHSK_	Q13148;A0A087WX29;B1AKP7;G3V162;A0A087X260;A0A087WYY0;K7EJM5;K7EN94;A0A087WXQ5;A0A087WV68;Q13148-4;A0A087WXV3	140;140;140;140;140;140;140;181;56;54;24;20	Q13148	140	1	TARDBP	TAR DNA-binding protein 43	0.013721	114.19		8.3774	1.4646			0.613723		9.90382e-05	5.6583e-05				7.78106e-05		7.78106e-05
51848	_VSDEK(ac)DSGK_	O60841;A0A087WUT6	573;573	O60841	573	1	EIF5B	Eukaryotic translation initiation factor 5B	0.0060174	87.308			1.3405		14.19	2.25596			6.18302e-05		0.000115171	7.24158e-05	6.18302e-05	9.37933e-05	7.78117e-05
38281	_QEQEAK(ac)QK_	P05455	214	P05455	214	1	SSB	Lupus La protein	0.0055533	123.69		11.053				2.02626		7.50144e-05				8.06307e-05	7.50144e-05	8.06307e-05	7.78225e-05
754	_EEAREK(ac)M(ox)LAAK_	Q01650	25	Q01650	25	1	SLC7A5	Large neutral amino acids transporter small subunit 1	0.0028263	150.15	67.33	15.5311	1.1349			1.97812	0.000123309	5.33538e-05	7.3054e-05			8.25942e-05	7.3054e-05	8.25942e-05	7.78241e-05
7938	_SFK(ac)LSGFSFKK_	P29966;A0A087WZH7	165;165	P29966	165	1	MARCKS	Myristoylated alanine-rich C-kinase substrate	0.00010672	170.89	23.393	11.708	1.0891			1.9809		7.08096e-05	7.61326e-05			8.24782e-05	7.34711e-05	8.24782e-05	7.79746e-05
25921	_EQEK(ac)LQR_	P23588;E7EX17;P23588-2;F8VX11	386;386;347;341	P23588	386	1	EIF4B	Eukaryotic translation initiation factor 4B	0.0034555	148.21		9.2911	1.24245	38.0142		1.80098		8.92747e-05	6.67186e-05				7.79966e-05		7.79966e-05
48735	_YGVSGYPTLK(ac)IFR_	H7BZJ3;P30101	80;104	H7BZJ3	80	1	PDIA3	Protein disulfide-isomerase A3	9.5099e-09	156.57			0.42615		27.55	1.68839					5.92917e-05	9.67794e-05		7.80356e-05	7.80356e-05
4804	_(ac)AQDQGEK(ac)ENPM(ox)RELR_	P62913	8	P62913	8	1	RPL11	60S ribosomal protein L11	3.8086e-09	130.27	25.87	11.93	1.1421	44.8526	15.09	2.64208		6.94891e-05	7.25925e-05		0.000108295	6.18272e-05	7.10408e-05	8.50613e-05	7.8051e-05
23247	_K(ac)FLDGIYVSEK_	P32969;D6RAN4;H0Y9V9;H0Y9R4	174;169;171;73	P32969	174	1	RPL9	60S ribosomal protein L9	7.0932e-05	122.51		9.83335	1.1543					8.43403e-05	7.18238e-05				7.8082e-05		7.8082e-05
39537	_QLLSDK(ac)QQK_	P46940	354	P46940	354	1	IQGAP1	Ras GTPase-activating-like protein IQGAP1	0.00023315	184.49		8.7069	1.3611					9.52804e-05	6.08928e-05				7.80866e-05		7.80866e-05
55929	_AAQSLLNK(ac)LIR_	F6QDS0;Q9UMR2;Q9UMR2-2;H3BQK0;Q9UMR2-4;H3BN59;H3BMQ5;Q9NUU7;I3L0H8;H3BTB3	64;64;64;69;69;64;51;63;63;63	F6QDS0	64	1	DDX19A;DDX19B	ATP-dependent RNA helicase DDX19B;ATP-dependent RNA helicase DDX19A	1.0183e-15	222			1.2557		14.03	2.55083			6.60133e-05		0.000116485	6.40402e-05	6.60133e-05	9.02629e-05	7.81381e-05
50452	_VIISAPSADAPM(ox)FVM(ox)GVNHEK(ac)YDNSLK_	P04406;P04406-2;E7EUT5	139;97;64	P04406	139	1	GAPDH	Glyceraldehyde-3-phosphate dehydrogenase	1.5966e-33	173.35			1.0606	69.4417	17.925	2.50744			7.81828e-05		9.1154e-05	6.51489e-05	7.81828e-05	7.81515e-05	7.81671e-05
28638	_SVK(ac)LSSQISAGEEK_	Q86UE4;E5RJU9;H0YB56	292;269;175	Q86UE4	292	1	MTDH	Protein LYRIC	1.09e-27	225.19		10.733		82.203	19.66	2.17552		7.72557e-05			8.31039e-05	7.50951e-05	7.72557e-05	7.90995e-05	7.81776e-05
82781	_LYDIDVAK(ac)VNTLIRPDGEK_	P62750;H7BY10;K7EJV9;K7ERT8;A8MUS3;K7EMA7	123;125;116;142;161;37	P62750	123	1	RPL23A	60S ribosomal protein L23a	1.2956e-34	188.49					15.84	3.05278					0.000103163	5.35055e-05		7.83343e-05	7.83343e-05
41478	_VFLK(ac)NEK_	Q15181;Q5SQT6	22;22	Q15181	22	1	PPA1	Inorganic pyrophosphatase	0.0012784	149.48		13.292	1.22335			1.78031		6.23567e-05	6.77622e-05			9.17786e-05	6.50595e-05	9.17786e-05	7.84191e-05
14731	_VGENADSQIK(ac)LSIK_	P07305;P07305-2	69;52	P07305	69	1	H1F0	Histone H1.0;Histone H1.0, N-terminally processed	1.0974e-62	284.12		14.1981		45.8445	13.42	2.16513		5.8371e-05			0.000121786	7.54556e-05	5.8371e-05	9.86207e-05	7.84959e-05
38657	_IM(ox)LK(ac)LNPYAK_	P36578;H3BM89;H3BU31	327;233;126	P36578	327	1	RPL4	60S ribosomal protein L4	0.0001138	164.53		11.47	1.4765	49.9388	14.65	2.19328		7.22818e-05	5.61262e-05		0.000111551	7.44866e-05	6.4204e-05	9.30188e-05	7.86114e-05
32767	_TGEGFYK(ac)YK_	Q16836;E9PF18;A0A0A0MSE2;Q16836-3;Q16836-2	312;316;388;329;388	Q16836	312	1	HADH	Hydroxyacyl-coenzyme A dehydrogenase, mitochondrial	0.0033847	117.04		9.6835	1.4176			1.91461		8.56485e-05	5.8462e-05			8.53362e-05	7.20552e-05	8.53362e-05	7.86957e-05
61146	_ARVITEEEK(ac)NFK_	P26373;P26373-2;J3KS98;H3BUK8	174;127;41;20	P26373	174	1	RPL13	60S ribosomal protein L13	4.3674e-34	255.52			1.4859		13.35	2.01498			5.57706e-05		0.000122425	8.10825e-05	5.57706e-05	0.000101754	7.87622e-05
46515	_HSVEK(ac)VTELAK_	E7EVA0;P27816-4;B5MEG9	1583;173;173	E7EVA0	1583	1	MAP4	Microtubule-associated protein;Microtubule-associated protein 4	9.1863e-26	197.73		12.502				1.79112		6.63043e-05				9.12243e-05	6.63043e-05	9.12243e-05	7.87643e-05
30175	_M(ox)VNDAEK(ac)FAEEDKK_	P11021	547	P11021	547	1	HSPA5	78 kDa glucose-regulated protein	3.9493e-05	158.93		10.755	1.7548	42.3549	13.15	2.44428		7.70974e-05	4.72134e-05		0.000124289	6.68332e-05	6.21554e-05	9.55611e-05	7.88583e-05
38683	_EVEEDEYK(ac)AFYK_	P14625	356	P14625	356	1	HSP90B1	Endoplasmin	7.2207e-12	178.22		10.758	1.4937			1.78233		7.70758e-05	5.54789e-05			9.16744e-05	6.62774e-05	9.16744e-05	7.89759e-05
30081	_YVAEIEK(ac)EK_	O14818;O14818-2;H0Y586	234;164;173	O14818	234	1	PSMA7	Proteasome subunit alpha type-7	0.0055919	97.635		10.951	1.4629			1.77983		7.57146e-05	5.66488e-05			9.18032e-05	6.61817e-05	9.18032e-05	7.89924e-05
49344	_M(ox)NRPAPVEVTYK(ac)NM(ox)R_	Q93096;A0A0D9SGK2	15;15	Q93096	15	1	PTP4A1	Protein tyrosine phosphatase type IVA 1	7.7969e-06	109.64			0.44564		16.34	2.80954					0.000100004	5.81401e-05		7.90719e-05	7.90719e-05
47197	_EANQAINPK(ac)LLQLVEDR_	P17844;J3KTA4;P17844-2	470;470;391	P17844	470	1	DDX5	Probable ATP-dependent RNA helicase DDX5	3.7375e-51	244		14.308				1.62398		5.79218e-05				0.000100621	5.79218e-05	0.000100621	7.92714e-05
38359	_EIM(ox)DDK(ac)SLNIK_	P46940;H0YLE8	1083;511	P46940	1083	1	IQGAP1	Ras GTPase-activating-like protein IQGAP1	0.00010474	133.13		9.6984	1.5562			1.83222		8.55166e-05	5.32475e-05			8.91766e-05	6.93821e-05	8.91766e-05	7.92793e-05
6395	_AELAK(ac)TPVNK_	P78527;P78527-2	3598;3598	P78527	3598	1	PRKDC	DNA-dependent protein kinase catalytic subunit	1.8535e-20	159.58	20.855	8.72755	1.1476			2.17908		9.50544e-05	7.22439e-05			7.49725e-05	8.36491e-05	7.49725e-05	7.93108e-05
34394	_VAPSLK(ac)SQR_	P49257	87	P49257	87	1	LMAN1	Protein ERGIC-53	0.0010084	160.63		10.489	1.0984	51.7117	16.31	2.59664		7.90568e-05	7.54866e-05		0.000100188	6.29097e-05	7.72717e-05	8.15487e-05	7.94102e-05
18861	_VVPEM(ox)TEILK(ac)K_	P13804;P13804-2;H0YK49;H0YL83	331;282;227;71	P13804	331	1	ETFA	Electron transfer flavoprotein subunit alpha, mitochondrial	0.0002108	131.5		13.732	0.96601	43.096	18.85	1.92348		6.03554e-05	8.58564e-05		8.66776e-05	8.49421e-05	7.31059e-05	8.58098e-05	7.94579e-05
36860	_DESETEK(ac)EK_	Q9P258	508	Q9P258	508	1	RCC2	Protein RCC2	0.0032442	117.89		8.6621	1.30575					9.57745e-05	6.34786e-05				7.96265e-05		7.96265e-05
25827	_REELLK(ac)QLK_	Q86VM9;E7ERS3;H3BRH3	933;957;176	Q86VM9	933	1	ZC3H18	Zinc finger CCCH domain-containing protein 18	0.0040369	102.62		12.696			15.14	2.03857		6.52893e-05			0.000107937	8.01435e-05	6.52893e-05	9.40404e-05	7.96648e-05
34918	_EANVK(ac)LR_	O94826	364	O94826	364	1	TOMM70A	Mitochondrial import receptor subunit TOM70	0.0031231	143.37		10.497	1.255	37.7344	16.13	2.25713		7.89964e-05	6.60502e-05		0.000101307	7.23781e-05	7.25233e-05	8.68424e-05	7.96829e-05
42909	_NLREDGEK(ac)AAK_	P08754	29	P08754	29	1	GNAI3	Guanine nucleotide-binding protein G(k) subunit alpha	0.00079651	164.66		9.4954				2.26752		8.73492e-05				7.20463e-05	8.73492e-05	7.20463e-05	7.96978e-05
26938	_VAASVLNPYVK(ac)R_	P48047;H7C0C1	84;84	P48047	84	1	ATP5O	ATP synthase subunit O, mitochondrial	1.1412e-11	219.7		11.366	1.0303			1.96955		7.29445e-05	8.04872e-05			8.29539e-05	7.67158e-05	8.29539e-05	7.98349e-05
33930	_ELLK(ac)QYEK_	Q8NE71;Q8NE71-2;H0YGW7	549;511;300	Q8NE71	549	1	ABCF1	ATP-binding cassette sub-family F member 1	0.011753	107.29		11.517	0.94358					7.19862e-05	8.79023e-05				7.99443e-05		7.99443e-05
29325	_QQIAK(ac)SFK_	P13928;Q5VT79;B4DTF2;A0A0B4J2D4;A0A087WTN9;A0A075B752;Q5T2P8;A0A075B765;A0A0B4J2F9;Q5VT79-2;P13928-2;A0A096LPL1	61;61;61;61;99;99;61;99;99;99;61;62	P13928	61	1	ANXA8;ANXA8L2;ANXA8L1	Annexin A8;Annexin A8-like protein 2;Annexin;Annexin A8-like protein 1	0.012742	93.143		10.879	0.98941					7.62167e-05	8.38212e-05				8.0019e-05		8.0019e-05
31640	_ELQILK(ac)EK_	P30622-2;P30622;J3KP58;P30622-1;F5H6A0	811;857;735;846;704	P30622-2	811	1	CLIP1	CAP-Gly domain-containing linker protein 1	0.01282	100.02		10.129	1.0596					8.18729e-05	7.82567e-05				8.00648e-05		8.00648e-05
16238	_EK(ac)YIDQEELNK_	P08238;P07900;P07900-2;Q14568;Q58FF8	275;283;405;282;197	P08238	275	1	HSP90AB1;HSP90AA1;HSP90AA2P;HSP90AB2P	Heat shock protein HSP 90-beta;Heat shock protein HSP 90-alpha;Heat shock protein HSP 90-alpha A2;Putative heat shock protein HSP 90-beta 2	1.5989e-07	198.25		7.4246	1.3614			2.21038		0.000111787	6.08794e-05			7.39099e-05	8.63332e-05	7.39099e-05	8.01215e-05
54080	_M(ox)VEK(ac)DQDGGR_	P39019;A0A075B6E2	115;41	P39019	115	1	RPS19	40S ribosomal protein S19	7.1045e-06	165.98			2.1851		16.06	2.79236					0.000101749	5.8498e-05		8.01234e-05	8.01234e-05
12306	_GTM(ox)K(ac)M(ox)LVSGAGDIK_	P40227;P40227-2;Q92526;Q92526-2;Q92526-3	45;45;45;45;45	P40227	45	1	CCT6A;CCT6B	T-complex protein 1 subunit zeta;T-complex protein 1 subunit zeta-2	5.0576e-20	154.74	46.295	9.72105	1.4583		17.645	1.89537		8.53169e-05	5.68278e-05		9.26016e-05	8.62028e-05	7.10723e-05	8.94022e-05	8.02373e-05
5676	_GVVVVIK(ac)R_	P46779;H0YKD8;P46779-2;P46779-3;H0YMF4;P46779-4;P46779-5	65;65;65;65;65;65;65	P46779	65	1	RPL28	60S ribosomal protein L28	0.0021623	164.78	58.814	13.884	1.1832	41.0524	14.36	2.10491		5.96935e-05	7.00661e-05		0.000113806	7.76159e-05	6.48798e-05	9.5711e-05	8.02954e-05
26939	_ADVILK(ac)YNADEAR_	P47813;O14602;A6NJH9;X6RAC9	94;94;77;66	P47813	94	1	EIF1AX;EIF1AY	Eukaryotic translation initiation factor 1A, X-chromosomal;Eukaryotic translation initiation factor 1A, Y-chromosomal	2.0178e-28	195.25		10.3126	1.03155	34.303				8.04121e-05	8.03894e-05				8.04008e-05		8.04008e-05
44659	_EVHK(ac)SGYLAGDK_	P26038	143	P26038	143	1	MSN	Moesin	3.0148e-12	166.04		12.735	1.24975			1.71776		6.5089e-05	6.63282e-05			9.51236e-05	6.57086e-05	9.51236e-05	8.04161e-05
7412	_SFYPEEVSSM(ox)VLTK(ac)M(ox)K_	E9PN89;P11142;E9PKE3;P11142-2;E9PLF4;E9PQQ4;E9PQK7;E9PK54;E9PPY6;E9PN25;E9PI65	66;126;126;126;126;126;126;126;126;126;85	E9PN89	66	1	HSPA8	Heat shock cognate 71 kDa protein	3.8316e-07	158.59	44.399	9.3924	1.1416	27.5429	9.545	2.1638		8.83095e-05	7.26244e-05				8.04669e-05		8.04669e-05
9244	_SQDLAK(ac)IM(ox)ADIR_	P05783;F8VZY9	247;247	P05783	247	1	KRT18	Keratin, type I cytoskeletal 18	3.1926e-11	203.8	13.881	11.2395	1.2952	50.1704	14.1	2.39532		7.37672e-05	6.39965e-05		0.000115907	6.82e-05	6.88818e-05	9.20533e-05	8.04676e-05
21862	_AESQK(ac)AVVEDEAK_	E9PPJ3	204	E9PPJ3	204	1	SMTNL1	0	7.9136e-17	162.68		11.9737	0.90154					6.92353e-05	9.20117e-05				8.06235e-05		8.06235e-05
5293	_LVAMK(ac)FLR_	P22392-2;Q32Q12;J3KPD9;P22392;F6XY72	154;179;154;39;39	P22392-2	154	1	NME2;NME1-NME2	Nucleoside diphosphate kinase B;Nucleoside diphosphate kinase	0.0014352	154.11	17.674	10.392	1.0157	52.8541	15.82			7.97963e-05	8.16467e-05				8.07215e-05		8.07215e-05
15140	_EEEPPEK(ac)TVDVAAEK_	P82979;F8VZQ9;H0YHG0	80;80;393	P82979	80	1	SARNP	SAP domain-containing ribonucleoprotein	0.00061461	110.31		9.8624	1.0713					8.40913e-05	7.74003e-05				8.07458e-05		8.07458e-05
24086	_VVPNNDK(ac)DR_	Q14315;Q14315-2	332;332	Q14315	332	1	FLNC	Filamin-C	0.0086105	78.334		8.4241	1.3151					9.84877e-05	6.30265e-05				8.07571e-05		8.07571e-05
22169	_TVRFNVLK(ac)VTK_	P62280;M0R1H5	144;65	P62280	144	1	RPS11	40S ribosomal protein S11	0.0013256	112.82		8.4973	0.97574			2.32283		9.7637e-05	8.49983e-05			7.03299e-05	9.13176e-05	7.03299e-05	8.08238e-05
21951	_M(ox)KIPK(ac)FTFSGR_	Q09666	5665	Q09666	5665	1	AHNAK	Neuroblast differentiation-associated protein AHNAK	5.8425e-05	130.56		12.417		42.316	13.56	2.34819		6.6759e-05			0.000120527	6.95698e-05	6.6759e-05	9.50485e-05	8.09037e-05
25679	_VDIDVPDVNIEGPDAK(ac)LK_	Q09666	4239	Q09666	4239	1	AHNAK	Neuroblast differentiation-associated protein AHNAK	1.1494e-33	195.87		12.13				1.7468		6.83415e-05				9.35408e-05	6.83415e-05	9.35408e-05	8.09412e-05
82672	_LDELQASDVSVK(ac)YREK_	P12270;P12270-2	177;177	P12270	177	1	TPR	Nucleoprotein TPR	2.6144e-17	160.81					16.7	2.55024					9.78461e-05	6.40549e-05		8.09505e-05	8.09505e-05
36022	_VPDVELK(ac)SAK_	Q09666	855	Q09666	855	1	AHNAK	Neuroblast differentiation-associated protein AHNAK	0.0001407	135.86		21.779	1.25655		13.155	1.70454		3.80316e-05	6.59686e-05		0.000124242	9.5862e-05	5.20001e-05	0.000110052	8.1026e-05
17222	_LAK(ac)LSDGVAVLK_	P10809	396	P10809	396	1	HSPD1	60 kDa heat shock protein, mitochondrial	3.2977e-05	175.33		11.2695	0.93663	42.5985				7.35704e-05	8.85561e-05				8.10633e-05		8.10633e-05
32349	_VQEK(ac)ADIPVK_	Q9H2P0	600	Q9H2P0	600	1	ADNP	Activity-dependent neuroprotector homeobox protein	0.0011633	102.06		8.6186	1.2522	3.80851				9.62592e-05	6.61982e-05				8.12287e-05		8.12287e-05
23791	_VPEWVDTVK(ac)LAK_	P39019;M0R2L9;M0QXK4;M0QYF7;M0R140	38;37;38;38;38	P39019	38	1	RPS19	40S ribosomal protein S19	3.5338e-14	200.68		10.803	0.966905	35.9805		1.14166		7.67541e-05	8.57768e-05				8.12654e-05		8.12654e-05
19139	_GYPTIK(ac)FFR_	P07237;H7BZ94;I3L3U6;I3NI03;I3L3P5	103;103;103;103;67	P07237	103	1	P4HB	Protein disulfide-isomerase	0.0035525	126.67		11.208	1.09005	46.2506	15.3	2.39481		7.39749e-05	7.60661e-05		0.000106808	6.82148e-05	7.50205e-05	8.75112e-05	8.12658e-05
30168	_APLSK(ac)FGD_	O94992	356	O94992	356	1	HEXIM1	Protein HEXIM1	0.0097864	115.49		8.435	1.37515			1.96171		9.83601e-05	6.02697e-05			8.32858e-05	7.93149e-05	8.32858e-05	8.13003e-05
7484	_QVDQLTNDK(ac)AR_	P08670;B0YJC4	168;168	P08670	168	1	VIM	Vimentin	1.9437e-50	286.73	54.6595	10.455	1.3351	50.1128	17.885	2.17022	0.000152012	7.93145e-05	6.20807e-05		9.1358e-05	7.52787e-05	7.93145e-05	8.33184e-05	8.13164e-05
72660	_ENIQK(ac)SLAGSSGPGASSGTSGDHGELVVR_	P29692;P29692-2;E9PK01;E9PRY8;E9PQ49;E9PI39;A0A087X1X7;E9PPR1;E9PL12;E9PMW7;H0YCK7;E9PIZ1	59;425;59;475;59;59;425;59;59;59;139;75	P29692	59	1	EEF1D	Elongation factor 1-delta	2.5325e-145	320.8				55.7538	16.52	2.56207					9.89131e-05	6.37591e-05		8.13361e-05	8.13361e-05
11274	_RQAVTNPNNTFYATK(ac)R_	P38646;D6RJI2;D6RA73	121;52;52	P38646	121	1	HSPA9	Stress-70 protein, mitochondrial	1.0653e-184	374.23	49.188	12.648	0.9908	46.6679	15.365	2.32971		6.55375e-05	8.37033e-05		0.000106355	7.01219e-05	7.46204e-05	8.82386e-05	8.14295e-05
52835	_LITDEFVK(ac)QK_	Q9UNF1;Q5H909;Q9UNF1-2;Q5H907;Q12816;A0A087X070;G5E9N2;Q12816-5;Q12816-2;Q12816-4;Q12816-3	422;404;404;337;586;189;586;189;586;189;117	Q9UNF1	422	1	MAGED2;TRO	Melanoma-associated antigen D2;Trophinin	0.0014549	143.73			1.0603		16.13	2.39636			7.8205e-05		0.000101307	6.81706e-05	7.8205e-05	8.47387e-05	8.14718e-05
77304	_EVPAVPETLKK(ac)K_	P18124	20	P18124	20	0.912	RPL7	60S ribosomal protein L7	0.00022407	93.011			1.0396		18.88	2.03936			7.97656e-05		8.65397e-05	8.01124e-05	7.97656e-05	8.33261e-05	8.15458e-05
27427	_LLIAAQK(ac)QK_	O94905;E5RHW4;E5RJ09;O75477;B0QZ43	199;199;156;199;201	O94905	199	1	ERLIN2;ERLIN1	Erlin-2;Erlin-1	0.00095766	129.4		13.096	1.3435	43.756	13.81	1.97025		6.32916e-05	6.16919e-05		0.000118343	8.29245e-05	6.24918e-05	0.000100634	8.15628e-05
15259	_IDIDPEETVK(ac)ALK_	P54727;Q5W0S5	24;24	P54727	24	1	RAD23B	UV excision repair protein RAD23 homolog B	2.9742e-08	155.97		11.628	1.7519	39.6228	12.82	2.03595		7.12977e-05	4.72916e-05		0.000127492	8.02465e-05	5.92947e-05	0.000103869	8.15819e-05
47902	_TREAEEK(ac)EK_	Q9Y5B9	640	Q9Y5B9	640	1	SUPT16H	FACT complex subunit SPT16	0.0014947	183.22			1.289	60.8865	15.555	1.76259			6.43049e-05		0.000105055	9.27018e-05	6.43049e-05	9.88784e-05	8.15917e-05
81774	_VQEVLLK(ac)AVGKEELGK_	Q9Y4L1;A0A087X054;E9PJ21;A0A087WWI4;K7EQK2;Q9Y4L1-2	398;398;398;398;398;311	Q9Y4L1	398	1	HYOU1	Hypoxia up-regulated protein 1	2.6789e-12	200.55				47.2545	17.42	2.35355					9.37986e-05	6.94112e-05		8.16049e-05	8.16049e-05
39460	_LADFGVAGQLTDTQIK(ac)R_	Q9P289;Q8NBY1;B4E0Y9;Q9P289-2;Q9P289-3;O00506;C9JDH9;C9J6L2;C9JCC0;C9J232;H7C279;O00506-3;O00506-2;C9JJV0;Q9Y6E0;Q9Y6E0-2;B4DR80;H0Y630	175;175;197;98;175;171;77;75;77;77;53;77;94;77;187;175;156;93	Q9P289	175	1	STK26;STK25;STK24	Serine/threonine-protein kinase 26;Serine/threonine-protein kinase 25;Serine/threonine-protein kinase 24;Serine/threonine-protein kinase 24 36 kDa subunit;Serine/threonine-protein kinase 24 12 kDa subunit	1.9267e-52	273.74		13.382			15.075	1.72825		6.19366e-05			0.000108403	9.45456e-05	6.19366e-05	0.000101474	8.17055e-05
20799	_EVQDLK(ac)AK_	Q86UP2;Q86UP2-4;Q86UP2-2;Q86UP2-3;G3V4Y7;H0YJZ8;G3V5G2	783;783;783;783;78;63;69	Q86UP2	783	1	KTN1	Kinectin	0.043444	85.212		8.9655	1.16835	43.9078		1.64471		9.25251e-05	7.09584e-05				8.17417e-05		8.17417e-05
22443	_EGM(ox)TAFVEK(ac)R_	P30084	282	P30084	282	1	ECHS1	Enoyl-CoA hydratase, mitochondrial	0.0092626	135.71		8.5879	1.23745					9.66042e-05	6.69887e-05				8.17964e-05		8.17964e-05
24525	_GAGTNEK(ac)VLTEIIASR_	P08758;E9PHT9;D6RBL5	108;108;48	P08758	108	1	ANXA5	Annexin A5;Annexin	1.8025e-68	274.39		12.391	1.4748		15.12	1.70146		6.68993e-05	5.6191e-05		0.00010808	9.60353e-05	6.15452e-05	0.000102058	8.18015e-05
75877	_SGRQYDIDDAIAK(ac)NLIDR_	Q15149;Q15149-2;Q15149-6;Q15149-9;Q15149-7;Q15149-5;Q15149-3;Q15149-4;Q15149-8	4348;4238;4215;4197;4179;4211;4234;4211;4189	Q15149	4348	1	PLEC	Plectin	0.00018027	77.631					16.01	2.64361					0.000102067	6.17912e-05		8.1929e-05	8.1929e-05
2802	_EDKEEEK(ac)EK_	P07900;P07900-2;Q14568	245;367;245	P07900	245	1	HSP90AA1;HSP90AA2P	Heat shock protein HSP 90-alpha;Heat shock protein HSP 90-alpha A2	1.5321e-53	239.39	15.593	12.653	1.517		13.23	1.93278		6.55116e-05	5.46255e-05		0.000123537	8.45334e-05	6.00685e-05	0.000104035	8.20518e-05
30799	_QQTLEAEEAK(ac)R_	Q16643;Q16643-3;Q16643-2;D6R9W4	248;248;250;247	Q16643	248	1	DBN1	Drebrin	4.7747e-07	200.09		9.5854	1.6167			1.71409		8.65271e-05	5.12521e-05			9.53272e-05	6.88896e-05	9.53272e-05	8.21084e-05
31508	_YLAEVATGEK(ac)R_	P61981	142	P61981	142	1	YWHAG	14-3-3 protein gamma;14-3-3 protein gamma, N-terminally processed	4.1128e-07	216.12		13.27	0.95602	38.3862	16.12	2.08998		6.24603e-05	8.67558e-05		0.00010137	7.81706e-05	7.4608e-05	8.97701e-05	8.21891e-05
72684	_QQGVLALRPYLQK(ac)QPQPSPAEGR_	P56192;P56192-2;H0YHV5	204;204;76	P56192	204	1	MARS	Methionine--tRNA ligase, cytoplasmic	1.2674e-70	229.68				39.3144	15.17	2.88193					0.000107724	5.66791e-05		8.22014e-05	8.22014e-05
30828	_DDSVVEK(ac)SLK_	O95202;O95202-2;O95202-3	122;82;122	O95202	122	1	LETM1	LETM1 and EF-hand domain-containing protein 1, mitochondrial	0.0014786	99.688		13.4155	1.0682		14.18	2.20318		6.17817e-05	7.76254e-05		0.000115252	7.41518e-05	6.97035e-05	9.47019e-05	8.22027e-05
15240	_RIGVPSATEIIK(ac)ASSK_	Q9NR30;Q9NR30-2	573;505	Q9NR30	573	1	DDX21	Nucleolar RNA helicase 2	0.00047727	99.891		9.9947	0.96526			2.03907		8.29756e-05	8.59233e-05			8.01238e-05	8.44494e-05	8.01238e-05	8.22866e-05
84069	_TGEDEDEEDNDALLK(ac)ENESPDVRR_	Q96FV9;A0A087WWS1	556;556	Q96FV9	556	1	THOC1	THO complex subunit 1	7.2442e-64	263.32					21.77	1.82382					7.5044e-05	8.95875e-05		8.23157e-05	8.23157e-05
35973	_TALQEEIK(ac)SK_	P46940;H0YLE8;Q86VI3;F2Z2E2	1035;463;1019;976	P46940	1035	1	IQGAP1;IQGAP3	Ras GTPase-activating-like protein IQGAP1;Ras GTPase-activating-like protein IQGAP3	0.0016508	137.98		8.3112	1.2786					9.98292e-05	6.48289e-05				8.23291e-05		8.23291e-05
83433	_EILETLIK(ac)GLQR_	Q06210;Q06210-2	25;25	Q06210	25	1	GFPT1	Glutamine--fructose-6-phosphate aminotransferase [isomerizing] 1	1.6577e-28	278.16					15.93	2.63083					0.00010258	6.20918e-05		8.23358e-05	8.23358e-05
34908	_TLETLPEK(ac)SVVGTSSLR_	P08397;F5GY90;F5H345;P08397-4;P08397-3;P08397-2;F5H226	140;123;122;123;140;123;114	P08397	140	1	HMBS	Porphobilinogen deaminase	3.7932e-07	155.98		11.667				1.74502		7.10589e-05				9.36363e-05	7.10589e-05	9.36363e-05	8.23476e-05
43335	_ASESISLK(ac)NLK_	E9PMS6;Q8WWI1-3;Q8WWI1;Q8WWI1-2;Q8WWI1-4;A0A0A0MTE2;E9PMT2;F8WD26;J3KP06;Q8WWI1-5;E9PMP7;H0Y424;H0YE95	783;857;1191;1191;1191;906;906;1139;1176;906;805;815;145	E9PMS6	783	1	LMO7	LIM domain only protein 7	8.6395e-13	174.02		9.34395	1.0919					8.87685e-05	7.59369e-05				8.23527e-05		8.23527e-05
3072	_ELREK(ac)SEK_	P14625;Q96GW1	72;72	P14625	72	1	HSP90B1	Endoplasmin	0.04302	187.22	31.399	9.765	1.2925		13.66	2.67715		8.4932e-05	6.41305e-05		0.000119644	6.10168e-05	7.45312e-05	9.03304e-05	8.24308e-05
13193	_KGQSEEIQK(ac)K_	P83731;C9JXB8;C9JNW5	69;69;69	P83731	69	1	RPL24	60S ribosomal protein L24	3.1789e-55	233.09	12.425	9.3157	1.0895	37.6534				8.90383e-05	7.61046e-05				8.25715e-05		8.25715e-05
20687	_LEEENRSLK(ac)ADLQK_	P51572-2;P51572	252;185	P51572-2	252	1	BCAP31	B-cell receptor-associated protein 31	3.5822e-06	113.59		9.1426				2.18312		9.07283e-05				7.48335e-05	9.07283e-05	7.48335e-05	8.27809e-05
20398	_TISTSDPAEVLVK(ac)NSQPIK_	Q86UE4;E5RJU9	504;448	Q86UE4	504	1	MTDH	Protein LYRIC	8.4287e-20	155.09		16.63	1.4102		11.29	2.0989		4.98232e-05	5.87692e-05		0.000144791	7.78382e-05	5.42962e-05	0.000111315	8.28054e-05
26129	_EAAEQDVEK(ac)K_	P26373;P26373-2;J3KS98	209;162;76	P26373	209	1	RPL13	60S ribosomal protein L13	4.2847e-11	178.22		7.6652	1.4438		6.67	1.889		0.000108268	5.73994e-05				8.28335e-05		8.28335e-05
75079	_SQKPVM(ox)VK(ac)R_	P46779	127	P46779	127	1	RPL28	60S ribosomal protein L28	0.004663	90.601					15.235	2.79511					0.000107264	5.84405e-05		8.28521e-05	8.28521e-05
35164	_VVEIVDEK(ac)VR_	Q6PKG0;Q6PKG0-3;A0A0B4J210;E5RH50;H0YBW1;H0YC73	473;396;473;268;181;80	Q6PKG0	473	1	LARP1	La-related protein 1	8.362e-06	180.44		9.5431	1.0521					8.69116e-05	7.88158e-05				8.28637e-05		8.28637e-05
15519	_VTGSLSSAK(ac)R_	P39748;P39748-2	354;290	P39748	354	1	FEN1	Flap endonuclease 1	2.05e-05	155.58		13.269	1.1796		12.425	2.42937		6.2465e-05	7.02803e-05		0.00013155	6.72438e-05	6.63727e-05	9.93967e-05	8.28847e-05
32060	_TEGAAEAK(ac)AEPPK_	P80723	97	P80723	97	1	BASP1	Brain acid soluble protein 1	7.6139e-05	101.39		8.2065	1.2808					0.000101106	6.47173e-05				8.29119e-05		8.29119e-05
80409	_ATAGDTHLGGEDFDNRLVNHFVEEFK(ac)R_	P0DMV8;P0DMV9;P0DMV8-2;V9GZ37	246;246;191;81	P0DMV8	246	1	HSPA1A;HSPA1B	Heat shock 70 kDa protein 1A;Heat shock 70 kDa protein 1B	1.4769e-275	436.19					15.93	2.58098					0.00010258	6.32916e-05		8.29357e-05	8.29357e-05
13059	_GSEK(ac)SDDNSYDEK_	P49591;Q5T5C7	257;257	P49591	257	1	SARS	Serine--tRNA ligase, cytoplasmic	9.0948e-20	233.54	34.602	8.1021	1.0165			2.21087		0.000102413	8.15823e-05			7.38935e-05	9.19976e-05	7.38935e-05	8.29456e-05
33231	_AELVK(ac)LQQTYAALNSK_	P46940;H0YLE8	1505;933	P46940	1505	1	IQGAP1	Ras GTPase-activating-like protein IQGAP1	6.8957e-27	191.53		11.825				1.70291		7.01076e-05				9.59535e-05	7.01076e-05	9.59535e-05	8.30306e-05
15198	_EESTEVLK(ac)AQSAGTVR_	A0A0C4DGB5;P20810-8;P20810;E9PCH5;E7EVY3;B7Z574;P20810-2;E9PDE4;E7ES10;P20810-4;P20810-3;H0Y9H6;H0Y7F0;P20810-10;P20810-5;P20810-6;P20810-9;P20810-7;F8W7E0;H0YA91	307;239;261;226;247;247;248;189;261;220;143;19;13;322;309;344;303;325;309;278	A0A0C4DGB5	307	1	CAST	Calpastatin	2.0444e-68	274		8.672	1.1773	7.28888	14.8			9.56649e-05	7.04179e-05				8.30414e-05		8.30414e-05
60033	_YSVIVK(ac)SR_	P48507;P48507-2	255;233	P48507	255	1	GCLM	Glutamate--cysteine ligase regulatory subunit	0.0076725	151.04			1.0837		18.22				7.65127e-05		8.9677e-05		7.65127e-05	8.9677e-05	8.30949e-05
44806	_LSQSLGLVSK(ac)SK_	Q9H6S0;D6RA70;D6R9T8;D6RF50	90;90;30;90	Q9H6S0	90	1	YTHDC2	Probable ATP-dependent RNA helicase YTHDC2	2.5084e-12	167.18		9.7962	1.0169					8.46608e-05	8.15502e-05				8.31055e-05		8.31055e-05
16754	_QAGVFEPTIVK(ac)VK_	P17987;E7EQR6;F5H282	510;355;286	P17987	510	1	TCP1	T-complex protein 1 subunit alpha	3.6018e-09	165.66		11.2985	1.0809	42.171	14.24	2.40961		7.33812e-05	7.67114e-05		0.000114766	6.77955e-05	7.50463e-05	9.12807e-05	8.31635e-05
39268	_KTETQEK(ac)NPLPSK_	P62328	26	P62328	26	1	TMSB4X	Thymosin beta-4;Hematopoietic system regulatory peptide	1.3405e-74	302.58		16.396	1.1504		13.11	1.90796		5.05353e-05	7.20677e-05		0.000124669	8.56337e-05	6.13015e-05	0.000105151	8.32264e-05
21677	_DAVDK(ac)LLK_	P25815	56	P25815	56	1	S100P	Protein S100-P	0.0047299	140.35		9.3596	1.0653	70.2149	16.5			8.86197e-05	7.78371e-05				8.32284e-05		8.32284e-05
24015	_EAAAATQK(ac)R_	Q15149;Q15149-2;Q15149-6;Q15149-9;Q15149-7;Q15149-5;Q15149-3;Q15149-4;Q15149-8	1886;1776;1753;1735;1717;1749;1772;1749;1727	Q15149	1886	1	PLEC	Plectin	1.5344e-18	244.76		8.57915	1.2867	48.4097	15.65	2.42249		9.6703e-05	6.44201e-05		0.000104417	6.74349e-05	8.05615e-05	8.59258e-05	8.32437e-05
11722	_ERGTVYFK(ac)EGK_	Q02790	282	Q02790	282	1	FKBP4	Peptidyl-prolyl cis-trans isomerase FKBP4;Peptidyl-prolyl cis-trans isomerase FKBP4, N-terminally processed	1.2997e-06	198.4	32.355		1.0551	52.5956	17.51	2.22961					9.33161e-05	7.32723e-05		8.32942e-05	8.32942e-05
24242	_EEAAEYAK(ac)LLAK_	P62753;A2A3R5	211;180	P62753	211	1	RPS6	40S ribosomal protein S6	0.00025101	157.66		11.3925	1.24805			1.68291		7.27745e-05	6.64187e-05			9.7095e-05	6.95966e-05	9.7095e-05	8.33458e-05
15732	_RALK(ac)FIK_	Q9Y3U8;J3QSB5	71;71	Q9Y3U8	71	1	RPL36	60S ribosomal protein L36	0.020337	128.86		11.733	1.0577	23.9504	15.16	2.13115		7.06584e-05	7.83976e-05		0.000107795	7.66597e-05	7.4528e-05	9.22273e-05	8.33776e-05
32689	_SAPELK(ac)TGISDVFAK_	P19338	324	P19338	324	1	NCL	Nucleolin	2.896e-30	213.38		12.9275	1.688	21.6422	12.365	1.85235		6.4118e-05	4.90843e-05		0.000132189	8.82067e-05	5.66012e-05	0.000110198	8.33994e-05
32945	_TRTFNTSTGGLLLPSDTK(ac)R_	P12956;B1AHC9;P12956-2	317;267;276	P12956	317	1	XRCC6	X-ray repair cross-complementing protein 6	2.7178e-22	216.71		8.9625	1.11675					9.25562e-05	7.42437e-05				8.34e-05		8.34e-05
26886	_TTEPGVTGLLLAVEGPAAK(ac)R_	Q14690	1000	Q14690	1000	1	PDCD11	Protein RRP5 homolog	1.7947e-41	188.63		8.6493				2.30256		9.59166e-05				7.09495e-05	9.59166e-05	7.09495e-05	8.3433e-05
44697	_LQAEEVAQQK(ac)SLAQAEAEK_	Q15149;Q15149-2;Q15149-6;Q15149-9;Q15149-7;Q15149-5;Q15149-3;Q15149-4;Q15149-8	1792;1682;1659;1641;1623;1655;1678;1655;1633	Q15149	1792	1	PLEC	Plectin	4.2763e-52	217.05		13.583	1.5568	18.5605	11.81	2.01288		6.10186e-05	5.3227e-05		0.000138408	8.11668e-05	5.71228e-05	0.000109787	8.34551e-05
23843	_LVAM(ox)K(ac)FLR_	P22392-2;Q32Q12;J3KPD9;P22392;F6XY72	154;179;154;39;39	P22392-2	154	1	NME2;NME1-NME2	Nucleoside diphosphate kinase B;Nucleoside diphosphate kinase	0.0019136	138.48		9.7396	1.0705	58.1801	15.55	2.46142		8.5154e-05	7.74582e-05		0.000105089	6.63675e-05	8.13061e-05	8.57282e-05	8.35171e-05
1614	_ELK(ac)IDIIPNPQER_	P08238;Q58FF7	72;72	P08238	72	1	HSP90AB1;HSP90AB3P	Heat shock protein HSP 90-beta;Putative heat shock protein HSP 90-beta-3	4.6414e-33	244.01	18.434	8.454	1.6896	39.2568	13.48	2.48326		9.81384e-05	4.90378e-05		0.000121243	6.57836e-05	7.35881e-05	9.35134e-05	8.35507e-05
14416	_QALLK(ac)QGQDNLSSVK_	P30040;F8VY02	182;81	P30040	182	1	ERP29	Endoplasmic reticulum resident protein 29	2.9925e-24	228.93		8.4977	1.1268		17.74	2.28307		9.76324e-05	7.35802e-05		9.21053e-05	7.15554e-05	8.56063e-05	8.18304e-05	8.37183e-05
20352	_VSGLGEK(ac)VDVGK_	P21333;Q5HY54;P21333-2;Q60FE5;A0A087WWY3	982;982;982;955;955	P21333	982	1	FLNA	Filamin-A	0.00052149	141.44		7.6547	0.98076			2.3025		0.000108417	8.45622e-05			7.09511e-05	9.64894e-05	7.09511e-05	8.37202e-05
8798	_VLIGENEK(ac)AER_	P55265;P55265-5;P55265-4;H0YCK3;P55265-2;P55265-3	798;503;841;793;798;779	P55265	798	1	ADAR	Double-stranded RNA-specific adenosine deaminase	6.6461e-13	176.38	22.999	10.193	0.96281	43.8962		1.93592		8.13577e-05	8.61425e-05				8.37501e-05		8.37501e-05
56928	_EVLLK(ac)TNLSGR_	Q6IN85;Q6IN85-2;Q6IN85-4	733;720;494	Q6IN85	733	1	SMEK1	Serine/threonine-protein phosphatase 4 regulatory subunit 3A	9.7844e-08	185.81			1.3864		15.14				5.97798e-05		0.000107937		5.97798e-05	0.000107937	8.38586e-05
55217	_GPPASSPAPAPK(ac)FSPVTPK_	Q15942;H0Y2Y8;Q15942-2;H7C3D3	265;233;108;82	Q15942	265	1	ZYX	Zyxin	2.5048e-92	291.2			0.89819	69.3001	18.99	2.52465			9.23557e-05		8.60381e-05	6.47045e-05	9.23557e-05	7.53713e-05	8.38635e-05
32651	_IEK(ac)SLVEPK_	Q02952;Q02952-3;Q02952-2	1690;1585;1592	Q02952	1690	1	AKAP12	A-kinase anchor protein 12	0.0031968	118.18		11.166	1.16185			1.72132		7.42537e-05	7.13561e-05			9.49265e-05	7.28049e-05	9.49265e-05	8.38657e-05
48017	_TISAK(ac)YAEERDR_	P35579;P35579-2	1459;881	P35579	1459	1	MYH9	Myosin-9	1.1332e-15	208.15			1.1237		14.2	2.24336			7.37836e-05		0.00011509	7.28228e-05	7.37836e-05	9.39562e-05	8.38699e-05
42407	_SLDEM(ox)EK(ac)QQR_	P23246;P23246-2;H0Y9K7	502;502;56	P23246	502	1	SFPQ	Splicing factor, proline- and glutamine-rich	8.2187e-56	230.56		9.814	1.5388			1.65639		8.45069e-05	5.38505e-05			9.86505e-05	6.91787e-05	9.86505e-05	8.39146e-05
3777	_QDLTEK(ac)AVK_	Q07065	188	Q07065	188	1	CKAP4	Cytoskeleton-associated protein 4	0.00039698	143.04	42.437	11.469	1.5282		14.06	1.75556		7.22881e-05	5.42246e-05		0.000116237	9.30738e-05	6.32563e-05	0.000104655	8.39558e-05
43892	_IAFDAESDPSNAPGSGTEK(ac)RK_	Q96JJ3;Q5JVZ5;Q96JJ3-3;Q5JVZ8;H0YCM7	340;338;252;128;65	Q96JJ3	340	1	ELMO2	Engulfment and cell motility protein 2	3.7483e-51	158		10.628				1.81426		7.80206e-05				9.006e-05	7.80206e-05	9.006e-05	8.40403e-05
16501	_SQKPVMVK(ac)R_	P46779	127	P46779	127	1	RPL28	60S ribosomal protein L28	0.0041703	103.01		13.5026	0.87846		18.11			6.13825e-05	9.44354e-05		9.02221e-05		7.7909e-05	9.02221e-05	8.40655e-05
28334	_DQQVLDVK(ac)SYAR_	Q9UBT2;Q9UBT2-2;K7ESK7	316;220;53	Q9UBT2	316	1	UBA2	SUMO-activating enzyme subunit 2	1.5592e-20	227.43		8.21185	1.2335		5.68	1.91859		0.00010104	6.72036e-05				8.4122e-05		8.4122e-05
40361	_LALQALTEK(ac)LLR_	Q07065	355	Q07065	355	1	CKAP4	Cytoskeleton-associated protein 4	2.0331e-20	226.09		28.406		25.943	17.885	2.11775					9.1358e-05	7.71451e-05		8.42516e-05	8.42516e-05
43997	_VSQQTEK(ac)TTTVK_	O14737;K7EQA1	105;67	O14737	105	1	PDCD5	Programmed cell death protein 5	3.7576e-05	174.4		14.258	1.7656		10.62	2.09245		5.81252e-05	4.69242e-05		0.000153938	7.80783e-05	5.25247e-05	0.000116008	8.42664e-05
10898	_SDGIYIINLK(ac)R_	P08865;C9J9K3;A0A0C4DG17;A6NE09;C9JQR9	52;52;52;52;52	P08865	52	1	RPSA;RPSAP58	40S ribosomal protein SA	1.125e-15	219.56	31.789	10.715	1.2674	39.7535	13.83	2.14274		7.73858e-05	6.54028e-05		0.000118172	7.62446e-05	7.13943e-05	9.72082e-05	8.43012e-05
29850	_SNVK(ac)IQSTPVK_	P62820;E7END7;P62820-3;P62820-2	191;159;115;127	P62820	191	1	RAB1A	Ras-related protein Rab-1A	1.082e-25	196.07		8.4562	1.17435					9.81128e-05	7.05951e-05				8.4354e-05		8.4354e-05
35367	_ASLM(ox)NDDFEK(ac)IK_	Q9UNF0;Q9UNF0-2;B0QYG7;B0QYG8	111;111;111;111	Q9UNF0	111	1	PACSIN2	Protein kinase C and casein kinase substrate in neurons protein 2	3.7e-05	167.67		10.0419				1.89692		8.25847e-05				8.61324e-05	8.25847e-05	8.61324e-05	8.43586e-05
42162	_AAALEQFK(ac)SLGAEPLEVDLK_	Q13423;E9PCX7	267;136	Q13423	267	1	NNT	NAD(P) transhydrogenase, mitochondrial	8.6186e-83	292.27		11.368				1.70561		7.29316e-05				9.58015e-05	7.29316e-05	9.58015e-05	8.43666e-05
14976	_FTLAK(ac)IRK_	P46781;B5MCT8;C9JM19;F2Z3C0;A8MXK4	52;52;52;52;52	P46781	52	1	RPS9	40S ribosomal protein S9	0.0028424	152.47		12.419	1.1193	44.9559	13	2.29484		6.67482e-05	7.40742e-05		0.000125725	7.11881e-05	7.04112e-05	9.84564e-05	8.44338e-05
82606	_ARGLPDNISSVLNK(ac)LVVVK_	Q16851;A0A087WYS1;E7EUC7;Q16851-2;C9JNZ1;C9JVG3;C9JQU9;C9JWG0;C9JTZ5;C9JUW1	107;107;116;96;96;96;99;96;96;96	Q16851	107	1	UGP2	UTP--glucose-1-phosphate uridylyltransferase	2.6422e-24	163.66					16.5	2.33902					9.90331e-05	6.98428e-05		8.4438e-05	8.4438e-05
80595	_RYQVK(ac)FR_	P46777;R4GNJ2	19;19	P46777	19	1	RPL5	60S ribosomal protein L5	0.0048274	153.15					17.56	2.15406					9.30502e-05	7.58438e-05		8.4447e-05	8.4447e-05
17849	_EFGTNIK(ac)LGVIEDHSNRTR_	P14625	493	P14625	493	1	HSP90B1	Endoplasmin	9.0763e-14	184.01		11.629			15.11	1.87286		7.12913e-05			0.000108152	8.72396e-05	7.12913e-05	9.76957e-05	8.44935e-05
49072	_KVQTEVLQK(ac)R_	Q99848;H7C2Q8	187;242	Q99848	187	1	EBNA1BP2	Probable rRNA-processing protein EBP2	3.0778e-14	231.16			1.2398	43.8467	13.48	1.95525			6.68615e-05		0.000121243	8.3561e-05	6.68615e-05	0.000102402	8.46318e-05
42147	_LYRETNEPVK(ac)TK_	P12956;B1AHC9;P12956-2	297;247;256	P12956	297	1	XRCC6	X-ray repair cross-complementing protein 6	7.8321e-34	250.26		33.312	1.6627	36.9822	16.93	2.24384					9.65157e-05	7.28073e-05		8.46615e-05	8.46615e-05
27141	_AVAVAK(ac)NRK_	Q969S3	414	Q969S3	414	1	ZNF622	Zinc finger protein 622	0.0068618	124.59		10.143	0.94573					8.17597e-05	8.7702e-05				8.47308e-05		8.47308e-05
22720	_GGDPALIRETQEK(ac)R_	P49591;Q5T5C7	25;25	P49591	25	1	SARS	Serine--tRNA ligase, cytoplasmic	2.6166e-07	126.71		8.4701	0.812765	52.3296	19.33	3.00245		9.79514e-05	0.00010209		8.45236e-05	5.44028e-05	0.000100021	6.94632e-05	8.4742e-05
6771	_TDEEEK(ac)EDR_	Q9NUU7;I3L0H8;H3BTB3;F6QDS0;Q9UMR2;H3BQK0;Q9UMR2-2;Q9UMR2-4;H3BMQ5;H3BN59	52;52;52;53;53;58;53;58;40;53	Q9NUU7	52	1	DDX19A;DDX19B	ATP-dependent RNA helicase DDX19A;ATP-dependent RNA helicase DDX19B	1.7111e-07	172.47	14.86	7.9654	1.2685		10.35	2.11202		0.000104176	6.5346e-05				8.47608e-05		8.47608e-05
26701	_EELIPEK(ac)LAK_	Q9BXJ9;A0A0B4J1W3	646;646	Q9BXJ9	646	1	NAA15	N-alpha-acetyltransferase 15, NatA auxiliary subunit	0.0036366	110.87		8.72415	1.1137	58.1159	16.1			9.50915e-05	7.44475e-05				8.47695e-05		8.47695e-05
24659	_TM(ox)EEASK(ac)R_	P30419;P30419-2;B7Z8J4;K7EN82	114;34;114;34	P30419	114	1	NMT1	Glycylpeptide N-tetradecanoyltransferase 1	0.002828	137.9		10.704	1.26045		12.7	2.41515		7.74655e-05	6.57641e-05		0.000128698	6.76399e-05	7.16148e-05	9.81689e-05	8.48918e-05
11584	_PLNLEEK(ac)K_	Q04637;Q04637-3;Q04637-8;E7EX73;E9PGM1;E7EUU4;Q04637-6;Q04637-7;Q04637-5;Q04637-4;Q04637-9;A0A0A0MR52;C9JF13;C9J6B6;C9K073;C9J2Z7	609;569;609;445;522;569;413;413;445;522;616;413;550;445;616;609	Q04637	609	1	EIF4G1	Eukaryotic translation initiation factor 4 gamma 1	0.023725	171.73	15.727	7.7081	1.33105					0.000107663	6.22699e-05				8.49666e-05		8.49666e-05
27988	_ELAAQLNEEAK(ac)R_	Q9Y5B9	490	Q9Y5B9	490	1	SUPT16H	FACT complex subunit SPT16	4.1498e-35	261.03		12.374	1.75295			1.44702		6.69914e-05	4.72633e-05			0.000112939	5.71273e-05	0.000112939	8.5033e-05
16228	_LLSPSNEK(ac)LTISNGPK_	Q14694;Q14694-3;Q14694-2;H3BNA1;J3KT19	552;556;600;64;177	Q14694	552	1	USP10	Ubiquitin carboxyl-terminal hydrolase 10	5.3149e-08	180.18		10.062				1.86411		8.24193e-05				8.76498e-05	8.24193e-05	8.76498e-05	8.50346e-05
31124	_ELIEQTK(ac)R_	P52888;K7EKB6	45;35	P52888	45	1	THOP1	Thimet oligopeptidase	0.011542	98.299		9.2133	1.03425					9.00304e-05	8.01791e-05				8.51047e-05		8.51047e-05
18963	_NPTFK(ac)LLK_	Q9NX58	369	Q9NX58	369	1	LYAR	Cell growth-regulating nucleolar protein	0.018171	87.754		18.621	1.1908	39.9297	12.54	1.70025		4.44895e-05	6.9618e-05		0.000130342	9.6104e-05	5.70537e-05	0.000113223	8.51383e-05
34202	_LEELM(ox)K(ac)IGTPVK_	Q92598;Q92598-2;Q92598-3;Q92598-4;A0A0A0MSM0	697;653;656;699;621	Q92598	697	1	HSPH1	Heat shock protein 105 kDa	1.666e-09	142.89		8.8729	1.0791					9.34932e-05	7.68396e-05				8.51664e-05		8.51664e-05
38255	_EVAAQVK(ac)APLVLK_	Q99497;K7ELW0;K7EN27	182;162;153	Q99497	182	1	PARK7	Protein deglycase DJ-1	0.00015763	160.53		11.7875	1.0126			1.73226		7.03311e-05	8.18972e-05			9.43264e-05	7.61142e-05	9.43264e-05	8.52203e-05
43158	_VEK(ac)LKPLEVELR_	P49755	143	P49755	143	1	TMED10	Transmembrane emp24 domain-containing protein 10	5.2333e-07	154.47		13.806			12.585	1.7895		6.00313e-05			0.000129875	9.13067e-05	6.00313e-05	0.000110591	8.53111e-05
38599	_TLK(ac)TQAVNK_	O75116;E9PF63;Q14DU5;Q13464	1031;788;346;999	O75116	1031	1	ROCK2;ROCK1	Rho-associated protein kinase 2;Rho-associated protein kinase 1	0.00032289	146.27		9.3587	1.2036		17.59	1.79645		8.86282e-05	6.88762e-05		9.28914e-05	9.09532e-05	7.87522e-05	9.19223e-05	8.53373e-05
53137	_SLEK(ac)ENQEPLK_	P48681	716	P48681	716	1	NES	Nestin	1.2313e-07	190.57			1.1793		12.44	2.3464			7.02982e-05		0.000131391	6.96231e-05	7.02982e-05	0.000100507	8.54026e-05
47856	_GDATPEGEK(ac)ATEK_	Q9Y4L1;E9PJ21;A0A087WWI4;K7EQK2	651;651;651;651	Q9Y4L1	651	1	HYOU1	Hypoxia up-regulated protein 1	2.9788e-06	143.79			1.94455		14.54	2.79033					0.000112396	5.85405e-05		8.54681e-05	8.54681e-05
10801	_M(ox)TEK(ac)SESK_	E7EVA0;P27816-4;P27816-5;B5MEG9;H7C4C5	1757;347;339;347;23	E7EVA0	1757	1	MAP4	Microtubule-associated protein;Microtubule-associated protein 4	0.0031042	145.65	5.9886	7.7334	1.3012					0.00010731	6.37009e-05				8.55055e-05		8.55055e-05
40401	_LEEEK(ac)LSQK_	P53618	651	P53618	651	1	COPB1	Coatomer subunit beta	4.993e-06	162.49		13.844	0.74615					5.98663e-05	0.000111232				8.55494e-05		8.55494e-05
16340	_VYLGDIPLK(ac)TK_	Q5VYK3;J3KN16;R4GMY1	313;485;313	Q5VYK3	313	1	ECM29;KIAA0368	Proteasome-associated protein ECM29 homolog	0.0011117	123.75		13.991			13.69	1.56028		5.92363e-05			0.000119381	0.000104733	5.92363e-05	0.000112057	8.56467e-05
25590	_TYK(ac)M(ox)SM(ox)ANR_	P31327;P31327-3;Q5R211	310;316;310	P31327	310	1	CPS1	Carbamoyl-phosphate synthase [ammonia], mitochondrial	0.00012751	141.2		2.02716	1.098	38.4749	15.03	2.61007					0.000108728	6.25858e-05		8.56569e-05	8.56569e-05
7292	_DQELAK(ac)LR_	Q14980;Q14980-4;Q14980-3;Q14980-2;A0A087WY61	1068;1068;1068;1068;1068	Q14980	1068	1	NUMA1	Nuclear mitotic apparatus protein 1	0.014662	98.997	44.025	9.5131	0.98499					8.71863e-05	8.41982e-05				8.56923e-05		8.56923e-05
12838	_QEQQAFK(ac)EAADTER_	Q07065	339	Q07065	339	1	CKAP4	Cytoskeleton-associated protein 4	1.9061e-51	270.74	17.593	8.9523	1.3042	17.4462	13.82	2.39131		9.26619e-05	6.35541e-05		0.000118257	6.83145e-05	7.8108e-05	9.32859e-05	8.5697e-05
6712	_IYEDGDDDM(ox)K(ac)R_	Q9HB71;Q9HB71-3	207;164	Q9HB71	207	1	CACYBP	Calcyclin-binding protein	0.0023185	148.94	27.864	11.025			14.38	2.82478					0.000113648	5.78263e-05		8.57369e-05	8.57369e-05
43988	_QKVDSLLENLEK(ac)IEK_	P07910-2;G3V4W0;B4DY08;B2R5W2;P07910;P07910-4;G3V576;P07910-3;G3V2D6;G3V5V7;O60812;B2RXH8;B7ZW38;P0DMR1;G3V4C1;G3V2Q1	203;203;203;203;216;160;216;136;124;100;203;203;203;203;203;216	P07910-2	203	1	HNRNPC;HNRNPCL1;HNRNPCL2;HNRNPCL3;HNRNPCL4	Heterogeneous nuclear ribonucleoproteins C1/C2;Heterogeneous nuclear ribonucleoprotein C-like 1;Heterogeneous nuclear ribonucleoprotein C-like 2;Heterogeneous nuclear ribonucleoprotein C-like 3;Heterogeneous nuclear ribonucleoprotein C-like 4	0	447.28		11.121	2.0619	33.3734	11.885	1.80142		7.45548e-05	4.01736e-05		0.000137534	9.07025e-05	5.73642e-05	0.000114118	8.57411e-05
42292	_FQDLGVK(ac)NSEPSAR_	Q9UHD8;Q9UHD8-2;Q9UHD8-5;K7ENL0;K7EJV0;K7EPY1;Q9UHD8-7	69;51;62;54;54;76;50	Q9UHD8	69	1	42987	Septin-9	2.3318e-14	145.31		12.854	1.3034			1.51768		6.44853e-05	6.35932e-05			0.000107675	6.40393e-05	0.000107675	8.58573e-05
41676	_FAALDNEEEDKEEEIIK(ac)EK_	Q8NE71;Q8NE71-2;Q5STZ8	209;209;210	Q8NE71	209	1	ABCF1	ATP-binding cassette sub-family F member 1	9.8338e-35	141.22		8.8352				2.09798		9.38932e-05				7.78726e-05	9.38932e-05	7.78726e-05	8.58829e-05
30601	_RVEEIK(ac)QK_	Q9UHA3	100	Q9UHA3	100	1	RSL24D1	Probable ribosome biogenesis protein RLP24	0.04746	175.51		8.7046	1.0843					9.53056e-05	7.64703e-05				8.5888e-05		8.5888e-05
23983	_DK(ac)LSGEYEK_	P34932;A0A087WYC1	631;629	P34932	631	1	HSPA4	Heat shock 70 kDa protein 4	0.0043498	109.66		9.399	1.1584			1.77857		8.82473e-05	7.15691e-05			9.18686e-05	7.99082e-05	9.18686e-05	8.58884e-05
13700	_RM(ox)TGSEFDFEEM(ox)K(ac)R_	P50395;P50395-2	435;390	P50395	435	1	GDI2	Rab GDP dissociation inhibitor beta	0.0001918	102.87		8.75765		59.0912	16.46	2.96237		9.47268e-05			9.9274e-05	5.51393e-05	9.47268e-05	7.72066e-05	8.59667e-05
41722	_VADNSFDAK(ac)R_	Q14978;A0A0A0MRM9;Q14978-3;Q14978-2	647;656;648;657	Q14978	647	1	NOLC1	Nucleolar and coiled-body phosphoprotein 1	7.6325e-05	141.48		9.5764	1.8955		15.29			8.66086e-05	4.37046e-05		0.000106877		6.51566e-05	0.000106877	8.6017e-05
45499	_ANQEVAVK(ac)IIR_	Q13523;H0YDJ3	717;297	Q13523	717	1	PRPF4B	Serine/threonine-protein kinase PRP4 homolog	5.0906e-13	178.22		10.2781	0.90758					8.06826e-05	9.13978e-05				8.60402e-05		8.60402e-05
4231	_AYQK(ac)QPTIFQNK_	P62280;M0QZC5;M0R1H6	12;12;12	P62280	12	1	RPS11	40S ribosomal protein S11	4.8588e-08	195.79	16.119	7.5636	1.32795		10.04	2.26132		0.000109726	6.24155e-05				8.6071e-05		8.6071e-05
22527	_NIISTEDAK(ac)AR_	Q9NZ63;A0A087X2F5	194;119	Q9NZ63	194	1	C9orf78	Uncharacterized protein C9orf78	1.0191e-05	173.37		7.6648	1.2976					0.000108273	6.3878e-05				8.60756e-05		8.60756e-05
32213	_LK(ac)LSPSPSSR_	P20700;Q03252;J9JID7	389;383;403	P20700	389	1	LMNB1;LMNB2	Lamin-B1;Lamin-B2	7.7981e-06	160.59		9.5845	1.21865	41.0071	15.52	1.92493		8.65353e-05	6.8024e-05		0.000105292	8.48783e-05	7.72797e-05	9.50852e-05	8.61825e-05
28680	_(ac)VDREQLVQK(ac)AR_	P61981	10	P61981	10	1	YWHAG	14-3-3 protein gamma;14-3-3 protein gamma, N-terminally processed	8.1981e-19	272.58		9.3631	0.98921	1.27152	8.67	1.93588		8.85865e-05	8.38382e-05				8.62123e-05		8.62123e-05
27668	_IQQIAEGEK(ac)VK_	Q14254;K7EKW9;J3QLD9;E7EMK3	305;239;305;360	Q14254	305	1	FLOT2	Flotillin-2	6.9661e-06	133.13		10.514	0.88653					7.88684e-05	9.35736e-05				8.6221e-05		8.6221e-05
15042	_VLGTVK(ac)WFNVR_	P67809;A0A087X1S2;C9J5V9;P16989;P16989-3;P16989-2	64;62;64;96;96;96	P67809	64	1	YBX1;YBX3	Nuclease-sensitive element-binding protein 1;Y-box-binding protein 3	1.1248e-07	218.48		9.4078	1.4259	45.1805	14.18	1.95591		8.81646e-05	5.81211e-05		0.000115252	8.35327e-05	7.31428e-05	9.93924e-05	8.62676e-05
5449	_VM(ox)DQK(ac)EHK_	Q14103;Q14103-3;H0Y8G5;H0YA96;Q14103-4;Q14103-2;D6RAF8;D6RF44;D6RBQ9	158;158;91;62;139;139;158;60;139	Q14103	158	1	HNRNPD	Heterogeneous nuclear ribonucleoprotein D0	0.0040809	114.28	28.276	9.1745	1.009		6.43			9.04121e-05	8.21901e-05				8.63011e-05		8.63011e-05
12163	_ELISNSSDALDK(ac)IR_	P07900;P07900-2;G3V2J8	58;180;58	P07900	58	1	HSP90AA1	Heat shock protein HSP 90-alpha	1.495e-51	272.15	11.572	7.41	1.3669		9.58	1.96533		0.000112008	6.0634e-05				8.6321e-05		8.6321e-05
38871	_STVAQLVK(ac)R_	P25705;P25705-2;P25705-3;K7ENJ4	261;211;239;172	P25705	261	1	ATP5A1	ATP synthase subunit alpha, mitochondrial	0.0023483	217.02		5.917	0.72223	136.894	29.29	4.70898		0.00014038	0.000114928		5.57678e-05	3.46814e-05	0.000127654	4.52246e-05	8.64392e-05
17099	_GNTISPIIK(ac)LLK_	Q06203	403	Q06203	403	1	PPAT	Amidophosphoribosyltransferase	0.00027771	112.3		10.78			16.18	1.78971		7.69182e-05			0.000100993	9.12962e-05	7.69182e-05	9.61448e-05	8.65315e-05
42835	_NLK(ac)ASLENSLREVEAR_	P05783;F8VZY9	317;317	P05783	317	1	KRT18	Keratin, type I cytoskeletal 18	3.1212e-124	328.29		8.7113	0.961005			1.98295		9.52321e-05	8.63047e-05			8.23931e-05	9.07684e-05	8.23931e-05	8.65808e-05
18566	_GTLDPVEK(ac)ALRDAK_	E9PN89;P11142;E9PKE3;E9PNE6;A8K7Q2;P11142-2	259;319;300;173;83;319	E9PN89	259	1	HSPA8	Heat shock cognate 71 kDa protein	6.5137e-62	256.93		12.522	1.2388	50.4532	13.06	1.85082		6.61982e-05	6.69155e-05		0.000125147	8.82793e-05	6.65569e-05	0.000106713	8.66349e-05
38697	_INK(ac)LNSIK_	P61221	579	P61221	579	1	ABCE1	ATP-binding cassette sub-family E member 1	0.0024519	176.84		7.0956	1.30415		15.985	2.54615		0.000116987	6.35566e-05		0.000102227	6.41579e-05	9.02717e-05	8.31922e-05	8.6732e-05
45723	_M(ox)DAEVPDVNIEGPDAK(ac)LK_	Q09666	1433	Q09666	1433	1	AHNAK	Neuroblast differentiation-associated protein AHNAK	7.1171e-57	180.48		13.849	1.1118		12.67	1.9558		5.98446e-05	7.4575e-05		0.000129003	8.35376e-05	6.72098e-05	0.00010627	8.67401e-05
50302	_AALLK(ac)ASPK_	P50914	137	P50914	137	1	RPL14	60S ribosomal protein L14	0.0018409	126.41			1.4045	46.0698	12.005	1.75815			5.90081e-05		0.000136157	9.29364e-05	5.90081e-05	0.000114547	8.67775e-05
41226	_EAENPEGEEK(ac)EAATLEVERPLPM(ox)EVEK_	P51858;P51858-3;P51858-2	180;196;173	P51858	180	1	HDGF	Hepatoma-derived growth factor	4.0125e-60	192.85		10.301		44.0005	14.155	2.30871		8.05028e-05			0.000115456	7.07601e-05	8.05028e-05	9.31079e-05	8.68054e-05
60627	_DSLYAQGK(ac)R_	P83881;H0Y5B4;H7BZ11;J3KQN4;H7BY91;H0Y3V9	38;38;38;74;38;38	P83881	38	1	RPL36A;RPL36A-HNRNPH2	60S ribosomal protein L36a	5.0376e-05	151.29			1.00074		15.87	2.07232			8.287e-05		0.000102968	7.88372e-05	8.287e-05	9.09026e-05	8.68863e-05
75287	_FETSK(ac)YYVTIIDAPGHRDFIK_	P68104;Q5VTE0;A0A087WVQ9;P68104-2;A0A087WV01;A6PW80;Q5JR01	84;84;84;84;84;84;84	P68104	84	1	EEF1A1;EEF1A1P5	Elongation factor 1-alpha 1;Putative elongation factor 1-alpha-like 3;Elongation factor 1-alpha	6.8726e-08	106.86					17.25	2.0665					9.47238e-05	7.90595e-05		8.68917e-05	8.68917e-05
55177	_RGEIIAK(ac)QGGGGGGGSVPGIER_	P52272;P52272-2;A0A087X0X3;M0R019;M0R2T0	388;349;388;334;313	P52272	388	1	HNRNPM	Heterogeneous nuclear ribonucleoprotein M	9.3101e-38	173.89			1.24415	40.024	12.72	1.89227			6.66273e-05		0.000128495	8.63444e-05	6.66273e-05	0.00010742	8.70236e-05
26283	_AAM(ox)ALEK(ac)K_	P02792;A0A087X1B9	105;105	P02792	105	1	FTL	Ferritin light chain;Ferritin	0.0078476	84.568		14.795	1.22744		12.75	1.69486		5.60122e-05	6.75357e-05		0.000128193	9.64098e-05	6.1774e-05	0.000112301	8.70376e-05
31057	_ESEPQAAAEPAEAK(ac)EGK_	P80723;P80723-2	52;52	P80723	52	1	BASP1	Brain acid soluble protein 1	2.8895e-35	208.68		10.1331	1.6548		11.7	2.12974		8.18401e-05	5.00704e-05		0.000139711	7.67103e-05	6.59553e-05	0.000108211	8.70829e-05
16400	_TVDNFVALATGEK(ac)GFGYK_	P23284	84	P23284	84	1	PPIB	Peptidyl-prolyl cis-trans isomerase B	5.5029e-80	274.39		13.859		14.354	11.41	1.90964		5.98014e-05			0.000143266	8.55585e-05	5.98014e-05	0.000114412	8.71069e-05
57559	_LILK(ac)STR_	Q9UBB4;Q9UBB4-2;B1AHE3	467;403;118	Q9UBB4	467	1	ATXN10	Ataxin-10	0.011732	162.95			1.2498		13.34	1.75187			6.63255e-05		0.000122517	9.327e-05	6.63255e-05	0.000107893	8.71095e-05
77370	_AEATLK(ac)LLQAQGVEVPSK_	O60841;A0A087WUT6	424;424	O60841	424	1	EIF5B	Eukaryotic translation initiation factor 5B	5.397e-91	281.51					18.19	1.93572					8.9825e-05	8.44048e-05		8.71149e-05	8.71149e-05
19750	_TVASQPISTQTLVEGENDEQSSTDQASAIK(ac)TK_	Q5T4S7;Q5T4S7-3;Q5T4S7-4;Q5T4S7-2;Q5T4S7-5	234;234;234;234;234	Q5T4S7	234	1	UBR4	E3 ubiquitin-protein ligase UBR4	1.2765e-07	79.458		9.1838				1.94518		9.03203e-05				8.39938e-05	9.03203e-05	8.39938e-05	8.71571e-05
44443	_ASEEAFVK(ac)ESK_	P09497-2	163	P09497-2	163	1	CLTB	Clathrin light chain B	1.0953e-07	171.5		9.8554	1.01249		17.86			8.41511e-05	8.19066e-05		9.1486e-05		8.30288e-05	9.1486e-05	8.72574e-05
20129	_NEM(ox)VGEK(ac)GLAPEVADR_	P12081;P12081-4;B4DDD8;P12081-3;P12081-2;B4E1C5;E7ETE2;B3KWE1	257;237;183;197;217;143;147;188	P12081	257	1	HARS	Histidine--tRNA ligase, cytoplasmic	7.8918e-53	276.32		9.1075	0.99391					9.10789e-05	8.34408e-05				8.72599e-05		8.72599e-05
42985	_EEAQPIVTK(ac)YK_	Q1KMD3;H3BQZ7	624;624	Q1KMD3	624	1	HNRNPUL2;HNRNPUL2-BSCL2	Heterogeneous nuclear ribonucleoprotein U-like protein 2	1.022e-06	150.35		8.8556	1.0243					9.36763e-05	8.09597e-05				8.7318e-05		8.7318e-05
8219	_QDDILK(ac)R_	Q13155	64	Q13155	64	1	AIMP2	Aminoacyl tRNA synthase complex-interacting multifunctional protein 2	1.4656e-07	214.59	51.4995	9.23995	1.0725	50.6289	16.16	2.37727	0.000161381	8.97701e-05	7.73135e-05		0.000101119	6.87182e-05	8.97701e-05	8.49184e-05	8.73442e-05
45214	_DVTLQK(ac)VLDSEK_	O60437;K7EKI8;K7EQ71	74;74;23	O60437	74	1	PPL	Periplakin	7.651e-15	172.8		11.486				1.59114		7.21809e-05				0.0001027	7.21809e-05	0.0001027	8.74403e-05
69405	_LSKDPNIVIAK(ac)M(ox)DATANDVPSPYEVR_	P30101	433	P30101	433	1	PDIA3	Protein disulfide-isomerase A3	1.033e-19	128.58				53.2538	14.72	2.55538					0.00011102	6.39261e-05		8.74731e-05	8.74731e-05
76364	_EGVKFDESEK(ac)TK_	P14625	603	P14625	603	1	HSP90B1	Endoplasmin	1.0684e-27	280.17					16.215	2.20255					0.000100775	7.41731e-05		8.74742e-05	8.74742e-05
43438	_DKDPPIPVAK(ac)IDATSASVLASR_	P13667	119	P13667	119	1	PDIA4	Protein disulfide-isomerase A4	1.256e-61	223.67		10.332		61.0874	12.97	2.55826		8.02608e-05			0.000126016	6.38539e-05	8.02608e-05	9.49349e-05	8.75978e-05
42352	_LQDYEEK(ac)TK_	P15311;E7EQR4	357;357	P15311	357	1	EZR	Ezrin	0.00025648	176.79		10.866	1.1136		13.17	2.15293		7.63081e-05	7.44542e-05		0.0001241	7.58836e-05	7.53811e-05	9.99918e-05	8.76865e-05
82019	_SPK(ac)FKAEAPLPSPK_	Q09666	5101	Q09666	5101	1	AHNAK	Neuroblast differentiation-associated protein AHNAK	1.6862e-07	149.32					15.17	2.41435					0.000107724	6.76623e-05		8.7693e-05	8.7693e-05
22200	_QGVLGIK(ac)VK_	P23396;P23396-2;E9PL09;H0YEU2;E9PSF4	185;201;173;113;59	P23396	185	1	RPS3	40S ribosomal protein S3	0.0076863	101.64		8.6912	1.0371					9.5453e-05	7.99583e-05				8.77056e-05		8.77056e-05
80420	_ANM(ox)DGLK(ac)K_	P37108;H0YLW0	95;15	P37108	95	1	SRP14	Signal recognition particle 14 kDa protein	0.0051088	126.28					17.44	1.99613					9.3691e-05	8.18487e-05		8.77698e-05	8.77698e-05
40420	_KEEIIK(ac)TLSK_	P84098;J3QR09;J3KTE4	186;183;184	P84098	186	1	RPL19	60S ribosomal protein L19;Ribosomal protein L19	1.3545e-55	237.84		12.315	1.3733	43.0144	12.31	1.79607		6.73129e-05	6.0351e-05		0.00013278	9.09725e-05	6.3832e-05	0.000111876	8.78541e-05
61377	_FIEQEK(ac)AK_	Q15149;Q15149-2;Q15149-6;Q15149-9;Q15149-7;Q15149-5;Q15149-3;H0YDN1;Q15149-4;Q15149-8	2650;2540;2517;2499;2481;2513;2536;83;2513;2491	Q15149	2650	1	PLEC	Plectin	0.003101	136.11			1.18315		13.31	1.84507			7.0069e-05		0.000122793	8.8555e-05	7.0069e-05	0.000105674	8.78716e-05
16196	_TEFTVK(ac)NAQVR_	P49588;P49588-2;H3BPK7	564;572;13	P49588	564	1	AARS	Alanine--tRNA ligase, cytoplasmic	3.0401e-07	168.26		9.80035	0.841125			1.93717		8.46249e-05	9.86385e-05			8.43414e-05	9.16317e-05	8.43414e-05	8.79866e-05
49353	_NPGYIK(ac)LRK_	Q99623;J3KPX7;F5GY37;Q99623-2;U3KPZ5	250;250;250;212;65	Q99623	250	1	PHB2	Prohibitin-2	0.0086566	151.56			1.1446	35.9893	12.325	2.18169			7.24337e-05		0.000132618	7.48826e-05	7.24337e-05	0.00010375	8.8092e-05
19370	_YKEEFEK(ac)NK_	Q14847;Q14847-2;C9J9W2;Q14847-3	92;92;56;36	Q14847	92	1	LASP1	LIM and SH3 domain protein 1	0.0083797	156.83		10.764	1.1588		12.54	2.22301		7.70328e-05	7.15443e-05		0.000130342	7.34898e-05	7.42885e-05	0.000101916	8.81022e-05
27539	_TDESIETK(ac)R_	Q9NX18;F5GYJ5;F5H8E2;F8W679;M0QYN2;F5GXW4;M0R060;F5H5T6	66;54;66;66;66;66;66;66	Q9NX18	66	1	SDHAF2	Succinate dehydrogenase assembly factor 2, mitochondrial	0.0087872	129.42		6.2605	1.08173			2.27676		0.000132649	7.6652e-05			7.17537e-05	0.000104651	7.17537e-05	8.82021e-05
28497	_EFLQEK(ac)YEK_	O95081;A0A0C4DG34;O95081-2;P52594;C9J2I0;B8ZZY2;P52594-2;P52594-3;P52594-4	138;138;138;120;42;120;120;120;120	O95081	138	1	AGFG2;AGFG1	Arf-GAP domain and FG repeat-containing protein 2;Arf-GAP domain and FG repeat-containing protein 1	0.0062958	90.709		8.8852				1.96228		9.33635e-05				8.32613e-05	9.33635e-05	8.32613e-05	8.83124e-05
42217	_ALQQNGAPGIAK(ac)VK_	Q9BW60;Q9BW60-2	275;248	Q9BW60	275	1	ELOVL1	Elongation of very long chain fatty acids protein 1	2.6036e-14	144.77		10.141			16.58	1.7926		8.17758e-05			9.85548e-05	9.11491e-05	8.17758e-05	9.4852e-05	8.83139e-05
54858	_VTKPVQIQK(ac)R_	Q9NW13;Q9NW13-2;C9JAA9;H7C5G8	269;128;238;75	Q9NW13	269	1	RBM28	RNA-binding protein 28	0.020409	117.53			1.0909	52.3368	12.97	2.1675			7.60067e-05		0.000126016	7.5373e-05	7.60067e-05	0.000100694	8.83506e-05
32807	_ELGEK(ac)LSK_	P30101	422	P30101	422	1	PDIA3	Protein disulfide-isomerase A3	0.012862	103.74		7.6792	1.2069	39.7599		1.97285		0.00010807	6.86876e-05				8.83786e-05		8.83786e-05
16499	_KIPLVPENLLK(ac)K_	Q6DKI1;R4GMU7;Q6DKI1-2	18;18;18	Q6DKI1	18	1	RPL7L1	60S ribosomal protein L7-like 1	0.00050987	126.12		7.6145				2.4031		0.000108991				6.79792e-05	0.000108991	6.79792e-05	8.8485e-05
21744	_ELAEQLGLSTGEK(ac)EK_	O75821;K7EL20;K7ER90	193;195;158	O75821	193	1	EIF3G	Eukaryotic translation initiation factor 3 subunit G	7.8158e-09	196.38		9.43225	0.98292			1.79753		8.79355e-05	8.43759e-05			9.08989e-05	8.61557e-05	9.08989e-05	8.85273e-05
19527	_FYVEDLK(ac)AR_	O75400;O75400-2;O75400-3	669;642;651	O75400	669	1	PRPF40A	Pre-mRNA-processing factor 40 homolog A	0.0013754	143.61		7.1974	1.3417					0.000115327	6.17748e-05				8.85509e-05		8.85509e-05
46487	_VLAGDK(ac)NFITAEELRR_	O43707;O43707-2;F5GXS2;O43707-3;H7C144	859;640;469;469;290	O43707	859	1	ACTN4	Alpha-actinin-4	5.1035e-52	196.95		10.136	0.97446			1.74444		8.18163e-05	8.51102e-05			9.36674e-05	8.34632e-05	9.36674e-05	8.85653e-05
17837	_IRELTAVVQK(ac)R_	P23396;P23396-2;E9PL09;F2Z2S8;E9PPU1;H0YCJ7;H0YF32;E9PQ96;E9PJH4;E9PK82	75;75;75;75;75;72;65;75;75;75	P23396	75	1	RPS3	40S ribosomal protein S3	3.8879e-07	223.78		7.8573	0.63698	50.1807	37.315	2.17946		0.000105613	0.000130365		4.37698e-05	7.49594e-05	0.000117989	5.93646e-05	8.86767e-05
21021	_EVQDEEK(ac)NK_	P15559;B4DLR8;P15559-3;P15559-2;H3BNV2	248;176;210;214;227	P15559	248	1	NQO1	NAD(P)H dehydrogenase [quinone] 1	0.00033288	152.63		8.6258	1.0203					9.61786e-05	8.12778e-05				8.87282e-05		8.87282e-05
33951	_(ac)ADEIAK(ac)AQVARPGGDTIFGK_	P49773;D6REP8;D6RE99;D6RD60;D6RC06	7;7;7;7;7	P49773	7	1	HINT1	Histidine triad nucleotide-binding protein 1	1.1447e-132	314.34		8.5149	1.1255	50.4032	14.875	2.19994		9.74346e-05	7.36654e-05		0.000109862	7.42611e-05	8.555e-05	9.20616e-05	8.88058e-05
32460	_LLEQK(ac)TQESQK_	O43670;O43670-2;J3QRS9;X6R4W8;O43670-4;J3KTL1;J3KRB6;J3KRW6;H0Y3M2	100;100;100;103;100;46;46;46;46	O43670	100	1	ZNF207	BUB3-interacting and GLEBS motif-containing protein ZNF207	1.3838e-15	218.47		9.4313	1.27285	43.5559	13.085	2.11291		8.79443e-05	6.51223e-05		0.000124907	7.73217e-05	7.65333e-05	0.000101114	8.88239e-05
43033	_LREDENAEPVGTTYQK(ac)TDAAVEM(ox)K_	Q16643;Q16643-3;Q16643-2;D6R9W4	165;165;167;164	Q16643	165	1	DBN1	Drebrin	1.4197e-21	161.84		9.5528			14.1	2.465		8.68231e-05			0.000115907	6.62713e-05	8.68231e-05	9.1089e-05	8.8956e-05
40351	_SEEEK(ac)DQEK_	Q9H2G2;Q9H2G2-2	473;473	Q9H2G2	473	1	SLK	STE20-like serine/threonine-protein kinase	0.0012447	133.86		7.6224	1.1986					0.000108877	6.91641e-05				8.90207e-05		8.90207e-05
11195	_SITQIK(ac)YNR_	Q13347;Q5TFK1	17;17	Q13347	17	1	EIF3I	Eukaryotic translation initiation factor 3 subunit I	3.9154e-06	164.72	12.864	7.6852	0.77369			2.31938		0.000107985	0.000107261			7.04346e-05	0.000107623	7.04346e-05	8.90289e-05
1582	_TYLK(ac)YSIK_	Q92522	90	Q92522	90	1	H1FX	Histone H1x	0.017493	92.653	94.158	13.133	1.5845		11.325	1.90836	8.80895e-05	6.3113e-05	5.22951e-05		0.000144343	8.56158e-05	6.3113e-05	0.000114979	8.90462e-05
28522	_YQAVTATLEEK(ac)RK_	P40429;M0QYS1;Q8J015;Q6NVV1	159;166;98;73	P40429	159	1	RPL13A;RPL13a;RPL13AP3	60S ribosomal protein L13a;Putative 60S ribosomal protein L13a protein RPL13AP3	4.4962e-40	247.79		9.88045	1.2944		13.35	1.89984		8.39373e-05	6.40362e-05		0.000122425	8.6e-05	7.39867e-05	0.000104213	8.90996e-05
29848	_NLVQEWLAK(ac)R_	P05187	262	P05187	262	1	ALPP	Alkaline phosphatase, placental type	7.7243e-15	269.99		17.648	1.0544	38.3996	11.705	1.78183		4.69455e-05	7.86435e-05		0.000139651	9.17001e-05	6.27945e-05	0.000115676	8.92351e-05
9050	_ADLANK(ac)R_	P61020;P20339;P20339-2	140;140;126	P61020	140	1	RAB5B;RAB5A	Ras-related protein Rab-5B;Ras-related protein Rab-5A	0.01558	108.24	25.874	8.7083	0.996585					9.5265e-05	8.32163e-05				8.92407e-05		8.92407e-05
19497	_ELIEIK(ac)NK_	Q92538;Q92538-2;Q92538-3	697;698;697	Q92538	697	1	GBF1	Golgi-specific brefeldin A-resistance guanine nucleotide exchange factor 1	0.016511	79.469		10.94	0.807435					7.57909e-05	0.000102766				8.92784e-05		8.92784e-05
38703	_SLDEM(ox)EK(ac)QQREQVEK_	P23246;P23246-2;H0Y9K7	502;502;56	P23246	502	1	SFPQ	Splicing factor, proline- and glutamine-rich	6.2528e-13	161.84		11.863	1.484	44.679	11.79	1.76093		6.98826e-05	5.58421e-05		0.000138643	9.27894e-05	6.28624e-05	0.000115716	8.92893e-05
54177	_AM(ox)LENEK(ac)K_	P26038	327	P26038	327	1	MSN	Moesin	0.0044641	129.56			1.3114	25.0994	10.645	2.1166			6.32046e-05		0.000153576	7.7187e-05	6.32046e-05	0.000115381	8.9293e-05
21918	_DAIEEK(ac)FR_	P36776;K7EJE8;K7EKE6;P36776-2;P36776-3;K7ER27;K7ER56	420;290;306;356;224;77;168	P36776	420	1	LONP1	Lon protease homolog, mitochondrial	0.0077543	151.29		3.04015	0.61261		21.8	1.57354					7.49407e-05	0.00010385		8.93951e-05	8.93951e-05
55799	_EYFSK(ac)QK_	Q06830;A0A0A0MRQ5	197;95	Q06830	197	1	PRDX1	Peroxiredoxin-1	0.018462	117.62			1.23035	36.4087	12.35	1.80395			6.7376e-05		0.000132349	9.05751e-05	6.7376e-05	0.000111462	8.94191e-05
67251	_DKDAVDK(ac)LLK_	P25815	56	P25815	56	1	S100P	Protein S100-P	1.7022e-05	164.65				56.7569	16.34	2.07082					0.000100004	7.88944e-05		8.9449e-05	8.9449e-05
38366	_ISK(ac)FGFAIGSQTTK_	Q8WW12;Q8WW12-2	70;70	Q8WW12	70	1	PCNP	PEST proteolytic signal-containing nuclear protein	2.596e-07	188.68		10.1588	1.6163	42.0575	12.75	1.68774		8.16318e-05	5.12648e-05		0.000128193	9.6817e-05	6.64483e-05	0.000112505	8.94766e-05
14832	_DQADK(ac)ASTR_	P35579;P35579-2	1867;1289	P35579	1867	1	MYH9	Myosin-9	0.00040788	142.56		8.9743				1.88772		9.24342e-05				8.65527e-05	9.24342e-05	8.65527e-05	8.94934e-05
10651	_AQEEVTK(ac)QK_	O95347;O95347-2	877;877	O95347	877	1	SMC2	Structural maintenance of chromosomes protein 2	0.00015156	153.73	71.254		1.0965			1.97002	0.000116496		7.56177e-05			8.29343e-05	9.60569e-05	8.29343e-05	8.94956e-05
62294	_GALALEEK(ac)RR_	P35579;P35579-2	1724;1146	P35579	1724	1	MYH9	Myosin-9	0.001751	164.57			1.06975	56.2114	14.95	1.74084			7.75126e-05		0.00010931	9.38614e-05	7.75126e-05	0.000101586	8.95493e-05
47297	_HQEGEIFDTEK(ac)EK_	Q02878	237	Q02878	237	1	RPL6	60S ribosomal protein L6	5.799e-28	260.7		10.578		42.4358	13.33	2.06364		7.83902e-05			0.000122609	7.91692e-05	7.83902e-05	0.000100889	8.96396e-05
36737	_NK(ac)FNQVESDK_	Q10471;Q10471-2	103;13	Q10471	103	1	GALNT2	Polypeptide N-acetylgalactosaminyltransferase 2;Polypeptide N-acetylgalactosaminyltransferase 2 soluble form	5.1143e-05	148.52		6.8079	0.95337			2.18384		0.000121947	8.69975e-05			7.4809e-05	0.000104472	7.4809e-05	8.96407e-05
57070	_TLQQQTFK(ac)IR_	P54725;K7ENJ0;K7ELW1;P54725-2;P54725-3	16;16;16;16;16	P54725	16	1	RAD23A	UV excision repair protein RAD23 homolog A	5.4323e-09	205.83			1.2337	41.8777	12.85	1.6839			6.71927e-05		0.000127194	9.70378e-05	6.71927e-05	0.000112116	8.96543e-05
37447	_LEEK(ac)ALAYDK_	P35580-4;P35580;P35580-2;P35580-5;P35580-3	1442;1411;1427;1420;1432	P35580-4	1442	1	MYH10	Myosin-10	0.00036184	120.09		8.19	1.0623					0.000101311	7.80574e-05				8.9684e-05		8.9684e-05
41591	_EQAALEK(ac)IESK_	Q567U6;F8W9X7	373;372	Q567U6	373	1	CCDC93	Coiled-coil domain-containing protein 93	2.6233e-06	140.78		13.519				1.3832		6.13079e-05				0.000118154	6.13079e-05	0.000118154	8.97312e-05
27279	_FILEK(ac)IDGK_	P11388;P11388-2;P11388-3;P11388-4	1058;1084;1094;1139	P11388	1058	1	TOP2A	DNA topoisomerase 2-alpha	0.00543	114.89		7.8679	1.1204					0.00010547	7.40014e-05				8.97358e-05		8.97358e-05
14508	_TYK(ac)M(ox)SMANR_	P31327;P31327-3;Q5R211	310;316;310	P31327	310	1	CPS1	Carbamoyl-phosphate synthase [ammonia], mitochondrial	0.001621	128.93		8.9279	0.95797					9.29158e-05	8.65787e-05				8.97473e-05		8.97473e-05
45643	_LAELK(ac)NLGQPIK_	P34932;A0A087WYC1	679;677	P34932	679	1	HSPA4	Heat shock 70 kDa protein 4	2.948e-11	208.75		12.973	1.0922			1.49047		6.38928e-05	7.5916e-05			0.000109643	6.99044e-05	0.000109643	8.97737e-05
97144	_SDPLLIGIPTSENPFK(ac)DKK_	Q9UBI6	64	Q9UBI6	64	0.948	GNG12	Guanine nucleotide-binding protein G(I)/G(S)/G(O) subunit gamma-12	1.4527e-28	176.11					15.55	2.19313					0.000105089	7.44919e-05		8.97903e-05	8.97903e-05
6628	_LTTDFGNAEK(ac)TDR_	P02786;G3V0E5;H7C3V5	665;584;77	P02786	665	1	TFRC	Transferrin receptor protein 1;Transferrin receptor protein 1, serum form	1.052e-19	232.14	14.343	6.95885	1.3686		1.14	9.54198		0.000119293	6.05586e-05				8.9926e-05		8.9926e-05
24440	_AFGILK(ac)R_	P07954;P07954-2	100;57	P07954	100	1	FH	Fumarate hydratase, mitochondrial	0.0010601	154.29		11.231		39.5192	13.075	1.87389		7.38231e-05			0.000125003	8.7192e-05	7.38231e-05	0.000106097	8.99602e-05
38326	_DEK(ac)GMPVTAR_	P30041	125	P30041	125	1	PRDX6	Peroxiredoxin-6	0.00028222	123.86		7.9524	1.09575					0.000104346	7.56696e-05				9.00079e-05		9.00079e-05
22301	_EAANFK(ac)LK_	O76094;O76094-2;D6RDY6	457;396;269	O76094	457	1	SRP72	Signal recognition particle subunit SRP72	0.012965	91.906		9.6601	1.0705			1.6611		8.58564e-05	7.74582e-05			9.83706e-05	8.16573e-05	9.83706e-05	9.0014e-05
20536	_IILPPEK(ac)ELAMPGEDLK_	P49411	395	P49411	395	1	TUFM	Elongation factor Tu, mitochondrial	1.0113e-09	98.062		7.4261	1.2141					0.000111764	6.82795e-05				9.00219e-05		9.00219e-05
13607	_VRDFLK(ac)VK_	Q5JTV8-3;J3KN66;H0Y4R4;Q5JTV8-2;Q5JTV8;A0A0A0MSK5	538;553;272;333;537;416	Q5JTV8-3	538	1	TOR1AIP1	Torsin-1A-interacting protein 1	0.012978	53.327		8.0624				2.11247		0.000102919				7.7338e-05	0.000102919	7.7338e-05	9.01283e-05
45099	_SEHPGLSIGDTAK(ac)K_	P26583;D6R9A6	127;127	P26583	127	1	HMGB2	High mobility group protein B2	3.6804e-24	171.26		8.5817				1.95011		9.66742e-05				8.37813e-05	9.66742e-05	8.37813e-05	9.02277e-05
17237	_FIAYQETVEK(ac)R_	Q7Z4Q2;Q7Z4Q2-2	676;590	Q7Z4Q2	676	1	HEATR3	HEAT repeat-containing protein 3	4.9189e-07	213.85		8.9627				1.85371		9.25541e-05				8.8142e-05	9.25541e-05	8.8142e-05	9.0348e-05
44839	_VLETLQEK(ac)GER_	P48506;A0A0C4DGB2;E1CEI4;D6R959;H0Y9I7;D6REX4	81;81;81;28;69;28	P48506	81	1	GCLC	Glutamate--cysteine ligase catalytic subunit	1.0622e-25	196.27		8.00315	1.0756			0.896983		0.000103683	7.70902e-05				9.03865e-05		9.03865e-05
20120	_RPDADLK(ac)TYFTDK_	P27824;P27824-2;P27824-3;D6RFL1;D6RGY2;H0Y9H1	227;262;119;119;163;110	P27824	227	1	CANX	Calnexin	2.4742e-10	208.51		3.4828		34.0948	15.18	2.22816					0.000107653	7.33198e-05		9.04862e-05	9.04862e-05
35319	_LAEVEAALEK(ac)QR_	Q15149;Q15149-2;Q15149-6;Q15149-9;Q15149-7;Q15149-5;Q15149-3;Q15149-4;Q15149-8	1508;1398;1375;1357;1339;1371;1394;1371;1349	Q15149	1508	1	PLEC	Plectin	2.5572e-13	195.27		10.5269	1.2842	45.1896	12.61	1.83395		7.87715e-05	6.45457e-05		0.000129617	8.9092e-05	7.16586e-05	0.000109355	9.05067e-05
41539	_GASGSFVVVQK(ac)SR_	Q5SSJ5;Q5SSJ5-2;Q5SSJ5-3;X6RGJ2;Q5SWC8	233;195;81;233;195	Q5SSJ5	233	1	HP1BP3	Heterochromatin protein 1-binding protein 3	1.6548e-28	269.33		11.01	1.26273			1.47835		7.5308e-05	6.56454e-05			0.000110543	7.04767e-05	0.000110543	9.05097e-05
7764	_GVDEATIIDILTK(ac)R_	P04083;Q5T3N1;Q5T3N0	71;82;71	P04083	71	1	ANXA1	Annexin A1;Annexin	4.1318e-76	303.33	32.763	11.871	1.5044	27.2822	11.27	1.77365		6.98354e-05	5.50837e-05		0.000145048	9.21237e-05	6.24596e-05	0.000118586	9.05228e-05
13215	_YSGAYGASVSDEELK(ac)RR_	Q9NX63;C9JRZ6;F8WAR4	63;63;63	Q9NX63	63	1	CHCHD3	MICOS complex subunit MIC19	7.2133e-15	210.9	30.408	9.0119			15.23	2.2142					0.000107299	7.37824e-05		9.05406e-05	9.05406e-05
6214	_GALPLDTVTFYK(ac)VIPK_	P30040	48	P30040	48	1	ERP29	Endoplasmic reticulum resident protein 29	2.0797e-16	161.22	39.633	9.4598	1.20355	38.0445	13.57	1.91608		8.76787e-05	6.88791e-05		0.000120438	8.52708e-05	7.82789e-05	0.000102855	9.05667e-05
20744	_ISRLDAELVK(ac)YK_	Q9NZZ3;Q9NZZ3-2	44;44	Q9NZZ3	44	1	CHMP5	Charged multivesicular body protein 5	1.5469e-05	136.3		8.5326		77.0238	16.79	2.31433		9.7232e-05			9.73211e-05	7.05882e-05	9.7232e-05	8.39547e-05	9.05933e-05
29217	_ERLEDLNFPEIK(ac)R_	Q9Y3T9	649	Q9Y3T9	649	1	NOC2L	Nucleolar complex protein 2 homolog	3.6138e-10	166.6		10.18			12.97	2.21249		8.14618e-05			0.000126016	7.38396e-05	8.14618e-05	9.99277e-05	9.06948e-05
48532	_(ac)VEADRPGK(ac)LFIGGLNTETNEK_	P38159;H3BT71;P38159-2;H3BR27;P38159-3;H3BNC1;Q96E39	9;9;9;9;9;9;9	P38159	9	1	RBMX;RBMXL1	RNA-binding motif protein, X chromosome;RNA-binding motif protein, X chromosome, N-terminally processed;RNA binding motif protein, X-linked-like-1	9.6873e-211	377.21			1.1912		11.07	2.15106			6.95946e-05		0.000147672	7.59497e-05	6.95946e-05	0.000111811	9.07027e-05
33873	_EAAEALGAAK(ac)K_	P05187	46	P05187	46	1	ALPP	Alkaline phosphatase, placental type	7.2605e-06	154.56		9.9284	1.31485	35.4447	11.89	2.07373		8.3531e-05	6.30385e-05		0.000137476	7.87838e-05	7.32847e-05	0.00010813	9.07072e-05
59434	_GVQK(ac)ILQDYK_	P06576	426	P06576	426	1	ATP5B	ATP synthase subunit beta, mitochondrial	1.4527e-05	169.44			1.0308		18.22	1.45503			8.0448e-05		8.9677e-05	0.000112316	8.0448e-05	0.000100997	9.07223e-05
8634	_YDDEVK(ac)R_	O75489	217	O75489	217	1	NDUFS3	NADH dehydrogenase [ubiquinone] iron-sulfur protein 3, mitochondrial	0.029516	158.08	30.129	7.8813	1.39415			1.64864		0.00010529	5.94469e-05			9.91148e-05	8.23687e-05	9.91148e-05	9.07417e-05
47877	_NYK(ac)TAPFDSRFPNQNQTR_	P14854;K7EQD3	13;13	P14854	13	1	COX6B1	Cytochrome c oxidase subunit 6B1	3.6786e-42	205.18			0.889105		16.34	2.13679			9.33019e-05		0.000100004	7.64572e-05	9.33019e-05	8.82304e-05	9.07662e-05
43208	_ALQQEK(ac)QALK_	O60524;G3V5V3;O60524-4;O60524-3;O60524-5	317;275;275;317;292	O60524	317	1	NEMF	Nuclear export mediator factor NEMF	3.5416e-05	152.28		11.919				1.45911		6.95536e-05				0.000112002	6.95536e-05	0.000112002	9.07777e-05
57659	_VDDVVK(ac)R_	P82914	90	P82914	90	1	MRPS15	28S ribosomal protein S15, mitochondrial	0.00064406	164.89			1.105	32.6979	12.455	1.99708			7.50348e-05		0.000131232	8.18095e-05	7.50348e-05	0.000106521	9.07779e-05
31266	_AAEGVSAADM(ox)AK(ac)R_	Q9NW13;Q9NW13-2	465;324	Q9NW13	465	1	RBM28	RNA-binding protein 28	7.0889e-05	98.898		7.7776	1.1049					0.000106698	7.50416e-05				9.087e-05		9.087e-05
6085	_LVSSDPEINTK(ac)K_	Q9Y266	267	Q9Y266	267	1	NUDC	Nuclear migration protein nudC	3.6662e-21	230.66	0.47562		0.54817		16.32	2.00172					0.000100126	8.16198e-05		9.08731e-05	9.08731e-05
21758	_M(ox)QASIEK(ac)GGSLPK_	P06748;P06748-2	257;228	P06748	257	1	NPM1	Nucleophosmin	1.5717e-13	178.67		10.583	1.1212	38.554	12.71	1.97383		7.83531e-05	7.39485e-05		0.000128597	8.27739e-05	7.61508e-05	0.000105685	9.0918e-05
3302	_VPK(ac)FGVSTGR_	Q09666	313	Q09666	313	1	AHNAK	Neuroblast differentiation-associated protein AHNAK	2.5982e-05	213.85	47.2535	8.8546	1.0472	46.2782	14.95	2.43096	0.000175953	9.3687e-05	7.91854e-05		0.00010931	6.71997e-05	9.3687e-05	8.82551e-05	9.0971e-05
4414	_DVVK(ac)VGAVDADK_	Q15084;Q15084-5;Q15084-3;Q15084-4;Q15084-2	77;125;74;82;129	Q15084	77	1	PDIA6	Protein disulfide-isomerase A6	1.546e-05	123.67	43.5465	11.569	0.98736			1.56942		7.1662e-05	8.39956e-05			0.000104123	7.78288e-05	0.000104123	9.09758e-05
35170	_AEADKNDK(ac)AVK_	P08238;Q58FF7	649;522	P08238	649	1	HSP90AB1;HSP90AB3P	Heat shock protein HSP 90-beta;Putative heat shock protein HSP 90-beta-3	7.7328e-07	219.89		10.072	1.3324			1.4891		8.23373e-05	6.22067e-05			0.000109744	7.2272e-05	0.000109744	9.10079e-05
71518	_GEDEEENNLEVRETK(ac)IK_	P04843;F8WF32	104;104	P04843	104	1	RPN1	Dolichyl-diphosphooligosaccharide--protein glycosyltransferase subunit 1	2.1231e-15	151.48				43.6053	15.21	2.18694					0.00010744	7.47027e-05		9.10714e-05	9.10714e-05
43957	_GDDLSTAILK(ac)QK_	P55072	18	P55072	18	1	VCP	Transitional endoplasmic reticulum ATPase	3.0009e-20	223.36		9.4674	1.3629	54.603	12.82	1.84397		8.76082e-05	6.08123e-05		0.000127492	8.86078e-05	7.42102e-05	0.00010805	9.113e-05
40946	_QSLTM(ox)DPVVK(ac)SK_	P34932	764	P34932	764	1	HSPA4	Heat shock 70 kDa protein 4	2.2619e-09	139.31		8.1883	1.0246					0.000101332	8.09359e-05				9.11338e-05		9.11338e-05
17130	_(ac)ASGADSKGDDLSTAILK(ac)QK_	P55072	18	P55072	18	1	VCP	Transitional endoplasmic reticulum ATPase	1.2565e-109	342.28		10.852	1.34615	39.0732	12.22	1.76072		7.64068e-05	6.15702e-05		0.000133759	9.28007e-05	6.89885e-05	0.00011328	9.11342e-05
40	_HLTGEFEK(ac)K_	P62826;B5MDF5;J3KQE5;F5H018;H0YFC6	37;37;55;33;52	P62826	37	1	RAN	GTP-binding nuclear protein Ran	0.010597	126.24	2.0721	8.9936	1.23835	59.0458	14.23	1.80513		9.22353e-05	6.69399e-05		0.000114847	9.05159e-05	7.95876e-05	0.000102681	9.11344e-05
17561	_SINNAEK(ac)R_	H3BN98;P62244;I3L3P7;I3L246;H3BV27;H3BT37;I3L303	185;19;19;19;19;19;19	H3BN98	185	1	RPS15A	40S ribosomal protein S15a	0.000253	158.61		9.6676	0.969545	22.8334	14.41	2.04732		8.57897e-05	8.55427e-05		0.000113411	7.98006e-05	8.56662e-05	9.66056e-05	9.11359e-05
14861	_GLVGEIIK(ac)R_	P15531;P15531-2;C9K028;P22392-2;Q32Q12;J3KPD9;P22392;E7ERL0;F6XY72;E5RHP0	26;51;51;26;51;26;26;51;26;26	P15531	26	1	NME1;NME2;NME1-NME2	Nucleoside diphosphate kinase A;Nucleoside diphosphate kinase B;Nucleoside diphosphate kinase	0.0024676	201.49		10.457	1.0658	88.6054	15.725	2.37603		7.92992e-05	7.78005e-05	0.000184554	0.000103918	6.87542e-05	7.85499e-05	0.000103918	9.12341e-05
75313	_TTYDSSLSSYTVPLEK(ac)DNSEEFRQR_	H3BUF6;H3BSK9;Q8WWM7-7;Q8WWM7;Q8WWM7-6;Q8WWM7-8;Q8WWM7-5;Q8WWM7-4;Q8WWM7-9;Q8WWM7-2;Q8WWM7-3	283;223;283;283;283;283;283;283;283;283;283	H3BUF6	283	1	ATXN2L	Ataxin-2-like protein	1.9046e-19	139.51					13.54	2.6434					0.000120705	6.17961e-05		9.12508e-05	9.12508e-05
52870	_EELLEYEEK(ac)K_	P45974;P45974-2	508;508	P45974	508	1	USP5	Ubiquitin carboxyl-terminal hydrolase 5	2.695e-09	210.6			1.3444		11.07	1.72873			6.16505e-05		0.000147672	9.45194e-05	6.16505e-05	0.000121096	9.13731e-05
39520	_QSEQVEK(ac)NK_	P09497-2;P09497	149;149	P09497-2	149	1	CLTB	Clathrin light chain B	1.4048e-07	204.91		9.8972	1.0513	41.862	13.09	2.0889		8.37949e-05	7.88759e-05		0.000124859	7.8211e-05	8.13354e-05	0.000101535	9.14353e-05
4018	_NQK(ac)FGFGGK_	Q99848;H7C2Q8	247;302	Q99848	247	1	EBNA1BP2	Probable rRNA-processing protein EBP2	0.0049566	104.75	35.8075	8.3287	0.99417		8.49			9.96189e-05	8.3419e-05				9.15189e-05		9.15189e-05
890	_KATVNLLGEEK(ac)K_	Q00765	186	Q00765	186	1	REEP5	Receptor expression-enhancing protein 5	8.7833e-83	317.55	15.783	6.98375	1.2914	24.817		2.21504		0.000118867	6.41852e-05				9.15259e-05		9.15259e-05
14288	_TDSDIIAK(ac)M(ox)K_	P09012;M0R221;M0R2B8;M0QZG7;M0R268;M0QXK2	96;96;96;46;75;93	P09012	96	1	SNRPA	U1 small nuclear ribonucleoprotein A	0.00013029	123.35		10.755	1.34895			1.43594		7.70974e-05	6.14422e-05			0.000113811	6.92698e-05	0.000113811	9.15404e-05
48293	_ALAAAGYDVEK(ac)NNSR_	P10412;P16402;P16403;P22492;Q02539	75;76;75;79;78	P10412	75	1	HIST1H1E;HIST1H1D;HIST1H1C;HIST1H1T;HIST1H1A	Histone H1.4;Histone H1.3;Histone H1.2;Histone H1t;Histone H1.1	7.1958e-98	311.02			1.8127	45.6476	14.48	2.32574					0.000112862	7.02418e-05		9.15519e-05	9.15519e-05
20379	_AVTK(ac)YTSAK_	O60814;P06899;P57053	121;121;121	O60814	121	1	HIST1H2BK;HIST1H2BJ;H2BFS	Histone H2B type 1-K;Histone H2B type 1-J;Histone H2B type F-S	0.00026347	154.49		6.8819	1.3262		5.35	1.68974		0.000120632	6.2498e-05				9.15649e-05		9.15649e-05
3511	_IAAEEQTAK(ac)R_	Q9H875;Q9H875-2;E9PC43	126;88;69	Q9H875	126	1	PRKRIP1	PRKR-interacting protein 1	4.252e-12	183.65	40.1	10.187	0.815345					8.14057e-05	0.000101766				9.15859e-05		9.15859e-05
53668	_YVDPVISK(ac)R_	Q14244;A0A087WZ40;Q14244-6;Q14244-7;Q14244-3;Q14244-5	197;219;182;219;103;51	Q14244	197	1	MAP7	Ensconsin	0.0042827	141.2			1.1251	39.6432	12.1	1.93866			7.36916e-05		0.000135087	8.42767e-05	7.36916e-05	0.000109682	9.16867e-05
31621	_LGEYM(ox)EK(ac)LSR_	Q96TA1;Q96TA1-2	391;378	Q96TA1	391	1	FAM129B	Niban-like protein 1	0.00077278	142.92		7.4194	1.1577	27.0665				0.000111866	7.16124e-05				9.1739e-05		9.1739e-05
22545	_VQM(ox)EELSK(ac)LK_	Q15149;Q15149-2;Q15149-6;Q15149-9;Q15149-7;Q15149-5;Q15149-3;Q15149-4;Q15149-8	2379;2269;2246;2228;2210;2242;2265;2242;2220	Q15149	2379	1	PLEC	Plectin	0.00091583	132.22		11.5838	1.11005		12.54	1.80541		7.157e-05	7.46928e-05		0.000130342	9.05015e-05	7.31314e-05	0.000110422	9.17765e-05
78412	_ASTNLQDQLEK(ac)TGENK_	Q9NUL3;G5EA18;E5RJN7;E7EVI1;A0A0A0MTC4;A0A0A0MTD1;F8VPI7;E7EPX0;A0A0A0MTC6;E7EVJ4;E9PH62;A0A0A0MTC5;Q9NUL3-4;Q9NUL3-6;Q9NUL3-8;Q9NUL3-3;Q9NUL3-7;Q9NUL3-2;E5RJ67	387;167;215;367;215;349;355;367;283;387;355;387;190;215;349;355;283;355;50	Q9NUL3	387	1	STAU2	Double-stranded RNA-binding protein Staufen homolog 2	1.3614e-13	142.91					18.34	1.72691					8.90898e-05	9.46191e-05		9.18544e-05	9.18544e-05
38398	_EK(ac)EQFRK_	P22626;P22626-2;A0A087WUI2	17;5;17	P22626	17	1	HNRNPA2B1	Heterogeneous nuclear ribonucleoproteins A2/B1	0.0038759	150.84		10.26	1.05855			1.56833		8.08252e-05	7.83345e-05			0.000104195	7.95799e-05	0.000104195	9.18872e-05
9367	_VK(ac)FTLAK_	P46781;B5MCT8;C9JM19;F2Z3C0;A8MXK4	47;47;47;47;47	P46781	47	1	RPS9	40S ribosomal protein S9	0.0099195	134.3	27.756	11.753	0.98051	41.0762	12.73	1.9442		7.05379e-05	8.45838e-05		0.000128394	8.40363e-05	7.75609e-05	0.000106215	9.18881e-05
15186	_EK(ac)M(ox)DLTAK_	P40925;P40925-3;P40925-2;B9A041;B8ZZ51	312;330;223;188;147	P40925	312	1	MDH1	Malate dehydrogenase, cytoplasmic	0.008797	73.248		10.844	1.0275			1.55321		7.64633e-05	8.0707e-05			0.00010521	7.85851e-05	0.00010521	9.18978e-05
5713	_LQEK(ac)EDLQELNDR_	P02545;P02545-6;P02545-3;P02545-2;Q3BDU5	32;32;32;32;32	P02545	32	1	LMNA	Prelamin-A/C;Lamin-A/C	1.0109e-28	270.67	16.856	7.2429	1.1968	6.07903	3.77	1.79898		0.0001146	6.92683e-05				9.19343e-05		9.19343e-05
9573	_ALEAVFGK(ac)YGR_	P38159;H3BT71;H0Y6E7;P38159-2;H3BR27;P38159-3;H3BNC1	30;30;32;30;30;30;30	P38159	30	1	RBMX	RNA-binding motif protein, X chromosome;RNA-binding motif protein, X chromosome, N-terminally processed	0.00041121	156.75	19.7035			2.16188	24.58	1.39112					6.646e-05	0.000117481		9.19705e-05	9.19705e-05
50416	_VLISFK(ac)ANDIEK_	O15511;B1ALC0;O15511-2	87;87;90	O15511	87	1	ARPC5	Actin-related protein 2/3 complex subunit 5	5.2799e-07	183.81			1.1764		12.77	1.64723			7.04719e-05		0.000127992	9.91998e-05	7.04719e-05	0.000113596	9.20338e-05
82102	_SEISENTDASGKIEK(ac)YNVPLNR_	Q9UHB6;Q9UHB6-2;F8VRN8;Q9UHB6-4;Q9UHB6-5;F8VQE1	189;29;189;189;29;29	Q9UHB6	189	0.998	LIMA1	LIM domain and actin-binding protein 1	5.0505e-25	199.61					15.015	2.17151					0.000108837	7.5234e-05		9.20354e-05	9.20354e-05
47804	_NSVEVALNK(ac)LLDPIREK_	P54577;A0A0C4DGZ5	319;319	P54577	319	1	YARS	Tyrosine--tRNA ligase, cytoplasmic;Tyrosine--tRNA ligase, cytoplasmic, N-terminally processed;Tyrosine--tRNA ligase	0	468.14		9.0723		53.9607	17.33	1.79374		9.14332e-05			9.42862e-05	9.10909e-05	9.14332e-05	9.26885e-05	9.20608e-05
36821	_NPVM(ox)ELNEK(ac)R_	Q96SI9;Q96SI9-2;Q12906-7;Q12906;Q12906-4;Q12906-6;Q12906-5;Q12906-2;Q12906-3	521;507;539;535;539;539;535;535;535	Q96SI9	521	1	STRBP;ILF3	Spermatid perinuclear RNA-binding protein;Interleukin enhancer-binding factor 3	5.1453e-05	138.98		7.87745	1.04852					0.000105342	7.90851e-05				9.22136e-05		9.22136e-05
44513	_NSPVNTK(ac)NQAVK_	Q9BPX5	69	Q9BPX5	69	1	ARPC5L	Actin-related protein 2/3 complex subunit 5-like protein	3.7726e-12	164.33		8.1197	1.11025			1.70096		0.00010219	7.46793e-05			9.60635e-05	8.84348e-05	9.60635e-05	9.22491e-05
1727	_FNVLK(ac)VTK_	P62280;M0R1H5	144;65	P62280	144	1	RPS11	40S ribosomal protein S11	0.019898	102.46	84.002		1.0036	47.9593	13.95	2.31166	9.87686e-05		8.26334e-05		0.000117154	7.06699e-05	9.0701e-05	9.39121e-05	9.23065e-05
7077	_NQVALNPQNTVFDAK(ac)R_	P0DMV8;P0DMV9;P0DMV8-2	71;71;71	P0DMV8	71	1	HSPA1A;HSPA1B	Heat shock 70 kDa protein 1A;Heat shock 70 kDa protein 1B	1.9344e-79	280.21	33.428	8.84875	0.91243		4.48	1.40422		9.3749e-05	9.09108e-05				9.23299e-05		9.23299e-05
3754	_TNEK(ac)VELQELNDR_	P08670;B0YJC4;P17661	104;104;109	P08670	104	1	VIM;DES	Vimentin;Desmin	5.5488e-28	261.22	13.503	6.6943	1.16315			1.87593		0.000124024	7.12762e-05			8.70971e-05	9.765e-05	8.70971e-05	9.23736e-05
43091	_VRTELADK(ac)VTK_	P35579	1274	P35579	1274	1	MYH9	Myosin-9	2.1339e-06	151.13		5.3782	0.91423			2.62509		0.000154503	9.07313e-05			6.22276e-05	0.000122617	6.22276e-05	9.24224e-05
23118	_RTWEK(ac)LLLAAR_	P08865;C9J9K3;A0A0C4DG17;A6NE09;C9JQR9	57;57;57;57;57	P08865	57	1	RPSA;RPSAP58	40S ribosomal protein SA	1.4186e-06	205.32		9.6414			13.6	2.10881		8.60234e-05			0.000120172	7.74721e-05	8.60234e-05	9.88222e-05	9.24228e-05
81498	_EEK(ac)ALSSLQEELNK_	Q9ULG6;Q9ULG6-4;Q9ULG6-2;Q9ULG6-5	319;319;175;319	Q9ULG6	319	1	CCPG1	Cell cycle progression protein 1	3.0202e-07	140.45					16.05	1.96587					0.000101812	8.31093e-05		9.24607e-05	9.24607e-05
16175	_AM(ox)SK(ac)LGLR_	E9PAV3;F8VNW4;F8W0W4;H0YHX9;Q13765;E9PAV3-2;F8VZ58;O15069	1945;78;82;80;82;792;82;1423	E9PAV3	1945	1	NACA;NACAD	Nascent polypeptide-associated complex subunit alpha, muscle-specific form;Nascent polypeptide-associated complex subunit alpha;NAC-alpha domain-containing protein 1	0.0089423	109.01		9.068	1.5508		11.33	2.02433		9.14766e-05	5.34332e-05		0.000144279	8.07075e-05	7.24549e-05	0.000112493	9.24741e-05
49252	_QSIQK(ac)YIK_	P07305;P07305-2	52;35	P07305	52	1	H1F0	Histone H1.0;Histone H1.0, N-terminally processed	0.0076725	151.04			1.04135		13.4	1.84193			7.96312e-05		0.000121968	8.87061e-05	7.96312e-05	0.000105337	9.24841e-05
18141	_ELDEK(ac)SDK_	Q9Y608-2;Q9Y608-4;C9JSU1	63;63;63	Q9Y608-2	63	1	LRRFIP2	Leucine-rich repeat flightless-interacting protein 2	0.017678	91.318		10.4864			12.465	2.02441		7.90764e-05			0.000131127	8.07042e-05	7.90764e-05	0.000105916	9.2496e-05
41044	_SRLDQELK(ac)LIGEYGLR_	P46781;B5MCT8;C9JM19;F2Z3C0;A8MXK4	30;30;30;30;30	P46781	30	1	RPS9	40S ribosomal protein S9	2.6938e-148	384.2		8.5937		43.9522	17.795	1.91289		9.65388e-05			9.18204e-05	8.54128e-05	9.65388e-05	8.86166e-05	9.25777e-05
14591	_NAVIVAK(ac)SPASAK_	O60256;O60256-4;O60256-2;I3L0S1;O60256-3;E7EPA1;C9K0K7;C9JJS3	188;102;148;44;188;188;188;188	O60256	188	1	PRPSAP2	Phosphoribosyl pyrophosphate synthase-associated protein 2	0.00020995	155		10.963	1.1189		13.52	1.63412		7.56315e-05	7.41008e-05		0.000120884	9.99963e-05	7.48662e-05	0.00011044	9.26532e-05
15155	_EQEEK(ac)SGEDGEK_	P43243;A8MXP9;D6REM6;B3KM87;P43243-2	630;630;630;292;342	P43243	630	1	MATR3	Matrin-3	9.0492e-08	160.36		10.105	1.8311	24.7439	10.21	1.96371		8.20678e-05	4.52436e-05		0.000160128	8.32008e-05	6.36557e-05	0.000121664	9.266e-05
53889	_TLQEQLEK(ac)AK_	Q9H307;G3V5F0;G3V579	14;14;14	Q9H307	14	1	PNN	Pinin	1.7628e-05	156.92			1.9539	47.4054	14.24	2.30756					0.000114766	7.07956e-05		9.27808e-05	9.27808e-05
72459	_RLEAFLTQK(ac)AK_	P36507	61	P36507	61	1	MAP2K2	Dual specificity mitogen-activated protein kinase kinase 2	7.1669e-08	181.44				64.7207	15.43	2.05065					0.000105907	7.9671e-05		9.27889e-05	9.27889e-05
5328	_EGESK(ac)ELK_	Q14980;Q14980-4;Q14980-3;Q14980-2;A0A087WY61;H0YFY6	1249;1249;1249;1249;1249;94	Q14980	1249	1	NUMA1	Nuclear mitotic apparatus protein 1	0.017265	94.302	73.858	11.3245		28.3126	7.97		0.000112376	7.32124e-05					9.27942e-05		9.27942e-05
4581	_ISFK(ac)FDHLR_	P52907	97	P52907	97	1	CAPZA1	F-actin-capping protein subunit alpha-1	0.0013705	143.73	6.431	3.5654		49.2078	16.325	1.90854					0.000100096	8.56076e-05		9.28516e-05	9.28516e-05
15899	_DIVVPSLNVAK(ac)LLK_	O60645;O60645-2;O60645-3	753;638;742	O60645	753	1	EXOC3	Exocyst complex component 3	0.00040494	123.8		11.171				1.46552		7.42201e-05				0.000111511	7.42201e-05	0.000111511	9.28656e-05
46283	_HATALEELSEQLEQAK(ac)R_	P35580-4;P35580-5;P35580;P35580-2;P35580-3	1247;1225;1216;1232;1237	P35580-4	1247	1	MYH10	Myosin-10	3.587e-52	244		9.0838		43.3445	20.12	1.51384		9.13171e-05			8.12025e-05	0.000107948	9.13171e-05	9.45755e-05	9.29463e-05
40446	_ALEAAQQEK(ac)R_	Q9BYX2;Q9BYX2-3;Q9BYX2-2;Q9BYX2-4	343;343;343;125	Q9BYX2	343	1	TBC1D2	TBC1 domain family member 2A	7.9442e-05	140.75		10.0163	0.804725					8.27958e-05	0.000103113				9.29544e-05		9.29544e-05
83076	_AEREAEALK(ac)R_	Q9BUQ8;F8VVA2;H0YIL9	175;175;19	Q9BUQ8	175	1	DDX23	Probable ATP-dependent RNA helicase DDX23	1.688e-06	168.71					13.75	2.43545					0.00011886	6.70758e-05		9.29679e-05	9.29679e-05
43783	_LQNATPTNFK(ac)TK_	Q9NXF1;Q9NXF1-2	34;37	Q9NXF1	34	1	TEX10	Testis-expressed sequence 10 protein	4.1453e-10	157.14		9.2647	0.99656		16.4			8.95297e-05	8.32184e-05		9.96375e-05		8.63741e-05	9.96375e-05	9.30058e-05
17238	_IEIK(ac)LSDIPEGK_	P47985;P0C7P4	155;164	P47985	155	1	UQCRFS1;UQCRFS1P1	Cytochrome b-c1 complex subunit Rieske, mitochondrial;Cytochrome b-c1 complex subunit 11;Putative cytochrome b-c1 complex subunit Rieske-like protein 1	1.2126e-11	172.17		9.7604	1.2209		12.53	1.83873		8.49721e-05	6.78984e-05		0.000130446	8.88604e-05	7.64353e-05	0.000109653	9.30442e-05
18611	_EEEEEK(ac)QK_	O75400;O75400-2;O75400-3	596;569;578	O75400	596	1	PRPF40A	Pre-mRNA-processing factor 40 homolog A	0.005141	139.31		9.4915	1.10195			1.55962		8.73852e-05	7.5243e-05			0.000104777	8.13141e-05	0.000104777	9.30455e-05
27001	_LYLADPM(ox)K(ac)AR_	P49458;E9PE20;P49458-2	24;24;24	P49458	24	1	SRP9	Signal recognition particle 9 kDa protein	9.2545e-05	135		10.5887	0.91447		12.41	2.28373		7.83104e-05	9.07075e-05		0.000131709	7.15347e-05	8.45089e-05	0.000101622	9.30653e-05
60816	_TPDK(ac)M(ox)KK_	P46940;H0YLE8	1437;865	P46940	1437	0.998	IQGAP1	Ras GTPase-activating-like protein IQGAP1	0.015966	109.36		8.0378	0.999765					0.000103235	8.2951e-05				9.30928e-05		9.30928e-05
19582	_SDPLLIGIPTSENPFK(ac)DK_	Q9UBI6	64	Q9UBI6	64	1	GNG12	Guanine nucleotide-binding protein G(I)/G(S)/G(O) subunit gamma-12	3.6338e-17	202.24		6.334	0.81256			2.3472		0.000131104	0.000102116			6.95993e-05	0.00011661	6.95993e-05	9.31047e-05
34047	_VGSTENIK(ac)HQPGGGR_	E7EVA0;P27816;P27816-6;P27816-2;P27816-5;H7C4C5;H0Y2V1;F8W9U4	2091;946;946;773;673;357;312;677	E7EVA0	2091	1	MAP4	Microtubule-associated protein;Microtubule-associated protein 4	2.8077e-11	111.83		8.1243	0.98477					0.000102132	8.42171e-05				9.31747e-05		9.31747e-05
17538	_SYQGELK(ac)K_	Q96RP9;Q96RP9-2;C9IZ01;F8WAU4	379;398;379;379	Q96RP9	379	1	GFM1	Elongation factor G, mitochondrial	0.01468	79.906		7.83035	1.03163					0.000105977	8.03836e-05				9.31805e-05		9.31805e-05
63000	_ALVAYYQK(ac)YVDEASKK_	P62249;M0R210;A0A087WZ27	98;81;81	P62249	98	1	RPS16;ZNF90	40S ribosomal protein S16	7.0732e-35	253.76			1.13655		12.04	1.79333			7.29477e-05		0.000135761	9.11116e-05	7.29477e-05	0.000113436	9.3192e-05
16152	_SIPTDNQIK(ac)ARK_	P15559;B4DLR8;P15559-3;P15559-2;H3BNV2	271;199;233;237;250	P15559	271	1	NQO1	NAD(P)H dehydrogenase [quinone] 1	0.0031454	150.35		11.6135	1.4566	28.1714	11.28	1.64008		7.13869e-05	5.68942e-05		0.000144919	9.96327e-05	6.41406e-05	0.000122276	9.32083e-05
52233	_EM(ox)QQSEAQINTAK(ac)R_	Q96GQ7;B7Z6D5	634;603	Q96GQ7	634	1	DDX27	Probable ATP-dependent RNA helicase DDX27	3.0579e-54	308.12			0.88332		14.31	2.30696			9.39145e-05		0.000114204	7.08138e-05	9.39145e-05	9.25089e-05	9.32117e-05
25847	_EPALNEANLSNLK(ac)APLDIPVPDPVK_	Q06323;Q06323-2;Q06323-3	58;58;58	Q06323	58	1	PSME1	Proteasome activator complex subunit 1	8.9916e-85	277.01		8.2162				1.91234		0.000100987				8.54375e-05	0.000100987	8.54375e-05	9.32121e-05
41014	_AQK(ac)LADDLSTLQEK_	Q14980;Q14980-4;Q14980-3;Q14980-2;A0A087WY61	897;897;897;897;897	Q14980	897	1	NUMA1	Nuclear mitotic apparatus protein 1	1.4185e-24	250.48		11.156	1.5153	27.4108	11.18	1.67196		7.43204e-05	5.46869e-05		0.000146217	9.77312e-05	6.45037e-05	0.000121974	9.3239e-05
39995	_VIQEIVDK(ac)SGVVR_	P51116;P51114;P51114-3;B4DXZ6;P51114-2;E7EU85;E9PFF5	320;310;225;297;310;225;261	P51116	320	1	FXR2;FXR1	Fragile X mental retardation syndrome-related protein 2;Fragile X mental retardation syndrome-related protein 1	5.4986e-19	194.17		9.7721			14.81	1.75707		8.48701e-05			0.000110345	9.29936e-05	8.48701e-05	0.000101669	9.32696e-05
53655	_AEK(ac)DSKPIK_	P26639;P26639-2;D6R9F8;D6RCA5;D6RDJ6;D6RBR8	78;78;78;78;78;19	P26639	78	1	TARS	Threonine--tRNA ligase, cytoplasmic	2.657e-07	202.44			0.928735	44.7888	13.93	2.11495			8.93108e-05		0.000117323	7.7247e-05	8.93108e-05	9.72848e-05	9.32978e-05
31553	_AAEAESK(ac)LK_	Q13330-3;Q13330;E7ESY4;H0Y4T7;Q9BTC8;Q9BTC8-2;E9PCS8;E7EQY4;D6W5A2;E7EV10;Q13330-2	333;350;350;142;333;333;333;333;277;333;350	Q13330-3	333	1	MTA1;MTA3	Metastasis-associated protein MTA1;Metastasis-associated protein MTA3	0.0039575	112.84		9.9472	0.80363	32.9305				8.33727e-05	0.000103254				9.33133e-05		9.33133e-05
50683	_AIGLK(ac)LRGK_	O60869	131	O60869	131	1	EDF1	Endothelial differentiation-related factor 1	0.00057354	144.35			0.95628		14.69	1.84373			8.67321e-05		0.000111247	8.86194e-05	8.67321e-05	9.99332e-05	9.33327e-05
19676	_EILTLK(ac)QVQEFLK_	P13667	294	P13667	294	1	PDIA4	Protein disulfide-isomerase A4	1.6583e-53	310.69		19.019		42.3004	14.91	2.11865					0.000109604	7.71122e-05		9.33581e-05	9.33581e-05
31405	_NKVPEK(ac)QK_	P14406;D6RIE3;D6RGV5;H0UI06;H0Y8S6;D6RA35;O60397	31;31;70;63;49;31;31	P14406	31	1	COX7A2;COX7A2P2	Cytochrome c oxidase subunit 7A2, mitochondrial;Putative cytochrome c oxidase subunit 7A3, mitochondrial	0.00028228	150.24		11.548	1.1636		12.37	1.65899		7.17926e-05	7.12486e-05		0.000132135	9.84958e-05	7.15206e-05	0.000115315	9.3418e-05
46937	_SIAEEQYSDLEK(ac)EK_	O75116;E9PF63;Q14DU5	941;698;256	O75116	941	1	ROCK2	Rho-associated protein kinase 2	2.462e-27	216.84		11.658	1.0252			1.47324		7.11139e-05	8.08885e-05			0.000110926	7.60012e-05	0.000110926	9.34638e-05
33243	_GQHVPGSPFQFTVGPLGEGGAHK(ac)VR_	P21333;Q5HY54;P21333-2;H0Y5C6;Q14315;Q14315-2;Q60FE5	2240;2200;2232;180;2316;2283;2213	P21333	2240	1	FLNA;FLNC	Filamin-A;Filamin-C	1.7799e-11	106.11		9.297				1.67171		8.92179e-05				9.7746e-05	8.92179e-05	9.7746e-05	9.34819e-05
29961	_QRESAATDVLQK(ac)K_	Q9NVH1;Q9NVH1-3;Q9NVH1-2	434;382;434	Q9NVH1	434	1	DNAJC11	DnaJ homolog subfamily C member 11	0.0023624	141.88		7.3502	1.1162	39.3701	12.7			0.000112922	7.42804e-05				9.36012e-05		9.36012e-05
58065	_VK(ac)FQGGR_	Q9UK45;K7ENY5;K7EML7	26;26;24	Q9UK45	26	1	LSM7	U6 snRNA-associated Sm-like protein LSm7	0.0092342	135.5			1.1387		14.28				7.28097e-05		0.000114444		7.28097e-05	0.000114444	9.36269e-05
42822	_AFAAQEDLEK(ac)TK_	P35241;P35241-5;P35241-4;P35241-2	458;458;322;111	P35241	458	1	RDX	Radixin	6.4337e-12	214.58		11.148	1.49715		10.84	1.73862		7.43739e-05	5.53509e-05		0.000150809	9.39813e-05	6.48624e-05	0.000122395	9.36289e-05
14869	_EAK(ac)LQHPDM(ox)LVTK_	Q9H4G0-4;A0A0D9SG07;H0Y482;Q9H4G0;A0A0C4DH22	670;639;88;850;849	Q9H4G0-4	670	1	EPB41L1	Band 4.1-like protein 1	0.0012518	56.147		8.7552	0.89571					9.47534e-05	9.26121e-05				9.36827e-05		9.36827e-05
20798	_EQYIK(ac)M(ox)NR_	E5RIF2;Q9Y6D5;Q9Y6D6	308;799;854	E5RIF2	308	1	ARFGEF1;ARFGEF2	Brefeldin A-inhibited guanine nucleotide-exchange protein 2;Brefeldin A-inhibited guanine nucleotide-exchange protein 1	0.0062098	87.754		8.2305	0.95765					0.000100811	8.66077e-05				9.37092e-05		9.37092e-05
81183	_VIIPEK(ac)SQNFSALKK_	P14384	381	P14384	381	1	CPM	Carboxypeptidase M	2.4149e-09	136.33					16.56	1.83884					9.8674e-05	8.88549e-05		9.37644e-05	9.37644e-05
13874	_STK(ac)TGTAYTFFTPNNIK_	P17844;J3KTA4;P17844-2	437;437;358	P17844	437	1	DDX5	Probable ATP-dependent RNA helicase DDX5	8.2872e-22	183.79		10.871				1.46594		7.62729e-05				0.000111479	7.62729e-05	0.000111479	9.3876e-05
8651	_ITVTSEVPFSK(ac)R_	P35268;K7ELC4;K7EMH1;K7ERI7;K7EP65;K7EKS7	80;47;47;47;47;47	P35268	80	1	RPL22	60S ribosomal protein L22	3.7913e-16	211.64	47.231	8.21525	1.0592	43.247	18.24	1.94211	0.000176037	0.000100998	7.82864e-05		8.95786e-05	8.41269e-05	0.000100998	8.68528e-05	9.39256e-05
15428	_IRDIDLK(ac)R_	Q13243;Q13243-3;B4DJK0;B4DUA4;Q13243-2;G3V5K8	36;36;36;36;36;36	Q13243	36	1	SRSF5	Serine/arginine-rich splicing factor 5	0.036802	141.2		7.3864	1.02207	38.3833	14.05	2.4792		0.000112367	8.11367e-05		0.00011632	6.58913e-05	9.67518e-05	9.11054e-05	9.39286e-05
32245	_ITITNDK(ac)GR_	P11142;E9PKE3;E9PNE6;A8K7Q2;E9PM13;P0DMV8;P0DMV9;P0DMV8-2;V9GZ37;P17066;P54652;E9PS65	507;488;361;271;59;507;507;452;342;509;510;98	P11142	507	1	HSPA8;HSPA1A;HSPA1B;HSPA6;HSPA2	Heat shock cognate 71 kDa protein;Heat shock 70 kDa protein 1A;Heat shock 70 kDa protein 1B;Heat shock 70 kDa protein 6;Heat shock-related 70 kDa protein 2	0.00029773	178.83		9.5875	1.31515		11.96	1.82375		8.65081e-05	6.30241e-05		0.00013667	8.95908e-05	7.47661e-05	0.00011313	9.39483e-05
17161	_VTK(ac)HSTVQHSYS_	Q14126	1109	Q14126	1109	1	DSG2	Desmoglein-2	7.1909e-06	110.15		7.2354	1.13262					0.000114719	7.32013e-05				9.39603e-05		9.39603e-05
55505	_VIDTQQK(ac)VK_	O60925;E5RGS4	26;26	O60925	26	1	PFDN1	Prefoldin subunit 1	1.9546e-05	161.02			1.1774		11.96	1.65413			7.04119e-05		0.00013667	9.87856e-05	7.04119e-05	0.000117728	9.40699e-05
17892	_(ac)SDKPDMAEIEK(ac)FDK_	P62328	12	P62328	12	1	TMSB4X	Thymosin beta-4;Hematopoietic system regulatory peptide	1.7286e-23	164.53		7.4259	1.083					0.000111767	7.65623e-05				9.41648e-05		9.41648e-05
20876	_RPFEK(ac)SR_	P46781;B5MCT8;C9JM19;F2Z3C0;A8MXK4	22;22;22;22;22	P46781	22	1	RPS9	40S ribosomal protein S9	0.025942	121.74		6.5835	1.0256		19.23			0.000126118	8.08568e-05		8.49635e-05		0.000103488	8.49635e-05	9.42256e-05
21026	_LVAENK(ac)FGK_	Q16836;E9PF18;A0A0A0MSE2;Q16836-3;Q16836-2	301;305;377;318;377	Q16836	301	1	HADH	Hydroxyacyl-coenzyme A dehydrogenase, mitochondrial	0.0052473	101.6		7.1728	1.13935					0.000115724	7.27681e-05				9.42459e-05		9.42459e-05
22292	_NLLQVDLTK(ac)R_	P17612;P17612-2;P22694;P22694-2;A0A0A0MS54;P22694-4;P22694-3;P22694-5;P22694-7;P22694-6;P22694-9;A0A087WVC4;P22694-10	280;272;280;327;286;267;268;283;284;286;287;267;250	P17612	280	1	PRKACA;PRKACB	cAMP-dependent protein kinase catalytic subunit alpha;cAMP-dependent protein kinase catalytic subunit beta	1.5954e-05	184.04		7.41305	1.0834					0.000111962	7.6534e-05				9.42478e-05		9.42478e-05
28491	_QQLPEQPFEK(ac)AAFQK_	P46087;A0A087WV73;P46087-2;P46087-4	767;767;763;800	P46087	767	1	NOP2	Probable 28S rRNA (cytosine(4447)-C(5))-methyltransferase	2.7938e-22	188.27		9.4923			12.975	2.13844		8.73778e-05			0.000125967	7.6398e-05	8.73778e-05	0.000101183	9.42802e-05
77782	_VVVTEK(ac)AAATAEEPDPK_	Q99733;Q99733-2;C9JZI7;C9J6D1;E9PKT8;A8MXH2	146;146;158;146;158;115	Q99733	146	1	NAP1L4	Nucleosome assembly protein 1-like 4	4.0385e-14	145.52					15.6	1.94726					0.000104752	8.39044e-05		9.4328e-05	9.4328e-05
32451	_AGKVEAEVK(ac)R_	Q9NTJ3;E9PD53;Q9NTJ3-2	885;860;885	Q9NTJ3	885	1	SMC4	Structural maintenance of chromosomes protein 4;Structural maintenance of chromosomes protein	0.0010039	131.42		10.099	0.77888					8.21167e-05	0.000106544				9.43306e-05		9.43306e-05
72751	_TETQEK(ac)NPLPSKETIEQEK_	P62328	26	P62328	26	1	TMSB4X	Thymosin beta-4;Hematopoietic system regulatory peptide	2.1786e-62	280.62				41.0998	14.76	2.09284					0.000110719	7.80637e-05		9.43913e-05	9.43913e-05
56567	_ILGPQGNTIK(ac)R_	Q07666;Q07666-2	185;160	Q07666	185	1	KHDRBS1	KH domain-containing, RNA-binding, signal transduction-associated protein 1	9.6289e-09	190.02			1.079	36.7471	11.87	1.89608			7.68467e-05		0.000137708	8.61707e-05	7.68467e-05	0.000111939	9.4393e-05
23138	_LRALAEEAK(ac)R_	Q15149;Q15149-2;Q15149-6;Q15149-9;Q15149-7;Q15149-5;Q15149-3;Q15149-4;Q15149-8	1951;1841;1818;1800;1782;1814;1837;1814;1792	Q15149	1951	1	PLEC	Plectin	0.015051	124.33		12.2309	0.8466		15.43			6.77769e-05	9.79989e-05		0.000105907		8.28879e-05	0.000105907	9.43974e-05
74805	_LDITTLTGVPEEHIK(ac)TR_	O43181;H0Y9M8	73;69	O43181	73	1	NDUFS4	NADH dehydrogenase [ubiquinone] iron-sulfur protein 4, mitochondrial	1.5269e-11	128.69					13.17	2.52404					0.0001241	6.47201e-05		9.44101e-05	9.44101e-05
69315	_LSIPK(ac)FKVEK_	P36952	275	P36952	275	1	SERPINB5	Serpin B5	9.6992e-05	108.47				35.4077	14.835	2.07147					0.000110159	7.88699e-05		9.45142e-05	9.45142e-05
29517	_VGIVGK(ac)YGTR_	P61513;Q6P4E4;E9PEL3;G5E9R3	13;13;13;13	P61513	13	1	RPL37A	60S ribosomal protein L37a	7.0365e-06	159.58		7.3437	1.1874		12.935	2.37203		0.000113022	6.98177e-05		0.000126357	6.88701e-05	9.142e-05	9.76137e-05	9.45168e-05
38851	_(ac)SALEK(ac)SM(ox)HLGR_	Q9Y570;Q9Y570-4	6;6	Q9Y570	6	1	PPME1	Protein phosphatase methylesterase 1	0.00014873	126.03		8.7631	0.87909					9.46677e-05	9.43676e-05				9.45177e-05		9.45177e-05
35012	_GIVSYTEK(ac)LK_	Q4J6C6-4;Q4J6C6;Q4J6C6-3;Q4J6C6-2;H7C0M0;H7BZP6	570;659;597;593;41;54	Q4J6C6-4	570	1	PREPL	Prolyl endopeptidase-like	0.00137	146.23		13.3039	0.96914			1.41937		6.23009e-05	8.55785e-05			0.000115141	7.39397e-05	0.000115141	9.45404e-05
24246	_EQLPIFK(ac)AQNPDAK_	Q00059;H7BYN3;Q00059-2	69;51;69	Q00059	69	1	TFAM	Transcription factor A, mitochondrial	2.5799e-21	201		11.091	0.88513		12.515	2.06322		7.47569e-05	9.3722e-05		0.000130602	7.91852e-05	8.42394e-05	0.000104894	9.45666e-05
29975	_LPAK(ac)LSISK_	Q6NZI2	165	Q6NZI2	165	1	PTRF	Polymerase I and transcript release factor	0.0026996	101.46		10.25	1.1797			1.43904		8.09043e-05	7.02743e-05			0.000113566	7.55893e-05	0.000113566	9.45775e-05
10291	_VSQGQLVVM(ox)QPEK(ac)FQSK_	P13667	362	P13667	362	1	PDIA4	Protein disulfide-isomerase A4	1.8747e-27	189.23	26.7095	11.365	1.2623	27.3098	10.33	1.9963		7.29509e-05	6.56675e-05		0.000158265	8.18418e-05	6.93092e-05	0.000120053	9.46814e-05
43195	_VGAAEEELQK(ac)SR_	Q9P2E9;A0A087WVV2;A0A0A0MRV0;Q9P2E9-2;Q9P2E9-3;F8W7S5;A0A087WU26	1169;693;1169;1166;736;510;106	Q9P2E9	1169	1	RRBP1	Ribosome-binding protein 1	1.9386e-144	289.67		10.183	1.1712		12.68	1.66834		8.14378e-05	7.07853e-05		0.000128901	9.79438e-05	7.61116e-05	0.000113422	9.4767e-05
38224	_VPAQK(ac)ATGQK_	P50914	182	P50914	182	1	RPL14	60S ribosomal protein L14	1.5841e-11	182.24		9.1659	0.873065			1.68637		9.04971e-05	9.50205e-05			9.68955e-05	9.27588e-05	9.68955e-05	9.48272e-05
8108	_SVNELIYK(ac)R_	P18124;A8MUD9	156;116	P18124	156	1	RPL7	60S ribosomal protein L7	3.5088e-22	201.39	19.266	8.1391	0.9436	40.1655	14.03	2.23744		0.000101946	8.79004e-05		0.000116485	7.30157e-05	9.49232e-05	9.47506e-05	9.48369e-05
41507	_NDEELNK(ac)LLGK_	Q6FI13;P0C0S8;Q99878;Q16777;Q96KK5;P20671;Q9BTM1;H0YFX9;Q9BTM1-2	96;96;96;96;96;96;96;59;96	Q6FI13	96	1	HIST2H2AA3;HIST1H2AG;HIST1H2AJ;HIST2H2AC;HIST1H2AH;HIST1H2AD;H2AFJ	Histone H2A type 2-A;Histone H2A type 1;Histone H2A type 1-J;Histone H2A type 2-C;Histone H2A type 1-H;Histone H2A type 1-D;Histone H2A.J;Histone H2A	2.6965e-86	260.76		12.201	1.3716		10.95	1.60684		6.79431e-05	6.04259e-05		0.000149293	0.000101696	6.41845e-05	0.000125494	9.48393e-05
11586	_AITGASLADIMAK(ac)R_	P83731;C9JXB8;C9JNW5	93;93;93	P83731	93	1	RPL24	60S ribosomal protein L24	3.0546e-28	180.97	40.0605	9.2356	0.83063					8.98125e-05	9.98883e-05				9.48504e-05		9.48504e-05
62019	_LEK(ac)ELLK_	P78344;D3DQV9;P78344-2;H0Y3P2	735;735;697;697	P78344	735	1	EIF4G2	Eukaryotic translation initiation factor 4 gamma 2	0.0099595	157.58			0.902345		14.48	1.96905			9.19294e-05		0.000112862	8.29752e-05	9.19294e-05	9.79186e-05	9.4924e-05
82679	_IIGLDQVAGM(ox)SETALPGAFK(ac)TRK_	P35579;P35579-2	637;501	P35579	637	1	MYH9	Myosin-9	7.5973e-34	160.92					13.25	2.45634					0.00012335	6.6505e-05		9.49275e-05	9.49275e-05
5456	_STEIK(ac)WK_	Q01105-2;Q01105;A0A0C4DFV9;Q01105-3;Q01105-4	159;172;148;147;150	Q01105-2	159	1	SET	Protein SET	0.051615	112.59	35.52	10.8215	1.4814		9.96	1.96839		7.66226e-05	5.59403e-05		0.000164153	8.3003e-05	6.62814e-05	0.000123578	9.49297e-05
84553	_EKYEK(ac)DIAAYR_	P26583;P09429	157;157	P26583	157	1	HMGB2;HMGB1	High mobility group protein B2;High mobility group protein B1	9.4194e-22	240.21					17.32	1.70842					9.43406e-05	9.56439e-05		9.49923e-05	9.49923e-05
49258	_VDK(ac)LYAGLK_	Q01082;A0A087WUZ3;Q01082-2;Q01082-3	1678;1680;1678;1665	Q01082	1678	1	SPTBN1	Spectrin beta chain, non-erythrocytic 1	0.0075954	102			0.902925		17.14	1.61546			9.18702e-05		9.53322e-05	0.000101153	9.18702e-05	9.82424e-05	9.50563e-05
73415	_M(ox)VQEAEK(ac)YKAEDEK_	P11142;E9PKE3;E9PNE6;A8K7Q2;E9PM13;E9PS65	524;505;378;288;76;115	P11142	524	1	HSPA8	Heat shock cognate 71 kDa protein	5.4149e-24	251.3		12.604	1.2565	33.4896	11.03	1.62891		6.57667e-05	6.59712e-05		0.000148208	0.000100316	6.5869e-05	0.000124262	9.50656e-05
37016	_ATFDNVTSYLK(ac)K_	P57081;P57081-2;P57081-3	373;372;227	P57081	373	1	WDR4	tRNA (guanine-N(7)-)-methyltransferase non-catalytic subunit WDR4	0.0014346	143.4		11.356	0.80124		16.03			7.30089e-05	0.000103563		0.000101939		8.82858e-05	0.000101939	9.51125e-05
22548	_LQQQLEK(ac)K_	P57081;P57081-2;P57081-3	385;384;239	P57081	385	1	WDR4	tRNA (guanine-N(7)-)-methyltransferase non-catalytic subunit WDR4	3.174e-14	189.53		6.7223	1.0549			1.83083		0.000123505	7.86062e-05			8.92441e-05	0.000101056	8.92441e-05	9.51499e-05
52793	_LREIEENQK(ac)R_	Q14683;G8JLG1	433;411	Q14683	433	1	SMC1A	Structural maintenance of chromosomes protein 1A;Structural maintenance of chromosomes protein	5.8354e-05	146.71			1.066		13.61	1.55473			7.77859e-05		0.000120084	0.000105107	7.77859e-05	0.000112596	9.51908e-05
35021	_MVQEAEK(ac)YK_	P11142;E9PKE3;E9PNE6;A8K7Q2;E9PS65;E9PM13;P0DMV8;P0DMV9;P0DMV8-2;V9GZ37	524;505;378;288;115;76;524;524;469;359	P11142	524	1	HSPA8;HSPA1A;HSPA1B	Heat shock cognate 71 kDa protein;Heat shock 70 kDa protein 1A;Heat shock 70 kDa protein 1B	0.0030162	119.27		7.82595	0.94193			1.74807		0.000106037	8.80567e-05			9.34728e-05	9.7047e-05	9.34728e-05	9.52599e-05
33138	_YLEK(ac)GFEDEVK_	Q7L1Q6;Q7L1Q6-2;Q7L1Q6-4;Q7L1Q6-3;C9IZ80;C9JFN4;C9J188;C9JWF5	126;126;130;158;126;126;126;126	Q7L1Q6	126	1	BZW1	Basic leucine zipper and W2 domain-containing protein 1	2.0184e-07	163.64		8.0637	0.94767	42.4971	13.65	2.30415		0.000102902	8.7522e-05		0.000119732	7.09004e-05	9.5212e-05	9.5316e-05	9.5264e-05
23943	_SFQK(ac)IQVR_	P62081;B5MCP9	74;74	P62081	74	1	RPS7	40S ribosomal protein S7	0.0037048	144.38		10.223	1.12305	43.6433	11.88	1.83711		8.11184e-05	7.38264e-05		0.000137592	8.89386e-05	7.74724e-05	0.000113265	9.53688e-05
20439	_VQEQELK(ac)SEFEQNLSEK_	Q16891-2;Q16891;B9A067;Q16891-3;Q16891-4	495;506;459;474;505	Q16891-2	495	1	IMMT	MICOS complex subunit MIC60	2.8314e-267	388.9		7.1997	1.0986	14.9406		1.182		0.00011529	7.54729e-05				9.53814e-05		9.53814e-05
81328	_NLLHVTDTGVGM(ox)TREELVK(ac)NLGTIAK_	P14625;Q96GW1	161;161	P14625	161	1	HSP90B1	Endoplasmin	2.1215e-45	218.19					14.74	2.0442					0.000110869	7.99227e-05		9.5396e-05	9.5396e-05
43983	_AAALEFLNRFEEAK(ac)R_	P31948;P31948-2;F5H783;F5GXD8	92;139;92;92	P31948	92	1	STIP1	Stress-induced-phosphoprotein 1	2.3465e-12	164.65		8.7524	0.86276					9.47838e-05	9.61585e-05				9.54711e-05		9.54711e-05
69842	_GRK(ac)FYGPEGPYGVFAGR_	O00264	105	O00264	105	1	PGRMC1	Membrane-associated progesterone receptor component 1	4.8664e-53	286.65				42.7954	16.565	1.7683					9.86442e-05	9.24026e-05		9.55234e-05	9.55234e-05
37661	_GQEQSAQK(ac)TK_	Q9Y6Y8;Q9Y6Y8-2	731;731	Q9Y6Y8	731	1	SEC23IP	SEC23-interacting protein	0.00019073	129.38		8.48865	0.88828					9.77367e-05	9.33888e-05				9.55627e-05		9.55627e-05
34022	_NPNAGDK(ac)FK_	O60884	46	O60884	46	1	DNAJA2	DnaJ homolog subfamily A member 2	1.1612e-05	131.22		7.8556	0.96971					0.000105636	8.55281e-05				9.5582e-05		9.5582e-05
37346	_YESLK(ac)GVDPK_	P47914	33	P47914	33	1	RPL29	60S ribosomal protein L29	0.00037049	119.68		6.5393	1.2879			0.511065		0.000126974	6.43599e-05				9.56669e-05		9.56669e-05
25551	_LLTEEGQK(ac)IGTFER_	Q6NUK1;Q6NUK1-2	285;266	Q6NUK1	285	1	SLC25A24	Calcium-binding mitochondrial carrier protein SCaMC-1	1.6243e-16	213.38		7.5629	1.406			1.52686		0.000109737	5.89451e-05			0.000107028	8.43408e-05	0.000107028	9.56842e-05
22084	_K(ac)FVADGIFK_	P23396;P23396-2;E9PL09;F2Z2S8;E9PPU1;H0YCJ7;E9PQ96;E9PJH4;E9PK82;E9PQX2	10;10;10;10;10;7;10;10;10;10	P23396	10	1	RPS3	40S ribosomal protein S3	0.0077639	78.334		6.9692	1.1454					0.000119116	7.2383e-05				9.57493e-05		9.57493e-05
73622	_VNFSEEGETEEDDQDSSHSSVTTVK(ac)AR_	Q5JTV8-3;J3KN66;Q5JTV8-2;Q5JTV8;A0A0A0MSK5;H0YD16	237;237;237;236;115;113	Q5JTV8-3	237	1	TOR1AIP1	Torsin-1A-interacting protein 1	4.8222e-166	318.22				32.9348	13.47	2.32699					0.000121333	7.02041e-05		9.57687e-05	9.57687e-05
34542	_LVGLK(ac)FM(ox)QASEDLLK_	P15531;P15531-2;P22392-2;Q32Q12;J3KPD9;E7ERL0;E5RHP0	39;64;39;64;39;64;39	P15531	39	1	NME1;NME2;NME1-NME2	Nucleoside diphosphate kinase A;Nucleoside diphosphate kinase B;Nucleoside diphosphate kinase	3.7151e-44	286.29		7.7046	0.98764	62.4883	16.825			0.000107712	8.39718e-05				9.58421e-05		9.58421e-05
52016	_NHK(ac)LRVDK_	P36578;H3BM89;H3BU31	348;254;147	P36578	348	1	RPL4	60S ribosomal protein L4	0.0039493	176.44			0.91929		23.575	1.22323			9.02307e-05		6.92949e-05	0.000133624	9.02307e-05	0.000101459	9.58451e-05
45940	_GVEK(ac)QQLPEQPFEK_	P46087;A0A087WV73;P46087-2;P46087-4	757;757;753;790	P46087	757	1	NOP2	Probable 28S rRNA (cytosine(4447)-C(5))-methyltransferase	1.9039e-41	247.29		14.177	1.1739		12.62	1.30888		5.84578e-05	7.06222e-05		0.000129515	0.000124871	6.454e-05	0.000127193	9.58663e-05
54277	_TNANAEK(ac)TDEEEK_	F6QDS0;Q9UMR2;Q9UMR2-2;H3BQK0;Q9UMR2-4;H3BN59;H3BMQ5	47;47;47;52;52;47;34	F6QDS0	47	1	DDX19A;DDX19B	ATP-dependent RNA helicase DDX19B	3.061e-50	270.56			1.1725	31.4199	10.56	1.86247			7.07067e-05		0.000154814	8.77267e-05	7.07067e-05	0.00012127	9.59884e-05
36648	_EK(ac)ELEEK_	Q8WXH0;Q8WXH0-2;G3V5X4;A0A0A0MRE3;Q96SB8;Q96SB8-2	3029;3029;3062;3062;841;867	Q8WXH0	3029	1	SYNE2;SMC6	Nesprin-2;Structural maintenance of chromosomes protein 6	0.013565	117.04		9.3301	0.80495					8.89006e-05	0.000103084				9.59923e-05		9.59923e-05
45734	_KNAK(ac)ISSLLEEQFQQGK_	P62241;Q5JR95	157;137	P62241	157	0.9	RPS8	40S ribosomal protein S8	4.034e-28	188.44		8.1539				1.80781		0.00010176				9.03816e-05	0.00010176	9.03816e-05	9.6071e-05
26061	_TM(ox)NTEK(ac)LLK_	Q13492;Q13492-3;Q13492-2;Q13492-5;Q13492-4;E9PKP6;E9PI56;E9PLJ8	163;163;163;163;112;129;112;129	Q13492	163	1	PICALM	Phosphatidylinositol-binding clathrin assembly protein	0.0024657	120.33		7.4366	1.0288					0.000111606	8.06048e-05				9.61054e-05		9.61054e-05
1528	_AVLK(ac)FAAATGATPIAGR_	P08865;C9J9K3;A0A0C4DG17;A6NE09	89;89;94;89	P08865	89	1	RPSA;RPSAP58	40S ribosomal protein SA	4.2402e-44	220.66	37.051	8.4741	1.0735	11.4097	12.94	1.9661		9.7905e-05	7.72413e-05		0.000126308	8.30998e-05	8.75731e-05	0.000104704	9.61386e-05
26272	_SLFSSIGEVESAK(ac)LIR_	Q15717;Q15717-2;M0QZR9	50;77;50	Q15717	50	1	ELAVL1	ELAV-like protein 1	5.8736e-53	283.43		6.65965	1.2228					0.000124671	6.77927e-05				9.6232e-05		9.6232e-05
474	_VLM(ox)EK(ac)ELPGFLQSGK_	P25815	39	P25815	39	1	S100P	Protein S100-P	5.5061e-41	235.73	27.463	8.0395	0.82762	52.0996	15.915	2.07348		0.000103213	0.000100253		0.000102677	7.8793e-05	0.000101733	9.07348e-05	9.62337e-05
27203	_TTTVK(ac)FNR_	O14737;K7EQA1	110;72	O14737	110	1	PDCD5	Programmed cell death protein 5	0.0013287	158.12		17.385	0.99631		11.06	1.53742		4.76566e-05	8.32394e-05		0.000147806	0.000106292	6.5448e-05	0.000127049	9.62483e-05
8283	_M(ox)VQEAEK(ac)YK_	P11142;E9PKE3;E9PNE6;A8K7Q2;E9PS65;E9PM13;P0DMV8;P0DMV9;P0DMV8-2;V9GZ37	524;505;378;288;115;76;524;524;469;359	P11142	524	1	HSPA8;HSPA1A;HSPA1B	Heat shock cognate 71 kDa protein;Heat shock 70 kDa protein 1A;Heat shock 70 kDa protein 1B	0.00025122	146.81	34.337	9.7763	1.1469	40.5976	11.45	1.91729		8.48336e-05	7.22881e-05		0.000142765	8.52168e-05	7.85608e-05	0.000113991	9.62759e-05
23849	_TYEDLK(ac)R_	Q12874	496	Q12874	496	1	SF3A3	Splicing factor 3A subunit 3	0.0087149	134.44		8.8686	1.0021	29.7265	12.66	2.04378		9.35387e-05	8.27573e-05		0.000129105	7.99391e-05	8.8148e-05	0.000104522	9.6335e-05
33070	_VASLLVK(ac)R_	P00492;Q9NRG1;Q9NRG1-2	166;173;173	P00492	166	1	HPRT1;PRTFDC1	Hypoxanthine-guanine phosphoribosyltransferase;Phosphoribosyltransferase domain-containing protein 1	0.00027806	194.25		9.1001	1.0859	41.2505	12.19	1.93907		9.11531e-05	7.63574e-05		0.000134089	8.42587e-05	8.37553e-05	0.000109174	9.64644e-05
3517	_YIDQEELNK(ac)TK_	P07900;P07900-2;Q14568;P08238;Q58FF8	292;414;291;284;206	P07900	292	1	HSP90AA1;HSP90AA2P;HSP90AB1;HSP90AB2P	Heat shock protein HSP 90-alpha;Heat shock protein HSP 90-alpha A2;Heat shock protein HSP 90-beta;Putative heat shock protein HSP 90-beta 2	7.4981e-35	208.25	2.1431	11.662	1.3266	36.5283	11.08	1.5566		7.10894e-05	6.24792e-05		0.000147539	0.000104981	6.67843e-05	0.00012626	9.6522e-05
52616	_EGM(ox)TAFVEK(ac)RK_	P30084	282	P30084	282	1	ECHS1	Enoyl-CoA hydratase, mitochondrial	9.4939e-08	225.91			1.22215	46.4274	11.63	1.48616			6.78289e-05		0.000140553	0.000109961	6.78289e-05	0.000125257	9.6543e-05
77798	_ETPENLAK(ac)LLTR_	Q9NSD9;Q9NSD9-2	329;230	Q9NSD9	329	1	FARSB	Phenylalanine--tRNA ligase beta subunit	0.0020357	112.13					14.81	1.97227					0.000110345	8.28395e-05		9.65921e-05	9.65921e-05
14030	_VLAGDK(ac)NFITAEELR_	O43707;O43707-2;F5GXS2;O43707-3;H7C144	859;640;469;469;290	O43707	859	1	ACTN4	Alpha-actinin-4	4.0171e-25	240.65		7.8304				1.87175		0.000105977				8.72917e-05	0.000105977	8.72917e-05	9.66343e-05
40973	_M(ox)KIEEVK(ac)STTK_	Q9Y265;Q9Y265-2	7;7	Q9Y265	7	1	RUVBL1	RuvB-like 1	3.8636e-05	174.4		10.297			14.48	1.44896		8.05342e-05			0.000112862	0.000112787	8.05342e-05	0.000112824	9.66793e-05
12139	_VAVEEVDEEGK(ac)FVR_	P02545;P02545-6;P02545-3;P02545-2;P02545-5;P02545-4;Q5TCI8;A0A0C4DGC5	450;450;450;450;351;338;369;76	P02545	450	1	LMNA	Prelamin-A/C;Lamin-A/C	1.901e-41	247.31	12.188	9.8765	1.31865		10.77	1.8536		8.39709e-05	6.28565e-05		0.000151791	8.81472e-05	7.34137e-05	0.000119969	9.66914e-05
40704	_EDTQEK(ac)LGEDDK_	Q9H2G2;Q9H2G2-2	530;530	Q9H2G2	530	1	SLK	STE20-like serine/threonine-protein kinase	2.2245e-06	155.26		6.8796	0.989715			1.79228		0.000120672	8.37953e-05			9.11654e-05	0.000102234	9.11654e-05	9.66996e-05
30955	_SYGIPFIETSAK(ac)TR_	P01111;P01116-2;P01116	147;147;147	P01111	147	1	NRAS;KRAS	GTPase NRas;GTPase KRas;GTPase KRas, N-terminally processed	2.1237e-05	176.78		8.6366		49.034	13.81	2.11828		9.6058e-05			0.000118343	7.71258e-05	9.6058e-05	9.77345e-05	9.68962e-05
49145	_DNTAK(ac)LFDSTTLEHQK_	Q13347	213	Q13347	213	1	EIF3I	Eukaryotic translation initiation factor 3 subunit I	5.5772e-18	168.57			0.995045		11.77	1.98515			8.33454e-05		0.000138879	8.23016e-05	8.33454e-05	0.00011059	9.69679e-05
12037	_IFVGGLSPDTPEEK(ac)IR_	Q14103;Q14103-3;H0Y8G5;H0YA96;Q14103-4;Q14103-2;D6RAF8;D6RF44	197;197;130;101;178;178;197;99	Q14103	197	1	HNRNPD	Heterogeneous nuclear ribonucleoprotein D0	3.069e-27	197.07	43.366	10.714	0.85557	16.1637	21.41		0.000191809	7.7393e-05	9.69687e-05				9.69687e-05		9.69687e-05
18313	_QDAQSLHGDIPQK(ac)QR_	Q9NR30;Q9NR30-2	474;406	Q9NR30	474	1	DDX21	Nucleolar RNA helicase 2	5.1399e-05	156		11.889				1.31577		6.97295e-05				0.000124216	6.97295e-05	0.000124216	9.69728e-05
5976	_M(ox)PK(ac)FSM(ox)PGFK_	Q09666	884	Q09666	884	1	AHNAK	Neuroblast differentiation-associated protein AHNAK	3.4086e-05	137.28	31.938	12.15	1.3828	51.2743	11.58	1.37819		6.82288e-05	5.99357e-05		0.000141161	0.000118585	6.40822e-05	0.000129873	9.69774e-05
12308	_IESFVETLK(ac)R_	P49770;G3V5E5;H0YJJ8	23;23;14	P49770	23	1	EIF2B2	Translation initiation factor eIF-2B subunit beta	1.0611e-05	172.23	30.832	8.3336	1.5046		12.645	1.56647		9.95601e-05	5.50764e-05		0.000129258	0.000104319	7.73183e-05	0.000116789	9.70535e-05
71757	_QEQIAK(ac)R_	P62753;A2A3R5	230;199	P62753	230	1	RPS6	40S ribosomal protein S6	0.00051585	157.9				59.0214	13.435	2.25423					0.00012165	7.24713e-05		9.70605e-05	9.70605e-05
20430	_M(ox)FNGEK(ac)INYTEGR_	P06744;A0A0A0MTS2;P06744-2;K7EQ48;K7EP41;K7EPY4;K7ELR7	89;104;128;89;89;89;128	P06744	89	1	GPI	Glucose-6-phosphate isomerase	2.7724e-33	244.01		10.339	1.2957		10.885	1.73996		8.02063e-05	6.39718e-05		0.000150185	9.39086e-05	7.2089e-05	0.000122047	9.7068e-05
2714	_QTLK(ac)M(ox)IR_	P62888;E5RI99;A0A0C4DH44;E5RJH3	36;36;36;36	P62888	36	1	RPL30	60S ribosomal protein L30	0.0019901	148.54	24.264		0.7029	50.7973	13.31	2.28702					0.000122793	7.14317e-05		9.71125e-05	9.71125e-05
15963	_GNK(ac)YSAQGER_	O43324;D6RBD7;C9J1V9;O43324-2;H0YAL7	21;21;21;21;8	O43324	21	1	EEF1E1;EEF1E1-BLOC1S5	Eukaryotic translation elongation factor 1 epsilon-1	6.4962e-06	158.87		7.4064	1.0093		8.29	1.7365		0.000112062	8.21656e-05				9.71141e-05		9.71141e-05
39591	_DDPSTIEK(ac)LAK_	P60953;P60953-1;Q5JYX0	128;128;128	P60953	128	1	CDC42	Cell division control protein 42 homolog	9.3692e-06	129.85		8.6744	0.68408			1.90571		9.56383e-05	0.000121359			8.57351e-05	0.000108499	8.57351e-05	9.71169e-05
39500	_RAQSEAEK(ac)LAK_	P26038	388	P26038	388	1	MSN	Moesin	8.8872e-12	214.08		9.4147	1.1667	38.1316	11.74	1.81022		8.80998e-05	7.10589e-05		0.000139234	9.02612e-05	7.95793e-05	0.000114748	9.71636e-05
32992	_IEHIK(ac)HSK_	P46778;M0R181	97;97	P46778	97	1	RPL21	60S ribosomal protein L21	1.8156e-05	161.92		8.8399	0.82571			0.713776		9.38431e-05	0.000100485				9.71641e-05		9.71641e-05
61646	_DKIEK(ac)AVVSQR_	P14625	633	P14625	633	1	HSP90B1	Endoplasmin	2.2973e-16	230.41			0.86518	43.4953	14.85	1.87761			9.58888e-05		0.000110047	8.70191e-05	9.58888e-05	9.85331e-05	9.7211e-05
23445	_LAARQPIELLSM(ox)K(ac)R_	O75934	85	O75934	85	1	BCAS2	Pre-mRNA-splicing factor SPF27	0.00013483	95.57		6.741		70.5766	18.77	2.93539		0.000123162			8.70473e-05	5.56463e-05	0.000123162	7.13468e-05	9.72542e-05
10723	_NSATFK(ac)SFEDR_	O43399;O43399-5;O43399-7;O43399-2;O43399-4;O43399-3;O43399-6	165;179;188;145;159;168;122	O43399	165	1	TPD52L2	Tumor protein D54	4.5198e-09	228.84	24.908	8.6359	0.86638		14.46	1.93713		9.60658e-05	9.57556e-05		0.000113018	8.43433e-05	9.59107e-05	9.86808e-05	9.72957e-05
335	_FPLTTESAM(ox)K(ac)K_	P62750;H7BY10;K7EJV9;K7ERT8;A8MUS3	88;90;81;107;126	P62750	88	1	RPL23A	60S ribosomal protein L23a	3.6144e-09	193.82	21.211	9.958	1.617	29.4634	10.25	1.71126		8.32821e-05	5.12426e-05		0.000159502	9.54852e-05	6.72623e-05	0.000127494	9.7378e-05
17603	_DEK(ac)GM(ox)PVTAR_	P30041	125	P30041	125	1	PRDX6	Peroxiredoxin-6	6.3488e-05	137.95		7.7485	0.96992		14.61	1.91542		0.0001071	8.55095e-05		0.000111857	8.53002e-05	9.63049e-05	9.85784e-05	9.74417e-05
45142	_IM(ox)K(ac)AQAYQTGK_	P14625;Q58FF3;H0YIV0	663;302;14	P14625	663	1	HSP90B1;HSP90B2P	Endoplasmin;Putative endoplasmin-like protein	2.8753e-10	171.85		7.2601	0.827995			1.85995		0.000114328	0.000100207			8.7846e-05	0.000107267	8.7846e-05	9.75567e-05
16183	_NLGQPIK(ac)IR_	P34932;A0A087WYC1	686;684	P34932	686	1	HSPA4	Heat shock 70 kDa protein 4	0.00098867	163.67		9.7058	1.0186		12.925	1.68351		8.54512e-05	8.14138e-05		0.000126455	9.70604e-05	8.34325e-05	0.000111758	9.75951e-05
79609	_LADK(ac)YKK_	Q15084;Q15084-5;Q15084-3;Q15084-4;Q15084-2	326;374;323;331;378	Q15084	326	1	PDIA6	Protein disulfide-isomerase A6	0.029385	116.88			0.89014		13.065	2.07044			9.31931e-05		0.000125099	7.89091e-05	9.31931e-05	0.000102004	9.75985e-05
30635	_VKLDSPAGTALSPSGHTK(ac)LLPR_	P32322;E2QRB3;P32322-3	307;276;334	P32322	307	1	PYCR1	Pyrroline-5-carboxylate reductase 1, mitochondrial	1.7597e-45	201.15		8.5762	1.2381			1.43953		9.67363e-05	6.69534e-05			0.000113526	8.18449e-05	0.000113526	9.76857e-05
14218	_QEM(ox)EK(ac)M(ox)TK_	Q9NUQ3;Q9NUQ3-2;P40222	384;252;417	Q9NUQ3	384	1	TXLNG;TXLNA	Gamma-taxilin;Alpha-taxilin	0.0061113	71.379		8.056	0.89764					0.000103001	9.24125e-05				9.77065e-05		9.77065e-05
40779	_NVK(ac)ITDSEASKPK_	Q9NWH9;H7BXE3	270;252	Q9NWH9	270	1	SLTM	SAFB-like transcription modulator	3.0914e-07	145.52		10.802			11.01	1.83354		7.67612e-05			0.000148478	8.91124e-05	7.67612e-05	0.000118795	9.77782e-05
47747	_EDKYEEEIK(ac)LLSDK_	P67936;K7EPB9;P67936-2	190;52;226	P67936	190	1	TPM4	Tropomyosin alpha-4 chain	4.8143e-181	303		10.357			11.08	1.95271		8.00666e-05			0.000147539	8.367e-05	8.00666e-05	0.000115604	9.78355e-05
6484	_FSPVTPK(ac)FTPVASK_	Q15942;H0Y2Y8;Q15942-2;H7C3D3	272;240;115;89	Q15942	272	1	ZYX	Zyxin	2.1781e-10	166.11	22.243	7.2593	0.878675	47.4541	14.74	2.27591		0.00011434	9.44123e-05		0.000110869	7.17807e-05	0.000104376	9.1325e-05	9.78507e-05
43044	_SLK(ac)LNTAEDAK_	P46060;B0QYT5;B0QYT4	31;31;31	P46060	31	1	RANGAP1	Ran GTPase-activating protein 1	2.1558e-18	185.29		11.7595	1.0938	35.7705	11.42	1.60262		7.04989e-05	7.58048e-05		0.000143141	0.000101964	7.31518e-05	0.000122552	9.7852e-05
29812	_ISEVLQK(ac)LQNEILK_	Q07065	206	Q07065	206	1	CKAP4	Cytoskeleton-associated protein 4	4.0238e-51	263.44		10.881		14.0313	10.255	2.04461		7.62027e-05			0.000159424	7.99064e-05	7.62027e-05	0.000119665	9.7934e-05
29818	_ELQLQK(ac)QK_	P15924	1570	P15924	1570	1	DSP	Desmoplakin	0.001314	158.03		7.5667	0.960995	35.4715	9.07			0.000109681	8.63056e-05				9.79934e-05		9.79934e-05
24448	_RFTPPIYQPK(ac)FK_	Q9BRJ2;A0A087WU62;A0A087X2D5	49;49;49	Q9BRJ2	49	1	MRPL45	39S ribosomal protein L45, mitochondrial	0.0050565	89.43		8.8992				1.58914		9.32162e-05				0.000102829	9.32162e-05	0.000102829	9.80226e-05
15607	_DGVVLFK(ac)K_	P07237;H7BZ94;I3L398;I3L312;I3L3U6	207;163;56;138;180	P07237	207	1	P4HB	Protein disulfide-isomerase	0.0166	75.854		8.8067	1.2562	33.399	11.2	1.89222		9.41978e-05	6.5987e-05		0.000145956	8.63466e-05	8.00924e-05	0.000116151	9.81218e-05
63650	_NLLSVAYK(ac)NVIGAR_	P62258;P62258-2;B4DJF2;I3L3T1;K7EIT4	50;28;50;50;29	P62258	50	1	YWHAE	14-3-3 protein epsilon	6.7469e-28	227.72			0.96474		14.585	1.5039			8.59697e-05		0.000112049	0.000108663	8.59697e-05	0.000110356	9.81628e-05
63961	_ALAQALK(ac)EGR_	P56545;P56545-2;Q5SQP8;Q13363;Q13363-2;H0Y9M9;H0Y8U5;H0Y8W7	286;826;354;280;269;108;23;127	P56545	286	1	CTBP2;CTBP1	C-terminal-binding protein 2;C-terminal-binding protein 1	4.8552e-05	169.21			1.0206		13.08	1.55169			8.12539e-05		0.000124955	0.000105313	8.12539e-05	0.000115134	9.8194e-05
17250	_EK(ac)GYVTPVK_	P07711;Q5T8F0;Q5NE16	123;123;68	P07711	123	1	CTSL;CTSL3P	Cathepsin L1;Cathepsin L1 heavy chain;Cathepsin L1 light chain;Putative inactive cathepsin L-like protein CTSL3P	0.0059792	93.178		7.9219	0.90447					0.000104749	9.17129e-05				9.8231e-05		9.8231e-05
20804	_LLPPSEK(ac)R_	Q1KMD3;H3BQZ7	638;638	Q1KMD3	638	1	HNRNPUL2;HNRNPUL2-BSCL2	Heterogeneous nuclear ribonucleoprotein U-like protein 2	0.020271	69.198		7.3004	1.0019					0.000113695	8.27739e-05				9.82343e-05		9.82343e-05
23509	_TKVEK(ac)SEAK_	O60610;O60610-2;H9KV28;O60610-3	476;467;432;467	O60610	476	1	DIAPH1	Protein diaphanous homolog 1	0.0051002	123.79		8.4622	0.84294					9.8043e-05	9.84256e-05				9.82343e-05		9.82343e-05
83356	_VLSAK(ac)FLLDNAR_	Q676U5;Q676U5-2;E7EVC7;Q676U5-3;Q676U5-4;Q676U5-5	415;396;432;415;236;252	Q676U5	415	1	ATG16L1	Autophagy-related protein 16-1	8.9508e-11	199.4					14.68	1.91626					0.000111323	8.52626e-05		9.82927e-05	9.82927e-05
15582	_TVSPDRLELEAAQK(ac)FLER_	Q14974;J3QR48	23;23	Q14974	23	1	KPNB1	Importin subunit beta-1	3.6112e-119	312.49		8.7734		45.937	13.32	2.00555		9.45563e-05			0.000122701	8.14638e-05	9.45563e-05	0.000102082	9.83194e-05
22082	_ADTLTLK(ac)ER_	Q15019;B5MCX3;Q15019-2;Q15019-3;C9J2Q4;H7C2Y0	190;150;225;200;150;45	Q15019	190	1	42980	Septin-2	0.0003437	152.34		7.0417	1.00138			1.69465		0.000117885	8.28165e-05			9.64216e-05	0.000100351	9.64216e-05	9.83862e-05
37252	_AADTQVSETLK(ac)R_	Q92616	12	Q92616	12	1	GCN1L1	Translational activator GCN1	2.8481e-12	225.67		8.5571	0.8308					9.69528e-05	9.98678e-05				9.84103e-05		9.84103e-05
82273	_DGSGDSHPDFPEDADIDLK(ac)DVDK_	Q08752	214	Q08752	214	1	PPID	Peptidyl-prolyl cis-trans isomerase D	1.6208e-24	175.28					15.93	1.72795					0.00010258	9.45619e-05		9.85708e-05	9.85708e-05
15867	_LNQM(ox)DQDK(ac)VAK_	P49736;H0Y8E6	742;674	P49736	742	1	MCM2	DNA replication licensing factor MCM2	0.0025041	136.57		10.104	1.0148			1.4179		8.2076e-05	8.17193e-05			0.00011526	8.18976e-05	0.00011526	9.8579e-05
14504	_M(ox)M(ox)ATYK(ac)EK_	P21912	274	P21912	274	1	SDHB	Succinate dehydrogenase [ubiquinone] iron-sulfur subunit, mitochondrial	0.0052308	77.072		8.0024	0.88547					0.000103692	9.36859e-05				9.86892e-05		9.86892e-05
18089	_ANLRK(ac)SPVAK_	P55072	663	P55072	663	1	VCP	Transitional endoplasmic reticulum ATPase	0.014843	126.39		9.8996		36.5203	12.23	1.74429		8.37745e-05			0.000133649	9.36755e-05	8.37745e-05	0.000113663	9.87185e-05
27423	_EQLVQK(ac)AR_	P61981	10	P61981	10	1	YWHAG	14-3-3 protein gamma;14-3-3 protein gamma, N-terminally processed	0.0051813	130.77		6.9275	1.06725					0.000119835	7.76946e-05				9.87648e-05		9.87648e-05
46106	_LSYNTASNK(ac)TR_	P49207	19	P49207	19	1	RPL34	60S ribosomal protein L34	1.5952e-18	187.99		9.7437	0.84371			1.54395		8.51181e-05	9.83355e-05			0.000105842	9.17268e-05	0.000105842	9.87843e-05
58373	_VSEQVK(ac)NVK_	Q00688	86	Q00688	86	1	FKBP3	Peptidyl-prolyl cis-trans isomerase FKBP3	0.0005027	175.12			0.97212		14.64	1.44561			8.53155e-05		0.000111627	0.000113049	8.53155e-05	0.000112338	9.88268e-05
21841	_LLVK(ac)LYR_	Q07020;J3QQ67;G3V203;F8VYV2;A0A075B7A0	30;32;30;30;30	Q07020	30	1	RPL18	60S ribosomal protein L18	0.012209	170.96		7.12095	0.93831	43.9254	14.26	2.15564		0.000116569	8.83972e-05		0.000114605	7.5788e-05	0.000102483	9.51964e-05	9.88398e-05
33632	_TEQTEK(ac)AEEETR_	Q6Y7W6;Q6Y7W6-4;Q6Y7W6-3;I1E4Y6;Q6Y7W6-5;C9JHW1;E7ESB6	407;401;428;429;401;350;401	Q6Y7W6	407	1	GIGYF2	PERQ amino acid-rich with GYF domain-containing protein 2	9.6778e-23	193.96		6.7104	1.1196					0.000123725	7.40544e-05				9.88898e-05		9.88898e-05
21104	_LNVLEK(ac)SSPGHR_	P29692;P29692-2;E9PK01;E9PRY8;E9PQ49;E9PI39;A0A087X1X7;E9PPR1;E9PL12;E9PQZ1;E9PMW7;H0YCK7;P29692-3;E9PL71;E9PN91;P29692-4;E9PK06	117;483;117;533;117;117;483;117;117;74;117;197;93;93;93;98;98	P29692	117	1	EEF1D	Elongation factor 1-delta	4.2336e-20	219.89		10.332	1.06361	46.5593	12.805	1.48829		8.02608e-05	7.79611e-05		0.000127641	0.000109803	7.91109e-05	0.000118722	9.89167e-05
34153	_VVINVPIFK(ac)DK_	P48506;E1CEI4;A0A0C4DGB2;H0Y9I7	209;171;209;159	P48506	209	1	GCLC	Glutamate--cysteine ligase catalytic subunit	0.00098882	137.98		8.7308	0.86419			1.59591		9.50189e-05	9.59989e-05			0.000102392	9.55089e-05	0.000102392	9.89506e-05
69174	_SYSDM(ox)K(ac)R_	Q13247;Q13247-3	160;160	Q13247	160	1	SRSF6	Serine/arginine-rich splicing factor 6	0.0072056	126.2				36.3115	13.39	2.15397					0.000122059	7.58471e-05		9.8953e-05	9.8953e-05
18831	_ISYK(ac)DALDR_	Q15149;Q15149-2;Q15149-6;Q15149-9;Q15149-7;Q15149-5;Q15149-3;Q15149-4;Q15149-8	4584;4474;4451;4433;4415;4447;4470;4447;4425	Q15149	4584	1	PLEC	Plectin	0.0094096	94.85		7.7655	0.9109					0.000106865	9.10639e-05				9.89645e-05		9.89645e-05
21734	_LSLLEK(ac)LLPERK_	P31689	344	P31689	344	1	DNAJA1	DnaJ homolog subfamily A member 1	1.5469e-05	136.3		10.039			12.55	1.62574		8.26086e-05			0.000130238	0.000100512	8.26086e-05	0.000115375	9.89919e-05
5162	_GDTVLLK(ac)GK_	P55072;C9IZA5;C9JUP7	60;15;15	P55072	60	1	VCP	Transitional endoplasmic reticulum ATPase	0.0071492	84.368	62.087	6.2874	0.721615			2.47103	0.00013376	0.000132079	0.000115026			6.61095e-05	0.000132079	6.61095e-05	9.90945e-05
61242	_M(ox)DELQLFRGDTVLLK(ac)GK_	P55072;C9IZA5;C9JUP7	60;15;15	P55072	60	1	VCP	Transitional endoplasmic reticulum ATPase	6.9394e-19	220.52			0.73543		20.83	1.77085			0.000112859		7.84329e-05	9.22692e-05	0.000112859	8.5351e-05	9.91049e-05
27994	_RTNSTFNQVVLK(ac)R_	Q07020;J3QQ67;G3V203;F8VYV2;H0YHA7;Q07020-2;A0A075B7A0	49;51;49;49;22;20;49	Q07020	49	1	RPL18	60S ribosomal protein L18	1.8405e-61	286.73		7.6346		41.8095	15.37	2.24644		0.000108703			0.000106321	7.2723e-05	0.000108703	8.95218e-05	9.91124e-05
39542	_NPPPNADPNM(ox)K(ac)LFTIR_	Q96AE4;Q96AE4-2;E9PEB5	425;424;425	Q96AE4	425	1	FUBP1	Far upstream element-binding protein 1	1.5489e-16	129.65		8.5827	0.81651					9.66629e-05	0.00010162				9.91417e-05		9.91417e-05
80285	_HYRGPAGDATVASEK(ac)ESVM(ox)_	Q15758;M0QXM4;Q15758-3;Q15758-2	537;361;309;335	Q15758	537	1	SLC1A5	Neutral amino acid transporter B(0);Amino acid transporter	8.8262e-20	148.15					13.19	2.1952					0.000123912	7.44216e-05		9.91667e-05	9.91667e-05
37870	_QM(ox)NDEK(ac)TAADYK_	Q15843;S4R3E9	54;54	Q15843	54	1	NEDD8;NEDD8-MDP1	NEDD8	4.9128e-06	180.07		7.8747	0.891925	31.6316		1.28561		0.000105379	9.30061e-05				9.91925e-05		9.91925e-05
32478	_YISAAPGAEAK(ac)YR_	Q14671;Q14671-4;Q14671-2;Q5T1Z4;Q5T1Z8;Q14671-3;H0YEH2;E9PR38;H0YDK8;Q8TB72;Q8TB72-4;Q8TB72-3;A0A0C4DG68;A0A0A0MR59;Q8TB72-2	794;735;768;795;830;794;733;552;506;672;616;672;484;537;593	Q14671	794	1	PUM1;PUM2	Pumilio homolog 1;Pumilio homolog 2	0.00022793	153.1		7.9277	0.88429					0.000104672	9.38112e-05				9.92418e-05		9.92418e-05
72625	_VASLEESEGNKQDLK(ac)ALK_	Q07065	287	Q07065	287	1	CKAP4	Cytoskeleton-associated protein 4	7.553e-273	416.68				37.5672	13.425	2.12499					0.00012174	7.68819e-05		9.93112e-05	9.93112e-05
51977	_EGEYIK(ac)LK_	P63165;B8ZZJ0;B9A032;B8ZZN6	23;23;23;23	P63165	23	1	SUMO1	Small ubiquitin-related modifier 1	0.018304	86.794			0.88936	45.8001	13.91	1.75052			9.32751e-05		0.000117491	9.33419e-05	9.32751e-05	0.000105417	9.93459e-05
17387	_DIREEAEK(ac)YAK_	P25788;P25788-2;G3V4X5;H0YJ03	238;231;163;66	P25788	238	1	PSMA3	Proteasome subunit alpha type-3	7.2971e-08	181.31		9.5459		39.1359	12.04	1.85914		8.6886e-05			0.000135761	8.78842e-05	8.6886e-05	0.000111823	9.93543e-05
14934	_VVLEAPDETTLK(ac)ELAETLQQK_	Q6GMV3	92	Q6GMV3	92	1	PTRHD1	Putative peptidyl-tRNA hydrolase PTRHD1	2.6092e-38	186.15		8.7045				1.57838		9.53067e-05				0.000103531	9.53067e-05	0.000103531	9.94187e-05
37849	_ELEK(ac)NM(ox)VEDSK_	O95347;O95347-2	336;336	O95347	336	1	SMC2	Structural maintenance of chromosomes protein 2	3.9404e-05	121.83		9.6445	0.73547					8.59956e-05	0.000112853				9.94242e-05		9.94242e-05
34758	_QPGNETADTVLK(ac)K_	P61758;B4DWR3	51;46	P61758	51	1	VBP1	Prefoldin subunit 3	0.00082906	143.24		11.137	1.147	35.4836	10.535	1.70106		7.44475e-05	7.22818e-05		0.000155181	9.60579e-05	7.33646e-05	0.00012562	9.94921e-05
6267	_ESYSVYVYK(ac)VLK_	P58876;Q99877;U3KQK0;P62807;Q5QNW6;Q5QNW6-2;Q93079;Q99879;Q99880;O60814;P57053	44;44;44;44;44;44;44;44;44;44;44	P58876	44	1	HIST1H2BD;HIST1H2BN;HIST1H2BC;HIST2H2BF;HIST1H2BH;HIST1H2BM;HIST1H2BL;HIST1H2BK;H2BFS	Histone H2B type 1-D;Histone H2B type 1-N;Histone H2B;Histone H2B type 1-C/E/F/G/I;Histone H2B type 2-F;Histone H2B type 1-H;Histone H2B type 1-M;Histone H2B type 1-L;Histone H2B type 1-K;Histone H2B type F-S	0.00054071	140.16	52.422	12.8495	1.3336	33.6477	9.7	1.58952		6.45079e-05	6.21506e-05		0.000168559	0.000102804	6.33293e-05	0.000135682	9.95056e-05
25778	_VENLK(ac)SK_	P55327;P55327-4;P55327-5;P55327-6;P55327-7;P55327-2;P55327-3;E5RK35	185;168;199;208;194;145;209;21	P55327	185	1	TPD52	Tumor protein D52	0.018867	116.73		8.66825	1.0165		12.185	1.88477		9.57063e-05	8.15823e-05		0.000134144	8.66884e-05	8.86443e-05	0.000110416	9.95302e-05
65683	_EVAAQVK(ac)APLVLKD_	Q99497;K7ELW0;K7EN27	182;162;153	Q99497	182	1	PARK7	Protein deglycase DJ-1	8.7463e-23	205.31			1.183	32.5806	10.33	1.63594			7.00779e-05		0.000158265	9.98851e-05	7.00779e-05	0.000129075	9.95765e-05
70850	_KPFPDFVYK(ac)R_	Q16555;Q16555-2	480;444	Q16555	480	1	DPYSL2	Dihydropyrimidinase-related protein 2	5.6707e-05	185.6				46.0278	14.87	1.82986					0.000109899	8.92915e-05		9.95953e-05	9.95953e-05
72055	_SRTLTAVHDAILEDLVFPSEIVGK(ac)R_	P62081;B5MCP9	142;142	P62081	142	1	RPS7	40S ribosomal protein S7	1.3782e-299	440.85				55.9065	13.045	2.20633					0.000125291	7.40457e-05		9.96681e-05	9.96681e-05
80448	_AELDGTILK(ac)SRPLR_	Q8WXF1;Q8WXF1-2;X6RDA4	143;143;143	Q8WXF1	143	1	PSPC1	Paraspeckle component 1	2.6284e-07	126.63					15.08	1.79575					0.000108367	9.09888e-05		9.9678e-05	9.9678e-05
7318	_RQEQIAK(ac)R_	P62753;A2A3R5	230;199	P62753	230	1	RPS6	40S ribosomal protein S6	0.034351	185.47	23.5909	0.41594	1.1195	54.1389	13.66	2.04767					0.000119644	7.97871e-05		9.97155e-05	9.97155e-05
44345	_AFFTEK(ac)YLQEHPEDQEK_	Q9H7D0	1574	Q9H7D0	1574	1	DOCK5	Dedicator of cytokinesis protein 5	2.9667e-39	162.41		12.061				1.25014		6.87332e-05				0.000130745	6.87332e-05	0.000130745	9.97389e-05
25870	_ERDLFK(ac)LILK_	Q14116;Q14116-2	171;167	Q14116	171	1	IL18	Interleukin-18	0.00027693	173.24		3.7562		46.516	17.13	1.56806					9.53879e-05	0.000104213		9.98002e-05	9.98002e-05
33488	_LAATEK(ac)LLEYLR_	Q9BQG0;Q9BQG0-2	56;56	Q9BQG0	56	1	MYBBP1A	Myb-binding protein 1A	2.2705e-68	304.18		7.5334	0.57623		21.93	2.31746		0.000110168	0.000144163		7.44962e-05	7.0493e-05	0.000127165	7.24946e-05	9.983e-05
10960	_GASDEEIK(ac)R_	P25685	21	P25685	21	1	DNAJB1	DnaJ homolog subfamily B member 1	2.3364e-05	194.44	34.893		0.96915	45.3289	12.66	2.30766					0.000129105	7.07925e-05		9.99488e-05	9.99488e-05
33854	_QEVIDK(ac)LK_	Q9Y6K9;A0A087X0G7;A0A087WUW6;A0A087X1B1;Q9Y6K9-2	283;275;276;282;351	Q9Y6K9	283	1	IKBKG	NF-kappa-B essential modulator	0.011825	107.1		7.0073	1.0141					0.000118466	8.17758e-05				0.000100121		0.000100121
19782	_SILK(ac)IDDVVNTR_	P50991;P50991-2	531;501	P50991	531	1	CCT4	T-complex protein 1 subunit delta	5.2646e-07	183.85		1.35545	1.5173	21.9544	12.275	2.43007					0.000133159	6.72242e-05		0.000100192	0.000100192
7063	_EQEK(ac)GEGSDSK_	Q6PKG0;Q6PKG0-3;A0A0B4J210;E5RH50;E5RHK4;H0YBM7	211;134;211;6;6;114	Q6PKG0	211	1	LARP1	La-related protein 1	0.00053505	112.3	16.251	6.7883	1.0596		8			0.000122301	7.82567e-05				0.000100279		0.000100279
17988	_YQIDK(ac)LIK_	Q8NEJ9;Q8NEJ9-2;G3V4G1	112;112;87	Q8NEJ9	112	1	NGDN	Neuroguidin	0.022429	86.794		7.2033	0.97201					0.000115232	8.53252e-05				0.000100279		0.000100279
26114	_DGEDLK(ac)DHSTESK_	Q9UHB6;F8VRN8;Q9UHB6-4	152;152;152	Q9UHB6	152	1	LIMA1	LIM domain and actin-binding protein 1	0.00010984	84.173		8.6176	0.79565					9.62704e-05	0.000104292				0.000100281		0.000100281
12874	_TNSTFNQVVLK(ac)R_	Q07020;G3V203;J3QQ67;F8VYV2;H0YHA7;Q07020-2;A0A075B7A0	49;49;51;49;22;20;49	Q07020	49	1	RPL18	60S ribosomal protein L18	2.2029e-178	274.5	37.577	8.6276	1.1127		10.905	2.02733		9.61585e-05	7.45145e-05		0.000149909	8.0588e-05	8.53365e-05	0.000115249	0.000100293
33170	_EVQTNDLK(ac)EVVNK_	P61247;D6RAT0;D6RG13;H0Y9Y4;D6RB09;D6R9B6;E9PFI5	182;145;162;126;145;63;182	P61247	182	1	RPS3A	40S ribosomal protein S3a	2.4162e-16	218.18		7.3067	0.76122			1.83007		0.000113596	0.000109024			8.92811e-05	0.00011131	8.92811e-05	0.000100296
24166	_SNFSEK(ac)ASK_	P49792	1848	P49792	1848	1	RANBP2	E3 SUMO-protein ligase RanBP2	0.0017393	111.46		11.513	0.64567		7.76			7.20113e-05	0.000128604				0.000100308		0.000100308
56319	_M(ox)IEAIK(ac)ESK_	Q9Y5B9	126	Q9Y5B9	126	1	SUPT16H	FACT complex subunit SPT16	0.00248	120.12			1.1173	29.5186	10.21	1.76041			7.42071e-05		0.000160128	9.2817e-05	7.42071e-05	0.000126472	0.00010034
5900	_NQLTSNPENTVFDAK(ac)R_	P11021	96	P11021	96	1	HSPA5	78 kDa glucose-regulated protein	8.4595e-163	354.27	45.359	8.263	0.9538	8.53606	4.78	1.70866	0.000183339	0.000100413	8.69582e-05				0.000100413		0.000100413
80810	_IQSTVTQPGGK(ac)FAFFK_	Q15155;A0A087X117;Q5JPE7;P69849;J3KN36;Q5JPE7-2	170;170;170;170;170;170	Q15155	170	1	NOMO1;NOMO2;NOMO3	Nodal modulator 1;Nodal modulator 2;Nodal modulator 3	3.8828e-14	210.79					14.64	1.82834					0.000111627	8.93658e-05		0.000100497	0.000100497
84143	_VEM(ox)LETERGQQEAK(ac)LLAER_	Q14980;Q14980-4;Q14980-3;F5H4J1;F5H6Y5;Q14980-2;A0A087WY61	449;449;449;449;449;449;449	Q14980	449	1	NUMA1	Nuclear mitotic apparatus protein 1	3.832e-35	197.86					18.69	1.43592					8.74202e-05	0.000113813		0.000100616	0.000100616
50638	_GLEELVK(ac)QK_	O75369-8;O75369;O75369-2;O75369-9;O75369-6;O75369-3;E7EN95;O75369-7;O75369-5;O75369-4	502;502;502;502;502;502;333;333;502;502	O75369-8	502	1	FLNB	Filamin-B	0.0004052	188.98			0.958015		12.57	1.64228			8.65747e-05		0.00013003	9.94991e-05	8.65747e-05	0.000114765	0.00010067
2235	_HDSPEDVK(ac)R_	P31948;P31948-2;P31948-3;H0YGI8	486;533;462;85	P31948	486	1	STIP1	Stress-induced-phosphoprotein 1	5.6427e-15	186.16	24.102	8.1767	0.82955					0.000101476	0.000100019				0.000100747		0.000100747
31577	_LQLEK(ac)VTTEAK_	P35579;P35579-2;Q7Z406;Q7Z406-6;Q7Z406-2;Q7Z406-5;Q7Z406-4	966;830;990;998;1031;990;990	P35579	966	1	MYH9;MYH14	Myosin-9;Myosin-14	7.7615e-08	176.48		10.9825	0.97235	46.7218	11.135	1.71297		7.5497e-05	8.52953e-05		0.000146809	9.53893e-05	8.03961e-05	0.000121099	0.000100748
22796	_GGEK(ac)TPVSGSLK_	Q8NI27;A0A0C4DG98;Q8NI27-2;H0Y7U4;H7C477	1384;1269;205;152;120	Q8NI27	1384	1	THOC2	THO complex subunit 2	0.0020586	82.171		8.07265	0.837225					0.000102788	9.90993e-05				0.000100943		0.000100943
34782	_TVENLEK(ac)YVVK_	P49902;P49902-2;Q5JUV4;Q5JUV3	224;195;232;155	P49902	224	1	NT5C2	Cytosolic purine 5-nucleotidase	1.2818e-07	150.61		7.39925	0.81341		17.01	1.74578		0.000112171	0.000102009		9.60614e-05	9.35954e-05	0.00010709	9.48284e-05	0.000100959
53442	_AELAK(ac)TPVNKK_	P78527;P78527-2	3598;3598	P78527	3598	1	PRKDC	DNA-dependent protein kinase catalytic subunit	2.419e-11	209.6			1.14235	37.271	10.4	1.60971			7.25766e-05		0.000157198	0.000101514	7.25766e-05	0.000129356	0.000100966
42387	_SLVASSPALK(ac)AR_	Q86XA9;F5H619;Q86XA9-2;H7C5W6	2000;2006;1925;1559	Q86XA9	2000	1	HEATR5A	HEAT repeat-containing protein 5A	2.6224e-09	145.9		9.1423	0.74623					9.07313e-05	0.00011122				0.000100976		0.000100976
20221	_AKPEYHK(ac)FLIGK_	Q00341;A0A024R4E5;Q00341-2;H0Y394;H7BZC3;H7C2D1	740;740;707;549;249;142	Q00341	740	1	HDLBP	Vigilin	0.051349	94.363		7.64435				1.7474		0.000108564				9.35087e-05	0.000108564	9.35087e-05	0.000101036
16982	_AGVDTSPDTQK(ac)ILVDSR_	Q9NNW7;A0A096LNN4;E7ENA2;D3YTF8;D3YTF9;Q9NNW7-4;Q9NNW7-3;Q9NNW7-2;A0A096LPK7	340;244;310;317;339;93;244;314;321	Q9NNW7	340	1	TXNRD2	Thioredoxin reductase 2, mitochondrial	1.3684e-46	174.95		7.8358	0.86244					0.000105904	9.61942e-05				0.000101049		0.000101049
25991	_LQLVMK(ac)SGK_	P62888;E5RI99;E5RJH3;A0A0C4DH44	23;23;23;23	P62888	23	1	RPL30	60S ribosomal protein L30	0.0055573	98.033		8.2263	0.819545					0.000100862	0.000101243				0.000101053		0.000101053
11648	_GSLESPATDVFGSTEEGEK(ac)R_	O00232;O00232-2	349;329	O00232	349	1	PSMD12	26S proteasome non-ATPase regulatory subunit 12	2.5869e-149	323.37	25.1995	8.2192	1.0933	8.45952	11.805	1.82963		0.00010095	7.58395e-05		0.000138467	8.93029e-05	8.83946e-05	0.000113885	0.00010114
24337	_NIEK(ac)M(ox)YER_	P78527;P78527-2	3608;3608	P78527	3608	1	PRKDC	DNA-dependent protein kinase catalytic subunit	0.0061269	106.91		7.686	0.87917					0.000107974	9.4359e-05				0.000101166		0.000101166
6725	_NK(ac)FLIDGFPR_	P30085;Q5T0D2;P30085-2	88;120;39	P30085	88	1	CMPK1	UMP-CMP kinase	2.3185e-06	186.76	22.291	8.70265	0.89619		11.84	2.06954		9.5327e-05	9.25624e-05		0.000138057	7.89435e-05	9.39447e-05	0.0001085	0.000101222
93086	_EEEK(ac)DKGDEEEEGEEK_	P27824;P27824-2;P27824-3	535;570;427	P27824	535	0.97	CANX	Calnexin	6.6768e-07	153.95			1.1704		9.38	1.83587			7.08338e-05		0.000174318	8.89988e-05	7.08338e-05	0.000131659	0.000101246
34292	_IVAEEFLK(ac)NF_	P59998;P59998-3;P59998-4	166;185;76	P59998	166	1	ARPC4	Actin-related protein 2/3 complex subunit 4	0.0015929	139.68		7.3321				1.82983		0.000113202				8.92931e-05	0.000113202	8.92931e-05	0.000101247
68386	_IIDSVRGELQK(ac)R_	Q14204	2297	Q14204	2297	1	DYNC1H1	Cytoplasmic dynein 1 heavy chain 1	3.4221e-06	186.46				33.6315	14.95	1.7524					0.00010931	9.32415e-05		0.000101276	0.000101276
33578	_TVTEYK(ac)IDEDGK_	O75821;K7EL20;K7ER90;K7ENA8;K7EL60	71;71;71;71;71	O75821	71	1	EIF3G	Eukaryotic translation initiation factor 3 subunit G	9.4258e-06	180.07		6.5471	1.094					0.000126822	7.57909e-05				0.000101306		0.000101306
31619	_GLDFALLQK(ac)VR_	Q13123;D6REL4;Q9H4P6;E7EQZ7	173;173;173;173	Q13123	173	1	IK	Protein Red	6.8736e-12	213.53		11.603		41.2201	10.52	1.52716		7.14516e-05			0.000155403	0.000107006	7.14516e-05	0.000131205	0.000101328
45197	_LIDELENSQK(ac)R_	Q7Z4S6;Q7Z4S6-5;Q7Z4S6-3;Q7Z4S6-2;Q7Z4S6-4;Q7Z4S6-6;H0YHT2	669;656;669;656;669;656;17	Q7Z4S6	669	1	KIF21A	Kinesin-like protein KIF21A	5.8646e-27	206.43		8.74495				1.51593		9.48647e-05				0.0001078	9.48647e-05	0.0001078	0.000101332
5276	_ELGNDAYK(ac)K_	P31948;P31948-2;P31948-3	237;284;213	P31948	237	1	STIP1	Stress-induced-phosphoprotein 1	0.00019497	155.75	23.122		1.12745	34.3053	12.965	2.1322					0.000126065	7.66219e-05		0.000101343	0.000101343
15412	_TVAYTEQK(ac)M(ox)TSGK_	P30101	226	P30101	226	1	PDIA3	Protein disulfide-isomerase A3	1.3601e-07	192.14		9.20085	0.86111	40.4988	12.69	1.81242		9.01525e-05	9.63432e-05		0.000128799	9.01512e-05	9.32479e-05	0.000109475	0.000101362
33380	_AATALK(ac)DVVK_	Q15084;Q15084-5;Q15084-3;Q15084-4;Q15084-2	73;121;70;78;125	Q15084	73	1	PDIA6	Protein disulfide-isomerase A6	0.00012711	135.71		6.8436	0.874605			1.72634		0.000121309	9.48528e-05			9.46502e-05	0.000108081	9.46502e-05	0.000101366
49679	_LLQLTEK(ac)RK_	Q01082;A0A087WUZ3;Q01082-2;Q01082-3	1998;2000;1998;1985	Q01082	1998	1	SPTBN1	Spectrin beta chain, non-erythrocytic 1	0.013605	136.27			0.87036		12.72	1.88512			9.53166e-05		0.000128495	8.66723e-05	9.53166e-05	0.000107584	0.00010145
12116	_ASLSK(ac)LGDVYVNDAFGTAHR_	P00558;P00558-2;P07205	156;128;156	P00558	156	1	PGK1;PGK2	Phosphoglycerate kinase 1;Phosphoglycerate kinase 2	1.0161e-35	231.58	20.463	7.87705	1.24565		11.9	1.68876		0.000105347	6.65469e-05		0.00013736	9.67581e-05	8.59471e-05	0.000117059	0.000101503
9805	_TM(ox)DVSK(ac)LSAEK_	P25789;H0YN18;P25789-2;H0YL69;H0YMZ1;H0YKS0	205;174;134;205;205;117	P25789	205	1	PSMA4	Proteasome subunit alpha type-4;Proteasome subunit alpha type	0.00035962	148.9	46.146	8.0273	0.93834			1.63977	0.000180196	0.00010337	8.83944e-05			9.96512e-05	0.00010337	9.96512e-05	0.000101511
60683	_DQEALEAVK(ac)R_	O95347;O95347-2	455;455	O95347	455	1	SMC2	Structural maintenance of chromosomes protein 2	4.0764e-19	232.75			1.0936	34.3383	10.14	1.7519			7.58187e-05		0.000161235	9.32684e-05	7.58187e-05	0.000127252	0.000101535
40527	_ADGEEDEVK(ac)AAR_	Q15020;Q15020-4;F8VV04;F8W667;Q15020-2;Q15020-3	30;30;30;30;30;30	Q15020	30	1	SART3	Squamous cell carcinoma antigen recognized by T-cells 3	3.9409e-91	262.61		9.3983	1.0693	42.9203	10.885	1.80987		8.82539e-05	7.75453e-05		0.000150185	9.02785e-05	8.28996e-05	0.000120232	0.000101566
27475	_QLFDQVVK(ac)TIGLR_	P26038;V9GZ54;P15311;E7EQR4	35;24;35;35	P26038	35	1	MSN;EZR	Moesin;Ezrin	1.7559e-53	310.25		8.16895	1.3301	45.7164	11.71	1.58958		0.000101572	6.23145e-05		0.000139592	0.000102801	8.19435e-05	0.000121196	0.00010157
45060	_RNQNSQISTEK(ac)VNQLQR_	O75116;E9PF63	556;313	O75116	556	1	ROCK2	Rho-associated protein kinase 2	8.123e-40	170.48		9.8603				1.37282		8.41092e-05				0.000119049	8.41092e-05	0.000119049	0.000101579
25853	_RNEDEDSPNK(ac)LYTLVTYVPVTTFK_	P62899;P62899-3;P62899-2;C9JU56;B7Z4E3;B7Z4C8;H7C2W9	101;101;101;101;101;101;89	P62899	101	1	RPL31	60S ribosomal protein L31	2.3225e-24	171.52		6.285				2.29964		0.00013213				7.10394e-05	0.00013213	7.10394e-05	0.000101585
43980	_SAEAELQSK(ac)R_	Q15149;Q15149-2;Q15149-6;Q15149-9;Q15149-7;Q15149-5;Q15149-3;Q15149-4;Q15149-8	1718;1608;1585;1567;1549;1581;1604;1581;1559	Q15149	1718	1	PLEC	Plectin	1.6857e-05	184.36		9.1685	0.87049		13.165	1.691		9.04714e-05	9.53023e-05		0.000124147	9.66301e-05	9.28869e-05	0.000110389	0.000101638
34504	_LTEK(ac)QVEQR_	P16144;P16144-2;P16144-3;P16144-4	904;904;904;904	P16144	904	1	ITGB4	Integrin beta-4	0.00013205	157.91		8.58105	1.313	40.3421	11.8	1.50523		9.66815e-05	6.31274e-05		0.000138526	0.000108567	7.99045e-05	0.000123546	0.000101725
1574	_EGEK(ac)DAAAAK_	P80723;P80723-2	73;73	P80723	73	1	BASP1	Brain acid soluble protein 1	0.0004757	116.73	2.3394		1.62135	48.7514	12.96	2.10802					0.000126113	7.75012e-05		0.000101807	0.000101807
39441	_YELGRPAANTK(ac)IGPR_	P62241;Q5JR95	37;37	P62241	37	1	RPS8	40S ribosomal protein S8	1.0261e-15	128.9		7.8716	0.84481					0.000105421	9.82071e-05				0.000101814		0.000101814
43213	_HGAGAEISTVHPEQYAK(ac)R_	Q8TBX8;Q8TBX8-2;Q8TBX8-3	410;362;392	Q8TBX8	410	1	PIP4K2C	Phosphatidylinositol 5-phosphate 4-kinase type-2 gamma	6.6501e-11	154.39		9.1011		47.3732	12.315	1.75917		9.11431e-05			0.000132726	9.28824e-05	9.11431e-05	0.000112804	0.000101974
68852	_IRK(ac)LFNLSK_	P62753;A2A3R5	143;112	P62753	143	1	RPS6	40S ribosomal protein S6	0.00033674	100.58				55.7756	13.79	1.91216					0.000118515	8.54457e-05		0.00010198	0.00010198
96541	_TLPQQESLEIELAEEKPVK(ac)R_	Q5VZK9;Q5VZK9-2	892;892	Q5VZK9	892	0.913	LRRC16A	Leucine-rich repeat-containing protein 16A	3.1225e-23	150.29		6.4284				2.18322		0.000129172				7.48303e-05	0.000129172	7.48303e-05	0.000102001
855	_RLDYITAEIK(ac)R_	O15212	88	O15212	88	1	PFDN6	Prefoldin subunit 6	7.6875e-07	219.93	16.8537	8.3393			13.805	1.90716					0.000118386	8.56697e-05		0.000102028	0.000102028
44920	_VILK(ac)NSQGEEVAQR_	P20700	532	P20700	532	1	LMNB1	Lamin-B1	1.9024e-41	247.3		10.1449	1.3663		10.245	1.53855		8.17443e-05	6.06607e-05		0.00015958	0.000106214	7.12025e-05	0.000132897	0.00010205
68789	_KFDDFQK(ac)DLK_	Q13813;Q13813-3;Q13813-2;A0A0D9SGF6;A0A0D9SF54	1138;1118;1138;1138;1118	Q13813	1138	1	SPTAN1	Spectrin alpha chain, non-erythrocytic 1	2.2894e-20	282.09				38.9484	13.48	1.97169					0.000121243	8.2864e-05		0.000102054	0.000102054
44464	_AIEAAPQEPEQK(ac)R_	Q96CP2;I3L1Y9	101;101	Q96CP2	101	1	FLYWCH2	FLYWCH family member 2	6.3636e-17	163.78		6.7236	1.0334		13.18	2.02989		0.000123481	8.02452e-05		0.000124006	8.04863e-05	0.000101863	0.000102246	0.000102055
24654	_SNSLAFIK(ac)R_	Q14204	120	Q14204	120	1	DYNC1H1	Cytoplasmic dynein 1 heavy chain 1	0.00034994	143.12		8.5364	1.00394	47.7448	13.31	1.5466		9.71886e-05	8.26053e-05		0.000122793	0.00010566	8.98969e-05	0.000114227	0.000102062
7103	_FYSVNVDYSK(ac)LK_	O00483	73	O00483	73	1	NDUFA4	Cytochrome c oxidase subunit NDUFA4	5.9755e-05	169.93	3.7175	6.1568			13.71	1.92297					0.000119207	8.4965e-05		0.000102086	0.000102086
80913	_ERVEEK(ac)EGIPPQQQR_	Q15843;S4R3E9;F8VSA6;E9PS38;E9PL57	33;33;33;33;33	Q15843	33	1	NEDD8;NEDD8-MDP1	NEDD8	4.1164e-09	132.51					14.01	1.8664					0.000116652	8.75419e-05		0.000102097	0.000102097
96	_LQTQVFK(ac)LGLAK_	P46781;B5MCT8;C9JM19	116;116;116	P46781	116	1	RPS9	40S ribosomal protein S9	2.6474e-12	222.28	21.458	9.0636	1.1436	38.0109	11.135	1.67481		9.15211e-05	7.24971e-05		0.000146809	9.75648e-05	8.20091e-05	0.000122187	0.000102098
20327	_EK(ac)EAEEAEK_	Q9H446;E5RGQ3;Q9H446-2;E5RJE3;E5RGS5	131;35;35;35;35	Q9H446	131	1	RWDD1	RWD domain-containing protein 1	0.0068091	105.1		6.8732	1.4313		13.28	2.01223					0.000123071	8.11931e-05		0.000102132	0.000102132
12190	_FVLSSGK(ac)FYGDEEK_	P27797;K7EJB9	55;55	P27797	55	1	CALR	Calreticulin	3.2857e-07	186.46	36.148	7.1723	1.39615	43.5806	14.5	2.53135	0.000230353	0.000115732	5.93616e-05		0.000112706	6.45332e-05	0.000115732	8.86196e-05	0.000102176
9516	_(ac)ADELSEK(ac)QVYDAHTK_	C9JKI3;Q03135-2	8;8	C9JKI3	8	1	CAV1	Caveolin;Caveolin-1	2.2573e-11	199.8	5.0811	10.735	1.0247			1.3047		7.72413e-05	8.0928e-05			0.000125271	7.90847e-05	0.000125271	0.000102178
48077	_(ac)AGLNSLEAVK(ac)RK_	P67936	11	P67936	11	1	TPM4	Tropomyosin alpha-4 chain	1.1386e-21	262.23			0.89161	41.2439	12.17	1.84856			9.30391e-05		0.000134309	8.83876e-05	9.30391e-05	0.000111348	0.000102194
74806	_GRDWNVDLIPK(ac)FLM(ox)ANGQLVK_	P50395;Q5SX86;V9GYF8;Q5SX90;V9GYJ7;P31150;G5E9U5	79;43;57;83;83;79;79	P50395	79	1	GDI2;GDI1	Rab GDP dissociation inhibitor beta;Rab GDP dissociation inhibitor alpha	1.0615e-11	122.64					13.075	2.05787					0.000125003	7.93914e-05		0.000102197	0.000102197
51014	_DM(ox)INVK(ac)R_	P41250;H7C443	559;66	P41250	559	1	GARS	Glycine--tRNA ligase	0.013556	104.45			0.95224	41.9732	11.425	1.78473			8.7101e-05		0.000143078	9.15513e-05	8.7101e-05	0.000117315	0.000102208
35810	_EGQEK(ac)EESK_	P51665	293	P51665	293	1	PSMD7	26S proteasome non-ATPase regulatory subunit 7	0.0038508	113.71		6.5513	1.06744					0.00012674	7.76807e-05				0.000102211		0.000102211
42631	_IIAFVGSPVEDNEK(ac)DLVK_	P55036;Q5VWC4;A6PVX3;P55036-2	122;122;107;122	P55036	122	1	PSMD4	26S proteasome non-ATPase regulatory subunit 4	5.5802e-35	147.64		10.776				1.28208		7.69468e-05				0.000127484	7.69468e-05	0.000127484	0.000102215
8586	_VVEDGILK(ac)LR_	P35221;P35221-2;G3XAM7;E5RIB1;E5RJ41	163;163;163;163;60	P35221	163	1	CTNNA1	Catenin alpha-1	3.6974e-05	146.81	21.337	6.9503	0.97891		14.02	1.85298		0.000119441	8.47224e-05		0.000116569	8.81763e-05	0.000102081	0.000102372	0.000102227
84798	_KAEK(ac)ATEEVSK_	Q9Y376;A0A087X0K1	38;38	Q9Y376	38	1	CAB39	Calcium-binding protein 39	8.9019e-16	226.33			1.2033		10.84	1.357			6.88934e-05		0.000150809	0.000120438	6.88934e-05	0.000135624	0.000102259
56114	_AQAQSQK(ac)AK_	P49207	115	P49207	115	1	RPL34	60S ribosomal protein L34	0.0010282	157.58			1.7774		12.1	2.35239					0.000135087	6.94456e-05		0.000102266	0.000102266
32882	_FDTQYPYGEK(ac)QDEFK_	P30040;F8W1G0	69;89	P30040	69	1	ERP29	Endoplasmic reticulum resident protein 29	2.8124e-23	200.19		6.45165	1.0917	23.7051	9.02	2.2298		0.000128705	7.59509e-05				0.000102328		0.000102328
25452	_DLLK(ac)ANVK_	P40925;P40925-3;P40925-2;C9JF79;C9JRL4;C9JLV6	103;121;14;121;58;104	P40925	103	1	MDH1	Malate dehydrogenase, cytoplasmic;Malate dehydrogenase	0.0030829	133.79		9.0781	0.73224		1.885	0.861401		9.13746e-05	0.000113352				0.000102363		0.000102363
31901	_GVVVLAK(ac)SYNEQR_	P42330;S4R3Z2;A0A0A0MSS8;Q04828;A0A0A0MT30;P42330-2;P52895;H0Y804;B4DK69;A0A0A0MSD5;P17516	270;247;270;270;270;151;270;237;244;270;270	P42330	270	1	AKR1C3;AKR1C1;AKR1C2;AKR1C4	Aldo-keto reductase family 1 member C3;Aldo-keto reductase family 1 member C1;Aldo-keto reductase family 1 member C2;Aldo-keto reductase family 1 member C4	3.5769e-16	213.8		6.19675	0.77195			1.94141		0.000134019	0.000107504			8.41573e-05	0.000120761	8.41573e-05	0.000102459
46586	_EESAASGGAAYTK(ac)R_	Q9Y2W1	346	Q9Y2W1	346	1	THRAP3	Thyroid hormone receptor-associated protein 3	5.3142e-42	199.82		12.199	0.857555			1.33324		6.79542e-05	9.67437e-05			0.000122586	8.23489e-05	0.000122586	0.000102468
52295	_EVLHK(ac)FTVDLPK_	P62495;B7Z7P8;P62495-2;I3L492	171;157;138;138	P62495	171	1	ETF1	Eukaryotic peptide chain release factor subunit 1	8.6757e-11	199.82			0.84227	35.9446	12.28	2.04813			9.85041e-05		0.000133105	7.97691e-05	9.85041e-05	0.000106437	0.00010247
8405	_IFQK(ac)FLQR_	Q12965	631	Q12965	631	1	MYO1E	Unconventional myosin-Ie	0.00045186	191.03	23.986	7.78185	0.84369	46.262	12.78			0.00010664	9.83378e-05				0.000102489		0.000102489
262	_QIDLSTVDLK(ac)K_	P55145	133	P55145	133	1	MANF	Mesencephalic astrocyte-derived neurotrophic factor	3.5827e-08	182.28	6.7854	3.3966	0.73098	18.8771	12.995	2.06126					0.000125773	7.92606e-05		0.000102517	0.000102517
69961	_ELGEK(ac)LSKDPNIVIAK_	P30101	422	P30101	422	1	PDIA3	Protein disulfide-isomerase A3	4.0842e-68	273.08				43.9102	13.995	1.84974					0.000116777	8.83312e-05		0.000102554	0.000102554
29067	_GALALEEK(ac)R_	P35579;P35579-2	1724;1146	P35579	1724	1	MYH9	Myosin-9	7.9762e-08	161.9		9.2904	1.11715		10.8	1.7123		8.92814e-05	7.42171e-05		0.000151369	9.5427e-05	8.17493e-05	0.000123398	0.000102574
34798	_EAVEQQK(ac)VK_	Q9P2E9;A0A087WVV2;A0A0A0MRV0;Q9P2E9-2;Q9P2E9-3;F8W7S5	1014;538;1014;1011;581;355	Q9P2E9	1014	1	RRBP1	Ribosome-binding protein 1	0.0012576	133.68		7.9855	0.819425					0.000103913	0.000101258				0.000102585		0.000102585
25843	_RM(ox)VVPAALK(ac)VVR_	P40429;M0QYS1;Q8J015;Q6NVV1	125;132;64;39	P40429	125	1	RPL13A;RPL13a;RPL13AP3	60S ribosomal protein L13a;Putative 60S ribosomal protein L13a protein RPL13AP3	0.00091301	107.85		7.7265	0.820255			1.61925		0.000107406	0.000101155			0.000100915	0.000104281	0.000100915	0.000102598
13880	_GIDYDK(ac)LIVR_	P23381;P23381-2;G3V3H8;G3V3Y5;G3V277;G3V423;G3V3P2;G3V227;G3V5U1;G3V456;G3V3X0;G3V5W1;G3V3S7;G3V2Y7	102;61;61;61;102;61;102;102;61;61;102;102;102;136	P23381	102	1	WARS	Tryptophan--tRNA ligase, cytoplasmic;T1-TrpRS;T2-TrpRS	8.4648e-05	141.48		8.61535	0.80597			1.54517		9.62956e-05	0.000102953			0.000105758	9.96244e-05	0.000105758	0.000102691
19080	_ITLEVAK(ac)LIK_	P38606;P38606-2	513;480	P38606	513	1	ATP6V1A	V-type proton ATPase catalytic subunit A	0.00031586	150.53		9.24495	0.71745					8.97214e-05	0.000115696				0.000102709		0.000102709
68986	_DRYISK(ac)M(ox)FLR_	P62316;P62316-2;K7EJB5	98;88;34	P62316	98	1	SNRPD2	Small nuclear ribonucleoprotein Sm D2	0.0001711	103.08				32.2321	12.69	2.13138					0.000128799	7.66514e-05		0.000102725	0.000102725
19862	_ALAEK(ac)M(ox)LK_	Q15149;Q15149-2;Q15149-6;Q15149-9;Q15149-7;Q15149-5;Q15149-3;Q15149-4;Q15149-8	2447;2337;2314;2296;2278;2310;2333;2310;2288	Q15149	2447	1	PLEC	Plectin	0.0074014	100.19		9.0894	1.0866		11.55	1.6047		9.12607e-05	7.63081e-05		0.000141528	0.000101831	8.37844e-05	0.000121679	0.000102732
12047	_LFDFVNAK(ac)K_	Q08945	421	Q08945	421	1	SSRP1	FACT complex subunit SSRP1	0.001305	190.08	18.714	7.4212	0.88581					0.000111838	9.36498e-05				0.000102744		0.000102744
75372	_PSRK(ac)FADGEVVR_	Q14739;C9JXK0;C9JES9	5;5;5	Q14739	5	1	LBR	Lamin-B receptor	3.8007e-06	185.3					12.74	2.1118					0.000128293	7.73625e-05		0.000102828	0.000102828
23495	_M(ox)TSSDK(ac)DFR_	Q86VP6;Q86VP6-2;O75155;O75155-2;F8WBB8	20;20;20;20;20	Q86VP6	20	1	CAND1;CAND2	Cullin-associated NEDD8-dissociated protein 1;Cullin-associated NEDD8-dissociated protein 2	0.0024949	97.431		7.8397	0.83096					0.000105851	9.98485e-05				0.00010285		0.00010285
39410	_SEEK(ac)ISDSEGFK_	P23246;P23246-2	271;271	P23246	271	1	SFPQ	Splicing factor, proline- and glutamine-rich	2.6173e-06	155.11		6.4707	1.0698	27.1651				0.000128325	7.7509e-05				0.000102917		0.000102917
31870	_SVSDYDGK(ac)LSNFK_	P07237;H7BZ94;I3L398;I3L4M2;I3L312	271;227;120;74;202	P07237	271	1	P4HB	Protein disulfide-isomerase	8.1514e-17	162.38		6.25095	0.87707			1.77335		0.000132852	9.45855e-05			9.21389e-05	0.000113719	9.21389e-05	0.000102929
54940	_LAVYIDK(ac)VR_	P20700;E9PBF6;A0A0D9SFE5;A0A0D9SFY5	49;49;49;49	P20700	49	1	LMNB1	Lamin-B1	0.0069777	104.44			1.1476		11.41	1.31709			7.22439e-05		0.000143266	0.000124092	7.22439e-05	0.000133679	0.000102961
27687	_AGAAPVAPEK(ac)QATELALLQR_	Q92974;Q92974-2;V9GYM8;Q92974-3;V9GYF0;Q5VY93	799;798;844;771;66;169	Q92974	799	1	ARHGEF2	Rho guanine nucleotide exchange factor 2	1.1897e-11	138.87		7.186				1.80678		0.00011551				9.04329e-05	0.00011551	9.04329e-05	0.000102972
6486	_LTAQVEELSK(ac)K_	Q14980-2;A0A087WY61;H0YFY6;K4DIE0	1542;1540;387;146	Q14980-2	1542	1	NUMA1	Nuclear mitotic apparatus protein 1	4.6897e-07	198.72	3.89105	9.8394	1.6194		9.1	1.68277		8.42883e-05	5.11665e-05		0.00017969	9.71032e-05	6.77274e-05	0.000138397	0.000103062
3299	_LQLVM(ox)K(ac)SGK_	P62888;E5RI99;A0A0C4DH44;E5RJH3	23;23;23;23	P62888	23	1	RPL30	60S ribosomal protein L30	0.00073609	123.16	14.087	7.9619	0.86376	43.1716	13.12	1.86832		0.000104221	9.60469e-05		0.000124574	8.7452e-05	0.000100134	0.000106013	0.000103073
78923	_KLEDLELK(ac)R_	Q16537;Q16537-2;Q16537-3	456;451;380	Q16537	456	1	PPP2R5E	Serine/threonine-protein phosphatase 2A 56 kDa regulatory subunit epsilon isoform	0.0081367	161.44					12.885	2.05855					0.000126848	7.93653e-05		0.000103107	0.000103107
18850	_ETLQQHK(ac)LLK_	P14625	455	P14625	455	1	HSP90B1	Endoplasmin	7.6631e-44	228.05		10.648	1.2405	51.549	10.615	1.43619		7.78738e-05	6.68237e-05		0.00015401	0.000113791	7.23487e-05	0.0001339	0.000103125
15940	_SKFEDM(ox)AK(ac)SDK_	P26583;D6R9A6	65;65	P26583	65	1	HMGB2	High mobility group protein B2	1.9367e-07	224.03		10.0897		29.4208	9.96	1.93915		8.21926e-05			0.000164153	8.42554e-05	8.21926e-05	0.000124204	0.000103198
90331	_ELEEDFIK(ac)SELKK_	Q14019;H3BT58	126;57	Q14019	126	0.961	COTL1	Coactosin-like protein	0.00049694	86.467					12.39	2.19255					0.000131922	7.45115e-05		0.000103217	0.000103217
24423	_INVYYNESSSQK(ac)YVPR_	Q9BUF5;K7EL29;K7EN98;K7ESQ3;K7EQT3;K7EJ64;K7ERA8;K7EJZ4;K7EPE5	58;58;58;58;58;58;58;58;58	Q9BUF5	58	1	TUBB6	Tubulin beta-6 chain	7.7181e-68	264.84		7.89235			14.17	1.87143		0.000105143			0.000115333	8.73064e-05	0.000105143	0.00010132	0.000103231
41192	_(ac)ASLSLAPVNIFK(ac)AGADEERAETAR_	P78371;F5GWF6;F8VQ14	13;13;13	P78371	13	1	CCT2	T-complex protein 1 subunit beta	2.2885e-165	336.04		7.619			15.07	1.88206		0.000108926			0.000108439	8.68132e-05	0.000108926	9.76262e-05	0.000103276
52981	_EM(ox)EK(ac)GLGATTHPTAAVK_	P52789;E9PB90	49;21	P52789	49	1	HK2	Hexokinase-2;Hexokinase	2.8671e-05	71.558			1.165		12.07				7.11628e-05		0.000135423		7.11628e-05	0.000135423	0.000103293
21230	_LATSK(ac)TAVEDSDK_	Q9H939;Q9H939-2	181;181	Q9H939	181	1	PSTPIP2	Proline-serine-threonine phosphatase-interacting protein 2	0.00063149	86.313		8.5718	0.75522					9.67861e-05	0.000109893				0.000103339		0.000103339
1659	_ESESVDK(ac)VM(ox)DQK_	Q14103;Q14103-3;H0Y8G5;H0YA96;Q14103-4;Q14103-2;D6RAF8;D6RF44;D6RBQ9	153;153;86;57;134;134;153;55;134	Q14103	153	1	HNRNPD	Heterogeneous nuclear ribonucleoprotein D0	9.1894e-05	161.51	35.419	8.02825	0.98528			1.44695		0.000103358	8.41734e-05			0.000112944	9.37655e-05	0.000112944	0.000103355
74509	_ENQVPGDRGLVLK(ac)SR_	O14967;D6RAZ4	114;114	O14967	114	1	CLGN	Calmegin	0.013752	97.86					13.55	1.89233					0.000120616	8.63417e-05		0.000103479	0.000103479
44133	_STLINTLFK(ac)SK_	Q9UHD8;Q9UHD8-2;Q9UHD8-7;Q9UHD8-5;Q9UHD8-3;Q9UHD8-4;Q9UHD8-9;Q9UHD8-8;K7EL40;K7EK18;K7EIR4;K7EKN4;K7EN52;K7ENQ5;K7EJZ2;K7ELJ9;K7ER52;K7EIE4;K7EQD7;K7ER14	320;302;301;313;156;69;96;208;69;69;69;69;69;69;69;69;69;69;69;137	Q9UHD8	320	1	42987	Septin-9	2.5084e-06	179.8		9.91255	1.352	49.6253	10.545	1.4346		8.36648e-05	6.13034e-05		0.000155034	0.000113917	7.24841e-05	0.000134476	0.00010348
8229	_SLNILTAFQK(ac)K_	P30040;F8VY02	253;152	P30040	253	1	ERP29	Endoplasmic reticulum resident protein 29	8.852e-16	222.18	19.226	9.96955		25.1099	12.265	2.21663					0.000133268	7.37016e-05		0.000103485	0.000103485
24443	_DELRETLK(ac)SLK_	P49588;P49588-2	820;828	P49588	820	1	AARS	Alanine--tRNA ligase, cytoplasmic	2.9059e-11	208.17		6.91785		52.1399	16.435	2.19092		0.000120003			9.94251e-05	7.45668e-05	0.000120003	8.69959e-05	0.000103499
11406	_M(ox)SATFIGNSTAIQELFK(ac)R_	P68371;Q13885;Q9BVA1	379;379;379	P68371	379	1	TUBB4B;TUBB2A;TUBB2B	Tubulin beta-4B chain;Tubulin beta-2A chain;Tubulin beta-2B chain	1.2397e-182	408.64	34.013	7.29785	0.88723		10.35	4.16528		0.000113735	9.34996e-05				0.000103617		0.000103617
85007	_VAVLENQNK(ac)TLIEELK_	P18846;P18846-2;Q03060-8;Q03060-6;E9PAR2;G5E998;Q03060-23;Q03060-9;Q03060-24;Q03060-32;Q03060-26;Q03060-21;Q03060-31;P16220;P16220-2;P16220-3	253;118;102;330;77;251;84;90;94;218;230;267;281;323;309;212	P18846	253	1	ATF1;CREM;CREB1	Cyclic AMP-dependent transcription factor ATF-1;cAMP-responsive element modulator;Cyclic AMP-responsive element-binding protein 1	9.8382e-46	265.13					14.1	1.78654					0.000115907	9.14581e-05		0.000103682	0.000103682
26343	_IEPSVNFLK(ac)SPK_	Q12907;D6RBV2	300;300	Q12907	300	1	LMAN2	Vesicular integral-membrane protein VIP36	0.0004147	148.56		6.7234	0.76333		14.64	2.3034		0.000123485	0.000108721		0.000111627	7.09233e-05	0.000116103	9.12753e-05	0.000103689
54478	_VTAEAK(ac)IK_	P35580-4;P35580-5;P35580;P35580-2;P35580-3;P35749;B1PS43;P35749-4;P35749-3;P35749-2	1010;988;979;995;1000;979;986;979;986;986	P35580-4	1010	1	MYH10;MYH11	Myosin-10;Myosin-11	0.017957	89.296			1.0901	29.4325	11.31	1.38286			7.60626e-05		0.000144535	0.000118184	7.60626e-05	0.000131359	0.000103711
30504	_LLGPDAAINLTDPDGALAK(ac)R_	Q13561;F8W1I6;Q13561-3;Q13561-2;F8VW18;H0YI98	175;175;177;180;189;59	Q13561	175	1	DCTN2	Dynactin subunit 2	6.1976e-234	388.9		10.1615		26.7561	11.08	1.56868		8.16109e-05			0.000147539	0.000104172	8.16109e-05	0.000125855	0.000103733
35511	_SLSAIYLEK(ac)LK_	Q15149;Q15149-2;Q15149-6;Q15149-9;Q15149-7;Q15149-5;Q15149-3;Q15149-4;Q15149-8	1224;1114;1091;1073;1055;1087;1110;1087;1065	Q15149	1224	1	PLEC	Plectin	1.6022e-07	167.12		9.9673	0.860695	48.8697	13.07	1.47885		8.32042e-05	9.63898e-05		0.000125051	0.000110505	8.9797e-05	0.000117778	0.000103787
84715	_SLQETIQSLK(ac)LTNQELLRK_	Q6NUQ4;Q6NUQ4-2;H7C085;H7C008	444;399;229;104	Q6NUQ4	444	1	TMEM214	Transmembrane protein 214	3.417e-52	221.91					13.24	1.94141					0.000123443	8.41573e-05		0.0001038	0.0001038
2977	_SK(ac)YTTPSGEVR_	P55786;E9PLK3;A6NEC2;E9PP11;P55786-2	163;159;163;150;119	P55786	163	1	NPEPPS;NPEPPSL1	Puromycin-sensitive aminopeptidase;Puromycin-sensitive aminopeptidase-like protein	1.0995e-06	149.72	20.609		0.79094		12.62	2.08862					0.000129515	7.82216e-05		0.000103868	0.000103868
84578	_AHTDFFEAFK(ac)NYDESGSPR_	P61201;P61201-2;B4DIH5	263;270;199	P61201	263	1	COPS2	COP9 signalosome complex subunit 2	2.2208e-43	214.63					14.45	1.72628					0.000113096	9.46535e-05		0.000103875	0.000103875
15473	_YIEIFK(ac)SSR_	P31943;E9PCY7;G8JLB6;D6RBM0;E5RGV0;E7EN40;H0YB39;P55795	185;185;185;185;133;137;60;185	P31943	185	1	HNRNPH1;HNRNPH2	Heterogeneous nuclear ribonucleoprotein H;Heterogeneous nuclear ribonucleoprotein H, N-terminally processed;Heterogeneous nuclear ribonucleoprotein H2	0.0012238	147.51		9.50215	0.95141	39.4992	11.65	1.61663		8.7287e-05	8.71771e-05		0.000140311	0.000101079	8.72321e-05	0.000120695	0.000103964
23256	_YGEPGEVFINK(ac)GK_	P23246;P23246-2	330;330	P23246	330	1	SFPQ	Splicing factor, proline- and glutamine-rich	0.00017713	158.47		7.8099	0.814765					0.000106256	0.000101839				0.000104047		0.000104047
40192	_VLQALEGLK(ac)M(ox)VEK_	P39019;A0A075B6E2	111;37	P39019	111	1	RPS19	40S ribosomal protein S19	0.00015137	142.04		8.48			13.13	1.70137		9.78367e-05			0.000124479	9.60402e-05	9.78367e-05	0.000110259	0.000104048
43442	_LGLAQK(ac)LM(ox)DQASR_	P41227;P41227-2;F8W808;A8MWP7;Q9BSU3;C9JN83;C9JW55	89;89;89;89;89;83;83	P41227	89	1	NAA10;NAA11	N-alpha-acetyltransferase 10;N-alpha-acetyltransferase 11	7.9646e-16	160.72		8.4124				1.49274		9.8625e-05				0.000109476	9.8625e-05	0.000109476	0.000104051
68446	_SVNELIYK(ac)RGYGK_	P18124;A8MUD9	156;116	P18124	156	1	RPL7	60S ribosomal protein L7	3.5347e-50	272.32				47.1519	12.67	2.06377					0.000129003	7.91642e-05		0.000104084	0.000104084
11653	_EGLELLK(ac)TAIGK_	P06733;P06733-2	228;135	P06733	228	1	ENO1	Alpha-enolase	3.904e-20	220.82	57.5945	9.19955	1.2039	34.2635	11.465	1.74752	0.000144235	9.01653e-05	6.8859e-05		0.000142578	9.3502e-05	9.01653e-05	0.00011804	0.000104103
82334	_NLVEK(ac)TPALVNAAVTYSKPR_	O75964;E9PN17	11;11	O75964	11	1	ATP5L	ATP synthase subunit g, mitochondrial	9.9892e-19	182.22					16.94	1.46171					9.64587e-05	0.000111802		0.00010413	0.00010413
23743	_SSIRQVSDVQK(ac)R_	Q13263;Q13263-2;M0R3C0	289;207;155	Q13263	289	1	TRIM28	Transcription intermediary factor 1-beta	8.3684e-13	178.58		9.6668	1.0942	40.3877	10.48	1.64677		8.57968e-05	7.5777e-05		0.000155997	9.92276e-05	8.07869e-05	0.000127612	0.0001042
32414	_VVVEPPEGEEK(ac)VEK_	Q14839;F5GWX5;A0A0C4DGG9;Q14839-2	1617;1610;1642;1645	Q14839	1617	1	CHD4	Chromodomain-helicase-DNA-binding protein 4	9.8258e-08	113.47		6.7041	0.978415					0.000123842	8.47654e-05				0.000104304		0.000104304
37932	_HQGVM(ox)VGM(ox)GQKDSYVGDEAQSK(ac)R_	P60709;P63261;I3L3I0;I3L1U9;G5E9R0;I3L3R2;E7EVS6;J3KT65;K7EM38;C9JUM1;C9JZR7;C9JTX5;P68133;P68032;P62736;P63267;A6NL76;F8WB63;B8ZZJ2;C9JFL5;F6UVQ4;F6QUT6	61;61;61;61;61;61;61;61;61;64;61;61;63;63;63;62;63;62;62;62;63;63	P60709	61	1	ACTB;ACTG1;ACTA1;ACTC1;ACTA2;ACTG2	Actin, cytoplasmic 1;Actin, cytoplasmic 1, N-terminally processed;Actin, cytoplasmic 2;Actin, cytoplasmic 2, N-terminally processed;Actin, alpha skeletal muscle;Actin, alpha cardiac muscle 1;Actin, aortic smooth muscle;Actin, gamma-enteric smooth muscle	1.4379e-52	191.65		8.6031			12.12	1.82338		9.6433e-05			0.000134864	8.96091e-05	9.6433e-05	0.000112236	0.000104335
6834	_QVVAVTGDGTNDGPALK(ac)K_	P23634;P23634-6;P23634-7;P23634-8;P23634-2;P23634-5;P23634-4;P23634-3;P20020;P20020-6;P20020-3;P20020-4;P20020-5;P20020-2;E7ERY9;Q01814;Q16720;Q16720-2;H0Y7S3;Q16720-8;Q16720-7;Q16720-6;Q16720-3;Q16720-5;Q01814-6;Q16720-4;Q01814-8;Q01814-5;Q01814-2;Q01814-4;Q01814-7;Q01814-3	794;794;782;782;794;782;794;782;806;806;806;806;806;806;549;829;803;803;685;789;803;789;789;803;784;789;798;815;829;784;798;815	P23634	794	1	ATP2B4;ATP2B1;ATP2B2;ATP2B3	Plasma membrane calcium-transporting ATPase 4;Plasma membrane calcium-transporting ATPase 1;Calcium-transporting ATPase;Plasma membrane calcium-transporting ATPase 2;Plasma membrane calcium-transporting ATPase 3	8.497e-42	213.06	25.46	7.274	0.76282	56.6733	14.56	1.98598		0.000114109	0.000108794		0.000112241	8.22672e-05	0.000111452	9.72542e-05	0.000104353
16082	_VLEPYPSK(ac)LSGLK_	Q9P2J5;Q9P2J5-2	278;224	Q9P2J5	278	1	LARS	Leucine--tRNA ligase, cytoplasmic	0.00058689	129.16		7.98945				1.55511		0.000103861				0.000105081	0.000103861	0.000105081	0.000104471
59162	_EAQEK(ac)LEQAEK_	P07951-2;Q5TCU3	70;70	P07951-2	70	1	TPM2	0	7.9834e-22	238.01			1.0929	24.9217	9.33	1.79757			7.58673e-05		0.000175254	9.08965e-05	7.58673e-05	0.000133075	0.000104471
36241	_(ac)SQAEFEK(ac)AAEEVRHLK_	P07108;P07108-6	8;8	P07108	8	1	DBI	Acyl-CoA-binding protein	9.261e-28	186.43		7.9801	1.2674	30.5913	11.01	1.63327		0.000103983	6.54028e-05		0.000148478	0.000100048	8.46929e-05	0.000124263	0.000104478
40818	_LSEIDVSSEGVK(ac)GAK_	Q96C19;H0Y4Y4	188;91	Q96C19	188	1	EFHD2	EF-hand domain-containing protein D2	2.8662e-17	221.09		5.76535	0.65394	39.9489	18.86	2.69535		0.000144087	0.000126972		8.66316e-05	6.06047e-05	0.000135529	7.36181e-05	0.000104574
71152	_ILNDDTALK(ac)EYKIDEK_	P54727;Q5W0S5;Q5W0S4	60;60;39	P54727	60	0.999	RAD23B	UV excision repair protein RAD23 homolog B	2.7768e-12	200.13				23.7366	12.83	1.99816					0.000127392	8.17653e-05		0.000104579	0.000104579
3717	_VFNDM(ox)K(ac)VRK_	P23528;E9PK25;E9PP50;E9PS23;Q9Y281;F8WDN3	19;57;19;19;19;19	P23528	19	1	CFL1;CFL2	Cofilin-1;Cofilin-2	0.010185	132.76	57.24	8.1265	1.01573	44.1773	12.48	1.96448	0.000145132	0.000102105	8.16443e-05		0.000130969	8.31681e-05	0.000102105	0.000107069	0.000104587
21923	_LDDLFLK(ac)R_	P42704	1357	P42704	1357	1	LRPPRC	Leucine-rich PPR motif-containing protein, mitochondrial	0.00027806	194.25		9.02825	0.99471	42.4573	11.04	1.71917		9.18804e-05	8.33736e-05		0.000148074	9.5045e-05	8.7627e-05	0.000121559	0.000104593
20859	_LPHYNK(ac)R_	P57053	86	P57053	86	1	H2BFS	Histone H2B type F-S	0.011982	127.95		8.219	0.76632		6.205			0.000100952	0.000108296				0.000104624		0.000104624
30981	_IDK(ac)YTEVLK_	P40429;M0QYS1;Q8J015	191;198;130	P40429	191	1	RPL13A;RPL13a	60S ribosomal protein L13a	0.00084374	140.16		4.65305	0.91329		17.365	2.96921		0.0001787	9.08249e-05		9.4096e-05	5.50122e-05	0.000134762	7.45541e-05	0.000104658
21484	_DYFEK(ac)YGK_	P51991;P51991-2	148;126	P51991	148	1	HNRNPA3	Heterogeneous nuclear ribonucleoprotein A3	0.020781	71.342		7.0968	0.8967	2.7465	10.66			0.000116967	9.25096e-05				0.000104738		0.000104738
35913	_GTNSYYK(ac)LQLLEDDK_	P09874	571	P09874	571	1	PARP1	Poly [ADP-ribose] polymerase 1	1.8383e-52	301.74		11.683			9.1	1.67749		7.09614e-05			0.00017969	9.7409e-05	7.09614e-05	0.00013855	0.000104755
40027	_PGSDTIKPDVQK(ac)SK_	Q06830;A0A0A0MRQ5	190;88	Q06830	190	1	PRDX1	Peroxiredoxin-1	4.8338e-24	162.46		7.7589	0.80907					0.000106956	0.000102558				0.000104757		0.000104757
39618	_ENLK(ac)AAQEEYVK_	P04075;J3KPS3;H3BQN4;P04075-2;H3BR68	322;326;322;376;88	P04075	322	1	ALDOA	Fructose-bisphosphate aldolase A;Fructose-bisphosphate aldolase	2.8571e-09	145.28		9.7792	0.66555					8.48084e-05	0.000124749				0.000104779		0.000104779
17609	_EEFAK(ac)M(ox)K_	Q9Y5X3;Q5QPE5;Q5QPE4	123;86;88	Q9Y5X3	123	1	SNX5	Sorting nexin-5	0.048659	71.715		7.6797	0.81731					0.000108063	0.000101521				0.000104792		0.000104792
6293	_IAEALSK(ac)M(ox)K_	P33992;B1AHB1	625;582	P33992	625	1	MCM5	DNA replication licensing factor MCM5;DNA helicase	0.0029677	112.84	40.016		1.46265	36.1481	13.2	1.9027					0.000123818	8.58708e-05		0.000104844	0.000104844
79530	_YLAEVATGEK(ac)RATVVESSEK_	P61981	142	P61981	142	1	YWHAG	14-3-3 protein gamma;14-3-3 protein gamma, N-terminally processed	5.4708e-28	224.67					13.255	1.88882					0.000123303	8.65023e-05		0.000104903	0.000104903
53357	_TASNSK(ac)LR_	Q13630;H0YCP7	288;46	Q13630	288	1	TSTA3	GDP-L-fucose synthase	0.0015132	181.81			0.87213	43.0274	11.46	1.88172			9.51227e-05		0.00014264	8.68287e-05	9.51227e-05	0.000114735	0.000104929
47482	_VDVGKDQEFTVK(ac)SK_	P21333;Q5HY54;P21333-2;Q60FE5;A0A087WWY3	994;994;994;967;967	P21333	994	1	FLNA	Filamin-A	5.1105e-29	269.57		8.2825	0.75556	39.3685		1.45243		0.000100176	0.000109843				0.000105009		0.000105009
21294	_NADPILISLK(ac)HGYIPGK_	Q9ULV4;Q9ULV4-2;Q9ULV4-3;B4E3S0;H0YHL7	391;397;444;286;82	Q9ULV4	391	1	CORO1C	Coronin-1C;Coronin	1.3851e-09	95.767		8.3023	0.75315	31.8299		0.980681		9.99365e-05	0.000110195				0.000105066		0.000105066
34133	_VNQLLK(ac)VSLPK_	P68402;J3KNE3	161;107	P68402	161	1	PAFAH1B2	Platelet-activating factor acetylhydrolase IB subunit beta	0.00013399	139.43		9.7305	0.75056		13.135	1.63155		8.52338e-05	0.000110577		0.000124431	0.000100154	9.79053e-05	0.000112293	0.000105099
18272	_DLLK(ac)ANVEKPVK_	Q9H8Y8;Q9H8Y8-3	60;72	Q9H8Y8	60	1	GORASP2	Golgi reassembly-stacking protein 2	0.0084086	121.36		6.07715	1.0808			1.57796		0.000136666	7.67185e-05			0.000103558	0.000106692	0.000103558	0.000105125
23053	_VFDGIPPPYDK(ac)K_	P40429;M0QYS1;Q8J015;Q6NVV1	114;121;53;28	P40429	114	1	RPL13A;RPL13a;RPL13AP3	60S ribosomal protein L13a;Putative 60S ribosomal protein L13a protein RPL13AP3	0.0057484	112.71		6.88	0.92502					0.000120665	8.96704e-05				0.000105168		0.000105168
21717	_GLIK(ac)LVSK_	P62851	98	P62851	98	1	RPS25	40S ribosomal protein S25	0.013498	102		9.9208	1.10032			1.2487		8.35951e-05	7.53543e-05			0.000130895	7.94747e-05	0.000130895	0.000105185
28046	_TILEEEITPTIQK(ac)LK_	O95347;O95347-2;Q5T821	209;209;64	O95347	209	1	SMC2	Structural maintenance of chromosomes protein 2	6.1181e-98	312.78		16.206		37.0072	13.7	1.79144					0.000119294	9.12082e-05		0.000105251	0.000105251
26715	_TITELGEK(ac)ARK_	P36957;P36957-2	353;267	P36957	353	1	DLST	Dihydrolipoyllysine-residue succinyltransferase component of 2-oxoglutarate dehydrogenase complex, mitochondrial	7.2561e-05	174.41		6.0472	0.81462			1.79724		0.000137346	0.000101857			9.09136e-05	0.000119601	9.09136e-05	0.000105257
45833	_AIEQLK(ac)EQAATGK_	Q9BY44;F8WAE5;Q9BY44-3;Q9BY44-4;Q9BY44-2;H7C5R5	551;546;526;490;337;282	Q9BY44	551	1	EIF2A	Eukaryotic translation initiation factor 2A;Eukaryotic translation initiation factor 2A, N-terminally processed	4.0538e-22	183.33		7.1699	0.875245					0.000115771	9.47832e-05				0.000105277		0.000105277
31376	_DTYIENEK(ac)LISGK_	P04843;B7Z4L4	587;415	P04843	587	1	RPN1	Dolichyl-diphosphooligosaccharide--protein glycosyltransferase subunit 1	1.7314e-19	199.21		7.2239	1.02844		12.4	1.74198		0.000114903	8.06331e-05		0.000131815	9.37998e-05	9.77678e-05	0.000112807	0.000105288
46704	_QENTQTEQK(ac)LSGK_	P33176	222	P33176	222	1	KIF5B	Kinesin-1 heavy chain	2.6997e-26	221.32		7.422				1.65355		0.000111826				9.88204e-05	0.000111826	9.88204e-05	0.000105323
24371	_VYK(ac)EM(ox)YK_	P07355;P07355-2;H0YN42;H0YMD0;H0YMU9;A6NMY6;H0YM50;H0YKS4;H0YNP5;H0YN28;H0YL33;H0YNA0;H0YN52;H0YLE2	148;166;148;148;148;148;117;148;83;31;31;31;31;31	P07355	148	1	ANXA2;ANXA2P2	Annexin A2;Annexin;Putative annexin A2-like protein	0.03188	99.139		5.4673	0.752305			2.05335		0.000151975	0.00011032			7.95663e-05	0.000131147	7.95663e-05	0.000105357
72771	_ALIEM(ox)EK(ac)QQQDQVDRNIK_	Q15233;Q15233-2;C9JYS8;H7C367	279;190;187;141	Q15233	279	1	NONO	Non-POU domain-containing octamer-binding protein	1.7977e-34	194.58				51.2742	12.94	1.93457					0.000126308	8.44549e-05		0.000105382	0.000105382
27354	_VLIQEK(ac)TQLK_	P41252;A0A0A0MSX9;J3KR24;Q5TCC6	1057;1057;947;110	P41252	1057	1	IARS	Isoleucine--tRNA ligase, cytoplasmic	8.7123e-06	161.79		8.4628	0.73599	34.9944		1.35604		9.80361e-05	0.000112773				0.000105404		0.000105404
23659	_IISSFK(ac)NK_	P34932	717	P34932	717	1	HSPA4	Heat shock 70 kDa protein 4	0.015194	107.59		10.019	0.904775		11.43	1.56905		8.27739e-05	9.16819e-05		0.000143015	0.000104147	8.72279e-05	0.000123581	0.000105405
26998	_HSVDELQK(ac)R_	A0MZ66;A0MZ66-3;A0MZ66-5;A0MZ66-6;A0MZ66-4;A0MZ66-8;A0MZ66-2	343;343;283;313;343;283;343	A0MZ66	343	1	KIAA1598	Shootin-1	0.0028627	164.68		11.043				1.20305		7.50825e-05				0.000135868	7.50825e-05	0.000135868	0.000105475
40544	_VLHM(ox)DRNPYYGGESASITPLEDLYK(ac)R_	P50395;P50395-2;Q5SX87;V9GYF8;Q5SX90;V9GYJ7	54;54;54;32;58;58	P50395	54	1	GDI2	Rab GDP dissociation inhibitor beta	6.1542e-93	233.56		8.8148		43.6364	11.44	1.79164		9.41111e-05			0.00014289	9.11976e-05	9.41111e-05	0.000117044	0.000105577
35819	_LAEAHAK(ac)VR_	P33991	746	P33991	746	1	MCM4	DNA replication licensing factor MCM4	0.0038508	113.71		6.5026	0.99335					0.000127693	8.3488e-05				0.00010559		0.00010559
37191	_LAEEIPLK(ac)ILAHNGLVGR_	Q9Y6M1;F8W930;Q9Y6M1-1;Q9Y6M1-5;Q9Y6M1-6;Q9Y6M1-3;Q9Y6M1-4	278;284;278;215;210;215;221	Q9Y6M1	278	1	IGF2BP2	Insulin-like growth factor 2 mRNA-binding protein 2	1.5921e-24	169.02		6.5619	0.97768	36.3636				0.000126535	8.48292e-05				0.000105682		0.000105682
23541	_TTK(ac)LQSESQK_	Q9Y2V7;Q9Y2V7-2;H0YGX8	138;138;77	Q9Y2V7	138	1	COG6	Conserved oligomeric Golgi complex subunit 6	0.00014588	135.55		8.9578	0.88139		13.84			9.26049e-05	9.41207e-05		0.000118086		9.33628e-05	0.000118086	0.000105725
72254	_RTIAQDYGVLK(ac)ADEGISFR_	Q06830;A0A0A0MSI0	120;120	Q06830	120	1	PRDX1	Peroxiredoxin-1	3.22e-136	325.68				33.7154	13.11	1.88185					0.000124669	8.68227e-05		0.000105746	0.000105746
81675	_SEM(ox)EVQDAELK(ac)ALLQSSASRK_	Q9UQ80;Q9UQ80-2	355;301	Q9UQ80	355	1	PA2G4	Proliferation-associated protein 2G4	7.2382e-17	164.65					13.31	1.84067					0.000122793	8.87666e-05		0.00010578	0.00010578
74516	_LVK(ac)LFDFPGR_	Q9P258	377	Q9P258	377	1	RCC2	Protein RCC2	0.0056124	102.62					13.83	1.74816					0.000118172	9.34679e-05		0.00010582	0.00010582
26586	_DLEK(ac)WQNNLLPSR_	P62244;I3L3P7;H3BVC7	88;88;18	P62244	88	1	RPS15A	40S ribosomal protein S15a	2.9862e-16	216.03		7.02595	0.88622					0.00011815	9.36064e-05				0.000105878		0.000105878
16235	_VGSGDTNNFPYLEK(ac)TAK_	Q9NR45	145	Q9NR45	145	1	NANS	Sialic acid synthase	4.5014e-44	219.97		7.0914	0.86285			1.5533		0.000117056	9.61484e-05			0.000105204	0.000106602	0.000105204	0.000105903
27277	_ENSNAAIIK(ac)R_	P32780;P32780-2;E9PI26	305;189;101	P32780	305	1	GTF2H1	General transcription factor IIH subunit 1	0.00050336	112.84		8.3883	0.735075					9.89091e-05	0.000112914				0.000105911		0.000105911
68222	_GGSDDSSKDPIDVNYEK(ac)LK_	P09874	796	P09874	796	1	PARP1	Poly [ADP-ribose] polymerase 1	1.2831e-29	185.46				37.0261	13.53	1.79449					0.000120795	9.10526e-05		0.000105924	0.000105924
20393	_VALQEAK(ac)LK_	Q9UK58;H7C4G1;C9JPL0	314;25;314	Q9UK58	314	1	CCNL1	Cyclin-L1	0.0018409	126.41		8.45515	0.7282					9.8125e-05	0.000113983				0.000106054		0.000106054
56240	_LVAENK(ac)FGKK_	Q16836;E9PF18;A0A0A0MSE2;Q16836-3;Q16836-2	301;305;377;318;377	Q16836	301	0.997	HADH	Hydroxyacyl-coenzyme A dehydrogenase, mitochondrial	0.00023582	137.9		6.4113	1.00407					0.000129518	8.25946e-05				0.000106056		0.000106056
76049	_KLQK(ac)FYIDPYK_	Q9NY12;Q9NY12-2	143;143	Q9NY12	143	0.916	GAR1	H/ACA ribonucleoprotein complex subunit 1	6.5408e-05	175.15		8.6762			11.045	1.91999		9.56184e-05			0.000148007	8.5097e-05	9.56184e-05	0.000116552	0.000106085
5740	_VAPAPAVVK(ac)K_	P62424;Q5T8U3	20;47	P62424	20	1	RPL7A	60S ribosomal protein L7a	0.00056998	110.81	21.786	9.9997	0.99295	30.1605	10.795	1.53428		8.2934e-05	8.35217e-05		0.000151439	0.000106509	8.32278e-05	0.000128974	0.000106101
10967	_SLEAASEK(ac)YSEK_	P67936;K7EPB9;K7EMU5;K7EPV9;P67936-2	177;39;87;87;213	P67936	177	1	TPM4	Tropomyosin alpha-4 chain	9.6868e-11	198.25	20.856	6.88175	0.957065		11.995	2.02073		0.000120634	8.66608e-05		0.000136271	8.08514e-05	0.000103648	0.000108561	0.000106104
40289	_VHSFPTLK(ac)FFPASADRTVIDYNGER_	P07237;H7BZ94;H0Y3Z3;I3L0S0	444;400;210;101	P07237	444	1	P4HB	Protein disulfide-isomerase	7.0164e-101	302.66		9.1726			11.98	1.52511		9.04309e-05			0.000136442	0.000107151	9.04309e-05	0.000121796	0.000106114
71592	_VEEK(ac)SAIDLTPIVVEDKEEK_	Q14839;F5GWX5;A0A0C4DGG9;Q14839-2	1647;1640;1672;1675	Q14839	1647	1	CHD4	Chromodomain-helicase-DNA-binding protein 4	2.9443e-19	192.64				38.625	13.7	1.75756					0.000119294	9.29675e-05		0.000106131	0.000106131
78210	_HKSDFGK(ac)FVLSSGK_	P27797;K7EJB9	48;48	P27797	48	1	CALR	Calreticulin	1.6454e-33	236.42				42.0468	12.6	1.97889					0.00012972	8.25621e-05		0.000106141	0.000106141
43138	_LGLPPLTPEQQEALQK(ac)AK_	Q9UHX1-6;Q9UHX1-4;Q9UHX1-2;Q9UHX1;Q9UHX1-5;Q9UHX1-3;E9PQ56;H0YEM1;E9PN18;E9PMU7;E9PL19	40;26;69;69;40;26;68;67;106;106;106	Q9UHX1-6	40	1	PUF60	Poly(U)-binding-splicing factor PUF60	8.7545e-51	219.42		10.701	0.87672	44.2576	11.65	1.45656		7.74872e-05	9.46233e-05		0.000140311	0.000112198	8.60553e-05	0.000126255	0.000106155
39643	_REHEK(ac)EVLQK_	P16949;P16949-2;A2A2D0	80;80;80	P16949	80	1	STMN1	Stathmin	0.00041403	130.01		11.312			12.04	1.14672		7.32934e-05			0.000135761	0.00014255	7.32934e-05	0.000139156	0.000106225
58776	_IYK(ac)IGQGYLIK_	P39023;G5E9G0;B5MCW2	286;234;234	P39023	286	1	RPL3	60S ribosomal protein L3	2.6786e-11	204.42			0.894555		12.45	1.50773			9.2732e-05		0.000131285	0.000108387	9.2732e-05	0.000119836	0.000106284
33351	_(ac)SNM(ox)EK(ac)HLFNLK_	Q7LBR1	6	Q7LBR1	6	1	CHMP1B	Charged multivesicular body protein 1b	0.00027338	121.6		8.1998	0.89037			1.41611		0.000101189	9.3169e-05			0.000115406	9.71791e-05	0.000115406	0.000106293
32139	_SM(ox)QETVNK(ac)LHQK_	P30622-2;P30622;P30622-1;J3KP58;F5H0N7;F5H6A0	834;880;869;758;455;727	P30622-2	834	1	CLIP1	CAP-Gly domain-containing linker protein 1	0.00085264	115.78		7.3804	0.82864					0.000112458	0.000100129				0.000106294		0.000106294
16098	_DFIK(ac)TTVK_	P35659;B4DFG0;P35659-2;H0Y993	367;339;333;143	P35659	367	1	DEK	Protein DEK	0.011094	110.22		9.5311	1.09135		11.34	1.38454		8.70213e-05	7.59753e-05		0.000144152	0.00011804	8.14983e-05	0.000131096	0.000106297
59909	_KLQK(ac)AALLK_	P50914	132	P50914	132	1	RPL14	60S ribosomal protein L14	0.00048705	174.16			2.54485		12.42	2.01667					0.000131603	8.10145e-05		0.000106309	0.000106309
11448	_ANQVLK(ac)FTK_	Q14978;Q14978-3;A0A0A0MRM9;Q14978-2	663;664;672;673	Q14978	663	1	NOLC1	Nucleolar and coiled-body phosphoprotein 1	0.00027693	148.27	73.7175	7.9962	1.2522	39.9329	12.665	1.84083	0.000112591	0.000103773	6.61982e-05		0.000129054	8.87591e-05	0.000103773	0.000108907	0.00010634
25445	_M(ox)VTSESK(ac)NVK_	P02786;G3V0E5	371;290	P02786	371	1	TFRC	Transferrin receptor protein 1;Transferrin receptor protein 1, serum form	0.00039115	104.2		5.8976	0.61157		21.96			0.000140843	0.000135802		7.43943e-05		0.000138322	7.43943e-05	0.000106358
76933	_LSFYETGEIPRK(ac)NLDVM(ox)K_	O00567;H0Y653;H0YDU4	416;157;190	O00567	416	1	NOP56	Nucleolar protein 56	0.00026101	96.153					13.57	1.76894					0.000120438	9.2369e-05		0.000106404	0.000106404
32589	_QALEK(ac)FEESK_	Q99961;Q99961-3;Q99961-2	189;125;141	Q99961	189	1	SH3GL1	Endophilin-A2	1.3147e-05	179.1		6.8306	0.90728					0.000121541	9.14281e-05				0.000106484		0.000106484
3564	_TLEEDEEELFK(ac)M(ox)R_	P43487;F6WQW2;P43487-2;C9JJ34;C9JDM3	50;127;50;50;127	P43487	50	1	RANBP1	Ran-specific GTPase-activating protein	3.6652e-41	259.08	56.967	14.196		46.9021	12.65	1.9497					0.000129207	8.37992e-05		0.000106503	0.000106503
97149	_EVSDDEAEEK(ac)EDKEEEK_	P07900;P07900-2	238;360	P07900	238	1	HSP90AA1	Heat shock protein HSP 90-alpha	1.4208e-07	162.41		6.6937				1.83618		0.000124035				8.89841e-05	0.000124035	8.89841e-05	0.00010651
16760	_TRNEM(ox)TAEEK(ac)R_	Q9Y5B9	473	Q9Y5B9	473	1	SUPT16H	FACT complex subunit SPT16	0.0019065	155.97		6.6497	0.93625					0.000124859	8.85922e-05				0.000106725		0.000106725
42027	_LQLELSK(ac)VR_	P02545;P02545-6;P02545-3;P02545-2;Q3BDU5	108;108;108;108;108	P02545	108	1	LMNA	Prelamin-A/C;Lamin-A/C	0.00016543	182.73		9.9319	0.96284			1.27057		8.35015e-05	8.61398e-05			0.00012864	8.48206e-05	0.00012864	0.00010673
30618	_ADPPATEK(ac)TLLEEK_	Q9HAV7	58	Q9HAV7	58	1	GRPEL1	GrpE protein homolog 1, mitochondrial	1.6387e-07	145.81		6.7605				1.80185		0.000122805				9.06808e-05	0.000122805	9.06808e-05	0.000106743
19525	_ETAEAYLGK(ac)K_	P11021	163	P11021	163	1	HSPA5	78 kDa glucose-regulated protein	0.0015315	98.033		6.5622	0.953465	18.0424		1.47093		0.000126529	8.69888e-05				0.000106759		0.000106759
16751	_EGILPERAEEAK(ac)LK_	O43768;O43768-3;Q5T5H1;O43768-5;O43768-7;O43768-8;O43768-2;A6NMQ3;O43768-9;O43768-4;O43768-6	36;36;36;32;32;36;36;36;36;36;32	O43768	36	1	ENSA	Alpha-endosulfine	2.3344e-10	167.71		8.2136			13.66	1.54964		0.000101019			0.000119644	0.000105452	0.000101019	0.000112548	0.000106783
21396	_ALPSQGLSSSAVLEK(ac)LK_	O95470;H0Y3V8;H7BXL7	129;43;112	O95470	129	1	SGPL1	Sphingosine-1-phosphate lyase 1	1.6841e-07	166.48		9.3138			12.42	1.38933		8.90565e-05			0.000131603	0.000117633	8.90565e-05	0.000124618	0.000106837
42490	_AALTQAK(ac)SQR_	Q96I25;Q5W011;Q5W010	41;41;41	Q96I25	41	1	RBM17	Splicing factor 45	5.9409e-05	146.79		8.9485	0.68527					9.27013e-05	0.000121147				0.000106924		0.000106924
48141	_ALAAGGYDVEK(ac)NNSR_	P16401	78	P16401	78	1	HIST1H1B	Histone H1.5	3.1864e-36	259.35			1.7078		12.25	2.0254					0.000133431	8.0665e-05		0.000107048	0.000107048
39903	_IVTVK(ac)TQAYQDQKPGTSGLR_	P36871	8	P36871	8	1	PGM1	Phosphoglucomutase-1	6.5228e-68	181.14		6.56135				1.86546		0.000126546				8.7586e-05	0.000126546	8.7586e-05	0.000107066
23661	_LIDFLK(ac)LK_	O75794;X6RA30	327;286	O75794	327	1	CDC123	Cell division cycle protein 123 homolog	0.011498	122.18		8.3264		54.7705	12.27	1.70628		9.96465e-05			0.000133213	9.57638e-05	9.96465e-05	0.000114489	0.000107068
30697	_ILPVFDEPPNPTNVEESLK(ac)R_	Q9NYL9;H0YKU1;H0YNJ8	191;26;52	Q9NYL9	191	1	TMOD3	Tropomodulin-3	3.2943e-55	259.68		8.2867		5.35561	11.575	1.88196		0.000100125			0.000141222	8.68175e-05	0.000100125	0.00011402	0.000107072
70517	_DKDAK(ac)FR_	P62277	112	P62277	112	1	RPS13	40S ribosomal protein S13	0.00029014	187.8				48.0377	12.17	2.04582					0.000134309	7.9859e-05		0.000107084	0.000107084
38655	_GPTLLK(ac)HPPAPAEPSSDLASK_	Q9P2E9;A0A087WVV2;A0A0A0MRV0;Q9P2E9-2;Q9P2E9-3;F8W7S5;A0A087WU26	1098;622;1098;1095;665;439;35	Q9P2E9	1098	1	RRBP1	Ribosome-binding protein 1	2.338e-17	171.84		8.843	0.68901					9.38102e-05	0.000120488				0.000107149		0.000107149
35288	_EFETPEK(ac)ANK_	Q9Y2X3;F8WED0	37;37	Q9Y2X3	37	1	NOP58	Nucleolar protein 58	4.5083e-06	156.01		9.6943	1.0436		10.46	1.51909		8.55528e-05	7.94592e-05		0.000156296	0.000107575	8.2506e-05	0.000131935	0.000107221
18935	_KLALLK(ac)APAK_	Q9UNZ5;K7ESE5;A0A0A0MQS3	81;38;62	Q9UNZ5	81	1	C19orf53	Leydig cell tumor 10 kDa protein homolog	0.0004225	128		9.4537	1.43135		11.535			8.77355e-05	5.78995e-05		0.000141712		7.28175e-05	0.000141712	0.000107265
29647	_LAQLVEK(ac)K_	O00186	213	O00186	213	1	STXBP3	Syntaxin-binding protein 3	0.027061	119.27		6.5921	0.82967			1.60883		0.000125953	0.000100004			0.00010157	0.000112979	0.00010157	0.000107274
66915	_EERADLIAYLK(ac)K_	P99999;C9JFR7	100;100	P99999	100	1	CYCS	Cytochrome c	0.0049223	136.06				43.3745	12.8	1.87815					0.000127691	8.69941e-05		0.000107343	0.000107343
23233	_EETAK(ac)LIEK_	P13639	314	P13639	314	1	EEF2	Elongation factor 2	0.0012164	134.26		6.9486	0.87097	38.9029		1.69351		0.00011947	9.52497e-05				0.00010736		0.00010736
13544	_LEK(ac)LM(ox)PEIVATASK_	Q92616	1734	Q92616	1734	1	GCN1L1	Translational activator GCN1	1.1873e-07	109		8.6785				1.36947		9.5593e-05				0.00011934	9.5593e-05	0.00011934	0.000107467
33672	_IGKPAPDFK(ac)ATAVVDGAFK_	P32119;A6NIW5;P32119-2	16;16;16	P32119	16	1	PRDX2	Peroxiredoxin-2	2.0222e-28	185.26		6.52655	0.94402	31.6046		1.69245		0.000127223	8.78612e-05				0.000107542		0.000107542
23741	_SGYLAGDK(ac)LLPQR_	P26038	151	P26038	151	1	MSN	Moesin	7.3658e-05	101.5		6.38275	0.97559					0.000130099	8.50114e-05				0.000107555		0.000107555
41027	_LSNKVEAIDVEEAK(ac)R_	P33991	762	P33991	762	1	MCM4	DNA replication licensing factor MCM4	9.9462e-17	137.61		9.493	0.8942			1.30678		8.73714e-05	9.27689e-05			0.000125072	9.00701e-05	0.000125072	0.000107571
38417	_IENSFK(ac)SLLDQLK_	Q14CX7;Q14CX7-2	806;806	Q14CX7	806	1	NAA25	N-alpha-acetyltransferase 25, NatB auxiliary subunit	2.3833e-89	312.95		2.8111			12.38	1.95936					0.000132028	8.33856e-05		0.000107707	0.000107707
33937	_EELNNK(ac)LK_	O75116;E9PF63;Q14DU5	995;752;310	O75116	995	1	ROCK2	Rho-associated protein kinase 2	0.011745	107.32		7.5437	0.84697			1.46567		0.000110017	9.7956e-05			0.0001115	0.000103986	0.0001115	0.000107743
15406	_M(ox)AVTFIGNSTAIQELFK(ac)R_	P07437;Q5JP53;Q5ST81	379;361;307	P07437	379	1	TUBB	Tubulin beta chain	1.7083e-247	413.29		7.6564	1.0461	35.5959	11.035	1.71598		0.000108392	7.92689e-05		0.000148141	9.52223e-05	9.38307e-05	0.000121682	0.000107756
15176	_DVK(ac)FGADAR_	P10809;E7ESH4;E7EXB4;P10809-2;C9JL25;C9JCQ4;C9JL19;C9J0S9;F8WBB1	31;31;31;31;73;31;31;31;31	P10809	31	1	HSPD1	60 kDa heat shock protein, mitochondrial	0.00024515	149.65		6.7319	0.89968		7.365	1.96912		0.000123329	9.22024e-05				0.000107766		0.000107766
31068	_VEEEEDESALK(ac)R_	Q14566	744	Q14566	744	1	MCM6	DNA replication licensing factor MCM6	6.261e-50	221.23		8.667	1.0518	21.9144	10.57	1.60364		9.57202e-05	7.88383e-05		0.000154667	0.000101898	8.72793e-05	0.000128283	0.000107781
12516	_QLEPVYNSLAK(ac)K_	P13667	570	P13667	570	1	PDIA4	Protein disulfide-isomerase A4	5.0533e-12	180.09	27.493	6.8882	0.797475	41.8802	13.055	2.00364		0.000120521	0.000104053		0.000125194	8.15415e-05	0.000112287	0.000103368	0.000107827
13158	_EIETLK(ac)QAAAQK_	P30622-2;P30622;J3KP58;P30622-1;F5H0N7	1116;1162;1040;1151;737	P30622-2	1116	1	CLIP1	CAP-Gly domain-containing linker protein 1	6.7696e-39	210.6	53.641	7.0377	0.811385			1.67216	0.000154911	0.000117952	0.000102264			9.77198e-05	0.000117952	9.77198e-05	0.000107836
71319	_GGVTGSPEASISGSKGDLK(ac)SSK_	Q09666	5744	Q09666	5744	0.997	AHNAK	Neuroblast differentiation-associated protein AHNAK	9.5066e-18	171.71				45.8316	11.67	2.15927					0.000140071	7.56607e-05		0.000107866	0.000107866
17449	_DSYVGDEAQSK(ac)R_	P60709;G5E9R0;E7EVS6;C9JZR7;C9JTX5;C9JUM1;P63261;I3L3I0;I3L1U9;I3L3R2;J3KT65;K7EM38;P68133;P68032;P62736;P63267;A6NL76;F8WB63;B8ZZJ2;C9JFL5;F6UVQ4;F6QUT6	61;61;61;61;61;64;61;61;61;61;61;61;63;63;63;62;63;62;62;62;63;63	P60709	61	1	ACTB;ACTG1;ACTA1;ACTC1;ACTA2;ACTG2	Actin, cytoplasmic 1;Actin, cytoplasmic 1, N-terminally processed;Actin, cytoplasmic 2;Actin, cytoplasmic 2, N-terminally processed;Actin, alpha skeletal muscle;Actin, alpha cardiac muscle 1;Actin, aortic smooth muscle;Actin, gamma-enteric smooth muscle	3.7203e-64	241.13		7.663	0.93859		11.615	1.725		0.000108299	8.83708e-05		0.000140735	9.47238e-05	9.83348e-05	0.000117729	0.000108032
28813	_STDHPK(ac)YSDM(ox)IVAAIQAEK_	P07305;P07305-2	27;10	P07305	27	1	H1F0	Histone H1.0;Histone H1.0, N-terminally processed	3.5744e-11	156.5		12.816	1.1363	26.6085	8.7	1.5302		6.46769e-05	7.29638e-05		0.000187965	0.000106793	6.88203e-05	0.000147379	0.0001081
26377	_TTGFGM(ox)IYDSLDYAK(ac)K_	P62847;E7ETK0;A0A087WUS0;P62847-2;P62847-3;P62847-4	83;83;83;83;83;83	P62847	83	1	RPS24	40S ribosomal protein S24	2.0136e-28	200.93		10.147	1.2221	26.9134	9	1.6118		8.17274e-05	6.78317e-05		0.00018169	0.000101382	7.47795e-05	0.000141536	0.000108158
39264	_SEEGGDGDEK(ac)DK_	P20020;P20020-6;P20020-3;P20020-4;P20020-5;P20020-2;E7ERY9	347;347;347;347;347;347;90	P20020	347	1	ATP2B1	Plasma membrane calcium-transporting ATPase 1;Calcium-transporting ATPase	1.3117e-06	128.17		5.0378	0.91299			1.84771		0.00016499	9.08549e-05			8.84281e-05	0.000127922	8.84281e-05	0.000108175
32326	_DILLK(ac)SGGRR_	P51153;A0A087WWB9	172;91	P51153	172	1	RAB13	Ras-related protein Rab-13	0.002611	102.06		7.5508	0.77896	37		1.72342		0.000109913	0.000106534				0.000108223		0.000108223
6468	_GFK(ac)FFQK_	P26599;P26599-2;P26599-3;A6NLN1;A0A0D9SF20	485;504;511;481;151	P26599	485	1	PTBP1	Polypyrimidine tract-binding protein 1	0.0013481	153.88	32.935	9.1506	1.1216	31.5428	9.85	1.59639		9.06488e-05	7.3922e-05		0.000165989	0.000102362	8.22854e-05	0.000134175	0.00010823
16705	_IGLLVK(ac)NK_	P46940;H0YLE8	922;350	P46940	922	1	IQGAP1	Ras GTPase-activating-like protein IQGAP1	0.0025536	136.89		9.6608	1.1724		9.56	1.55087		8.58502e-05	7.07128e-05		0.000171031	0.000105369	7.82815e-05	0.0001382	0.000108241
18480	_AM(ox)LESIGVPLEK(ac)LK_	P54577;A0A0C4DGZ5	114;114	P54577	114	1	YARS	Tyrosine--tRNA ligase, cytoplasmic;Tyrosine--tRNA ligase, cytoplasmic, N-terminally processed;Tyrosine--tRNA ligase	3.5356e-11	169.82		3.7008		51.3954	13.665	1.68503					0.0001196	9.69724e-05		0.000108286	0.000108286
6038	_FSDVTGK(ac)IK_	Q9NZM1;Q9NZM1-6;Q9NZM1-3;Q9NZM1-2;Q9NZM1-5;H0YD14;O75923;O75923-11;O75923-10;O75923-15;O75923-3;O75923-9;O75923-14;O75923-6;O75923-12;O75923-5;O75923-4;O75923-2;O75923-8;O75923-7;O75923-13	891;878;891;849;891;266;910;928;911;896;896;897;911;896;897;927;910;941;942;927;928	Q9NZM1	891	1	MYOF;DYSF	Myoferlin;Dysferlin	0.0040107	112.41	23.314	6.1198	1.02489		7.32			0.00013571	8.09126e-05				0.000108311		0.000108311
27934	_DSLAEVEEK(ac)YKK_	Q32MZ4-3;Q32MZ4;Q32MZ4-2;Q32MZ4-4	114;170;146;298	Q32MZ4-3	114	0.951	LRRFIP1	Leucine-rich repeat flightless-interacting protein 1	5.4695e-12	226.29		10.722		43.9136	10.86	1.27371		7.73351e-05			0.000150531	0.000128323	7.73351e-05	0.000139427	0.000108381
45111	_QIFNGTFVK(ac)LNK_	P18124;A8MUD9;C9JIJ5;C9JZ88	124;84;84;84	P18124	124	1	RPL7	60S ribosomal protein L7	6.6269e-13	171.33		7.8439		49.4015	13.08	1.68458		0.000105794			0.000124955	9.69985e-05	0.000105794	0.000110977	0.000108385
79163	_IKVAEDEAEAAAAAK(ac)FTGLSK_	P08195-2;P08195;P08195-3;F5GZS6;J3KPF3;P08195-4;H0YFS2;F5H0E2;F5H867	59;160;98;129;161;191;131;59;59	P08195-2	59	1	SLC3A2	4F2 cell-surface antigen heavy chain	5.9276e-07	119.02					13.1	1.77551					0.000124764	9.20272e-05		0.000108396	0.000108396
23574	_VFK(ac)FVGFK_	Q02952;Q02952-3;Q02952-2	177;72;79	Q02952	177	1	AKAP12	A-kinase anchor protein 12	0.011674	107.32		18.7535		35.3369	12.14	1.9857					0.000134641	8.22787e-05		0.00010846	0.00010846
40362	_LEK(ac)SIDDLEEK_	P09493-3;P09493-9;Q6ZN40;P09493-8;P09493-7;H7BYY1;P09493-2	251;251;293;251;251;215;195	P09493-3	251	1	TPM1	Tropomyosin alpha-1 chain	1.6752e-07	201.84		6.52895	0.924125					0.000127176	8.97574e-05				0.000108467		0.000108467
34855	_NSK(ac)NSNGQELEK_	Q7Z6Z7;Q7Z6Z7-2;Q7Z6Z7-3	1693;1693;1684	Q7Z6Z7	1693	1	HUWE1	E3 ubiquitin-protein ligase HUWE1	1.7327e-16	179.57		11.3155	0.793975			1.27636		7.32707e-05	0.000104513			0.000128056	8.88919e-05	0.000128056	0.000108474
4391	_ESPLLFK(ac)FR_	P26038;V9GZ54	79;68	P26038	79	1	MSN	Moesin	2.9771e-07	201.49	13.963	6.7724	0.87884	38.997	11.52			0.000122589	9.43945e-05				0.000108492		0.000108492
37440	_VRM(ox)NVLADALK(ac)SINNAEK_	P62244;I3L3P7;I3L246;H3BV27;H3BT37;I3L303	12;12;12;12;12;12	P62244	12	1	RPS15A	40S ribosomal protein S15a	2.815e-17	210.37		8.9751	0.69311		11.99	1.90501		9.24259e-05	0.000119773		0.000136328	8.57664e-05	0.000106099	0.000111047	0.000108573
46128	_EFELSK(ac)LQQR_	P36776;K7EJE8;K7EKE6;P36776-2;P36776-3	374;244;260;310;178	P36776	374	1	LONP1	Lon protease homolog, mitochondrial	2.3118e-05	203.93		6.8042				1.71697		0.000122014				9.51669e-05	0.000122014	9.51669e-05	0.00010859
15632	_ASFQK(ac)LNGISK_	P46087;A0A087WV73;P46087-2;P46087-4	649;649;645;682	P46087	649	1	NOP2	Probable 28S rRNA (cytosine(4447)-C(5))-methyltransferase	0.002432	112.13		8.298	0.882305			1.35834		9.99885e-05	9.40228e-05			0.000120319	9.70056e-05	0.000120319	0.000108662
18989	_VTPQNLK(ac)M(ox)LR_	Q6DKI1;R4GMU7;Q6DKI1-2	129;129;129	Q6DKI1	129	1	RPL7L1	60S ribosomal protein L7-like 1	0.0020409	109.21		9.0761	0.98109		12.63			9.13948e-05	8.45337e-05		0.000129412		8.79642e-05	0.000129412	0.000108688
16348	_TDRFVM(ox)K(ac)K_	P02786;G3V0E5;H7C3V5	672;591;84	P02786	672	1	TFRC	Transferrin receptor protein 1;Transferrin receptor protein 1, serum form	0.016948	133.98		4.1594	0.882815	21.6053	11.35	2.22638					0.000144025	7.33786e-05		0.000108702	0.000108702
29433	_RLQTQVFK(ac)LGLAK_	P46781;B5MCT8;C9JM19	116;116;116	P46781	116	1	RPS9	40S ribosomal protein S9	2.246e-32	237.76		7.64835	1.032	33.6689	10.73	1.74083		0.000108507	8.03543e-05		0.000152358	9.3862e-05	9.44306e-05	0.00012311	0.00010877
29220	_SAEQQPSEK(ac)STEPK_	A0A0C4DGB5;P20810-8;P20810;E9PCH5;E7EVY3;B7Z574;P20810-2;E9PDE4;E7ES10;P20810-4;H0Y944;D6RBR1;D6RGF7;E7EQK6;P20810-10;P20810-5;P20810-6;P20810-9;P20810-7;F8W7E0;H0YA91;E9PSG1	141;73;95;73;81;81;95;73;95;54;173;122;144;73;156;156;178;137;159;156;139;159	A0A0C4DGB5	141	1	CAST	Calpastatin	3.192e-14	172.11		8.742	1.1094	37.7986	10.555	1.47373		9.48968e-05	7.47366e-05		0.000154887	0.00011089	8.48167e-05	0.000132888	0.000108852
41778	_YYDDTYPSVK(ac)EQK_	P61923;F8VVA7;P61923-5;P61923-4;F8VXB1;F8VUC5;F8W156;F8VXR1;F8VYZ4	39;39;39;47;39;39;39;47;39	P61923	39	1	COPZ1	Coatomer subunit zeta-1	5.2536e-22	209.85		6.2535	0.97634	22.7139				0.000132798	8.49459e-05				0.000108872		0.000108872
17670	_GDPVAILK(ac)R_	Q9P2E9;A0A087WVV2;A0A0A0MRV0;Q9P2E9-2;Q9P2E9-3;F8W7S5	699;223;699;696;266;40	Q9P2E9	699	1	RRBP1	Ribosome-binding protein 1	0.0011291	122.18		10.114	1.0178		10.43	1.41772		8.19946e-05	8.14779e-05		0.000156746	0.000115275	8.17363e-05	0.00013601	0.000108873
7023	_(ac)AASAAAASAAAASAASGSPGPGEGSAGGEK(ac)R_	Q13263;Q13263-2	31;31	Q13263	31	1	TRIM28	Transcription intermediary factor 1-beta	3.1234e-185	304.13	33.748	6.7513	0.87468	2.79624		0.673083		0.000122973	9.48446e-05				0.000108909		0.000108909
16184	_PFLDIQK(ac)R_	O43920	8	O43920	8	1	NDUFS5	NADH dehydrogenase [ubiquinone] iron-sulfur protein 5	1.8252e-06	203.41		13.3525	0.93564	31.2158	9.54	1.4391		6.20737e-05	8.86501e-05		0.00017139	0.00011356	7.53619e-05	0.000142475	0.000108919
4800	_AEHDSILAEK(ac)AEK_	P26639;P26639-2;D6R9F8;D6RCA5;D6RDJ6;D6RBR8	75;75;75;75;75;16	P26639	75	1	TARS	Threonine--tRNA ligase, cytoplasmic	1.8417e-53	309.86	24.23	8.6403	0.92538	32.305	10.74	1.66656		9.60168e-05	8.96354e-05		0.000152215	9.80485e-05	9.28261e-05	0.000125132	0.000108979
27768	_FLENHEK(ac)M(ox)TSTTR_	O75400;O75400-2;O75400-3	476;449;458	O75400	476	1	PRPF40A	Pre-mRNA-processing factor 40 homolog A	0.00017399	93.243		6.7883	0.86602	25.2806		0.712024		0.000122301	9.57955e-05				0.000109048		0.000109048
29210	_GVK(ac)LVSIGAEEIVDGNAK_	O43707	125	O43707	125	1	ACTN4	Alpha-actinin-4	4.2243e-15	140.82		7.1673			14.42	1.78801		0.000115813			0.000113332	9.13829e-05	0.000115813	0.000102357	0.000109085
74603	_ATADDELSFK(ac)RGDILK_	P62993;J3KT38;J3QRL5;P62993-2	20;20;20;20	P62993	20	1	GRB2	Growth factor receptor-bound protein 2	5.0606e-45	267.93					12.16	1.95069					0.00013442	8.37567e-05		0.000109088	0.000109088
34451	_TGTDK(ac)TLVK_	Q14019;H3BT58	98;29	Q14019	98	1	COTL1	Coactosin-like protein	0.0015402	116.05		6.7622	0.8549		12.32	1.94594		0.000122774	9.70449e-05		0.000132672	8.39611e-05	0.00010991	0.000108317	0.000109113
70450	_FLAAGTHLGGTNLDFQM(ox)EQYIYK(ac)RK_	P08865;C9J9K3;A0A0C4DG17	40;40;40	P08865	40	1	RPSA	40S ribosomal protein SA	1.1792e-39	208.97				43.0126	13.39	1.6988					0.000122059	9.61858e-05		0.000109122	0.000109122
80842	_IAKLEK(ac)AK_	P62424;Q5T8U2	255;140	P62424	255	1	RPL7A	60S ribosomal protein L7a	0.042632	143.45					12.97	1.77069					0.000126016	9.22775e-05		0.000109147	0.000109147
55513	_NALYIK(ac)SSK_	P54578;P54578-2;A6NJA2;P54578-3	313;278;267;302	P54578	313	1	USP14	Ubiquitin carboxyl-terminal hydrolase 14;Ubiquitin carboxyl-terminal hydrolase	0.0064252	107.15			0.66774		15.56	1.97083			0.000124339		0.000105021	8.29e-05	0.000124339	9.39606e-05	0.00010915
76265	_DKNELVQK(ac)AK_	P63104;E7EX29;E7ESK7;E9PD24;E7EVZ2;E5RIR4;E5RGE1	9;9;9;9;9;9;9	P63104	9	1	YWHAZ	14-3-3 protein zeta/delta	0.00010877	192.21					15.61	1.4379					0.000104685	0.000113656		0.00010917	0.00010917
83345	_LYEK(ac)ENPDIYK_	Q9Y2W2;F5H5G4	98;98	Q9Y2W2	98	1	WBP11	WW domain-binding protein 11	5.9198e-06	176.95					12.85	1.79114					0.000127194	9.12232e-05		0.000109209	0.000109209
48873	_EEAQK(ac)LLEQYK_	Q00839;Q00839-2	664;645	Q00839	664	1	HNRNPU	Heterogeneous nuclear ribonucleoprotein U	3.2337e-09	232.72			0.91352		10.84	1.56482			9.0802e-05		0.000150809	0.000104429	9.0802e-05	0.000127619	0.000109211
19621	_TIFLK(ac)YASIEK_	Q9UJS0;Q9UJS0-2;R4GN64	23;23;23	Q9UJS0	23	1	SLC25A13	Calcium-binding mitochondrial carrier protein Aralar2	0.00015496	117.28		7.3675		54.7196	13.16	1.86984		0.000112656			0.000124195	8.73809e-05	0.000112656	0.000105788	0.000109222
18043	_FGIVTSSAGTGTTEDTEAK(ac)K_	P82979;H0YHG0	199;512	P82979	199	1	SARNP	SAP domain-containing ribonucleoprotein	3.3359e-59	224.42		5.8502	1.4823		12.355	1.89494					0.000132296	8.62224e-05		0.000109259	0.000109259
55946	_LAQQEK(ac)QEQVK_	Q16891-2;Q16891;B9A067;Q16891-4	200;211;164;210	Q16891-2	200	1	IMMT	MICOS complex subunit MIC60	2.5735e-29	247.31			0.986965	30.738	11.04	1.34868			8.40293e-05		0.000148074	0.000121182	8.40293e-05	0.000134628	0.000109329
9667	_SRDSFLK(ac)R_	P46778;M0R181	107;107	P46778	107	1	RPL21	60S ribosomal protein L21	3.1435e-07	215.38	52.552		1.111	47.3597	12.85	1.78248					0.000127194	9.16669e-05		0.00010943	0.00010943
42522	_IQHAVQLATEPLEK(ac)AVQSR_	P49589-3;P49589;P49589-2;B4DKY1	251;168;168;181	P49589-3	251	1	CARS	Cysteine--tRNA ligase, cytoplasmic	2.6809e-35	147.06		6.853				1.67157		0.000121142				9.77541e-05	0.000121142	9.77541e-05	0.000109448
29272	_LEK(ac)TIDDLEDK_	J3KN67;P06753-2;A0A087WWU8;Q5VU61;Q5HYB6;P06753-5;P06753-7	252;215;194;190;199;215;125	J3KN67	252	1	TPM3;DKFZp686J1372	0	7.2388e-35	208.6		6.5722	0.89606					0.000126336	9.25758e-05				0.000109456		0.000109456
40106	_NIGAK(ac)LVQDVANNTNEEAGDGTTTATVLAR_	P10809;E7ESH4;E7EXB4;P10809-2;C9JL25	96;96;96;96;138	P10809	96	1	HSPD1	60 kDa heat shock protein, mitochondrial	6.3033e-184	308.86		7.2419				1.5664		0.000114616				0.000104323	0.000114616	0.000104323	0.00010947
23254	_TIESANQQTDK(ac)LK_	O76094;O76094-2;R4GNC1	110;110;110	O76094	110	1	SRP72	Signal recognition particle subunit SRP72	2.7459e-35	203.94		6.5279	0.63493			1.81153		0.000127196	0.000130787			9.01957e-05	0.000128992	9.01957e-05	0.000109594
79079	_ETQRLLEEEDSK(ac)LK_	Q96CT7;M0R2F5	80;80	Q96CT7	80	1	CCDC124	Coiled-coil domain-containing protein 124	0.00037571	170.66					13.31	1.6944					0.000122793	9.6436e-05		0.000109615	0.000109615
8295	_(ac)AVPETRPNHTIYINNLNEK(ac)IK_	P09012;M0R221;M0R2B8;M0R268;M0QXK2;M0R0G9	20;20;20;20;20;20	P09012	20	1	SNRPA	U1 small nuclear ribonucleoprotein A	9.0163e-44	200.23	6.43125	3.1492		33.0716	14.205	1.56566					0.000115049	0.000104373		0.000109711	0.000109711
12271	_HEENLK(ac)TK_	P42766	103	P42766	103	1	RPL35	60S ribosomal protein L35	1.4718e-14	193.1	66.804		1.0451			1.38826	0.000124283		7.93449e-05			0.000117723	0.000101814	0.000117723	0.000109769
8272	_ENPLQFK(ac)FR_	P35241;P35241-5;E9PQ82;E9PNV3;P35241-3;P15311;E7EQR4	79;79;68;68;47;79;79	P35241	79	1	RDX;EZR	Radixin;Ezrin	0.0010505	208.35	22.4685	8.05455	0.829225	52.2493	12.065	1.62247		0.000103019	0.000100058		0.000135479	0.000100715	0.000101539	0.000118097	0.000109818
77927	_EGGSAGLIPSQFLEEK(ac)RK_	Q9NZW5;B8ZZG1;C9J4Q3	282;170;282	Q9NZW5	282	1	MPP6	MAGUK p55 subfamily member 6	6.7423e-07	99.021					15.15	1.45992					0.000107866	0.00011194		0.000109903	0.000109903
6568	_VFNDMK(ac)VRK_	P23528;E9PP50;E9PK25;E9PS23;Q9Y281;F8WDN3	19;19;57;19;19;19	P23528	19	1	CFL1;CFL2	Cofilin-1;Cofilin-2	0.0064447	120.15	38.782	9.852	0.96746		12.1			8.41802e-05	8.57275e-05		0.000135087		8.49538e-05	0.000135087	0.00011002
5095	_EAQDDLVK(ac)TK_	P15311;E7EQR4	458;458	P15311	458	1	EZR	Ezrin	6.8995e-05	144.77	42.289	9.4186	1.0632			1.19246		8.80632e-05	7.79912e-05			0.000137076	8.30272e-05	0.000137076	0.000110052
5269	_ENLEK(ac)TR_	Q6NZI2;Q6NZI2-2;Q6NZI2-3	254;164;62	Q6NZI2	254	1	PTRF	Polymerase I and transcript release factor	0.0033412	142.64	42.826	9.5864	1.21095		9.93	1.35472		8.65181e-05	6.84574e-05		0.000164649	0.000120641	7.74877e-05	0.000142645	0.000110067
19455	_YTEQITNEK(ac)LAM(ox)VK_	Q16718;F8WAS3;C9IZN5;A0A087X1G1;H7BYD0;Q16718-2	55;55;65;40;51;55	Q16718	55	1	NDUFA5	NADH dehydrogenase [ubiquinone] 1 alpha subcomplex subunit 5	4.7403e-30	268.14		6.3836	0.91967					0.000130082	9.01933e-05				0.000110138		0.000110138
2069	_IKFPK(ac)FSM(ox)PK_	Q09666	5235	Q09666	5235	1	AHNAK	Neuroblast differentiation-associated protein AHNAK	0.0047102	84.507	34.274		1.515		11.63	2.04792					0.000140553	7.97772e-05		0.000110165	0.000110165
31180	_HGLYEK(ac)K_	P62847;E7ETK0;A0A087WUS0;P62847-2;P62847-3;P62847-4	99;99;99;99;99;99	P62847	99	1	RPS24	40S ribosomal protein S24	0.0016855	152.39		11.754	0.831215	37.0879	10.94	1.35135		7.05319e-05	9.98178e-05		0.000149429	0.000120942	8.51749e-05	0.000135186	0.00011018
84732	_SPFTVGVAAPLDLSK(ac)IK_	O75369-8;O75369;O75369-2;O75369-9;O75369-6;O75369-3;E7EN95;O75369-7;O75369-5;O75369-4	946;946;946;946;946;946;777;777;946;946	O75369-8	946	1	FLNB	Filamin-B	3.0778e-53	281.32					12.045	1.9277					0.000135705	8.47561e-05		0.00011023	0.00011023
43964	_GVK(ac)LLAALLEDEGGSGRPLLQAAK_	Q9Y490	592	Q9Y490	592	1	TLN1	Talin-1	1.026e-52	189.57		6.1485				1.9129		0.000135074				8.54123e-05	0.000135074	8.54123e-05	0.000110243
17858	_LSFDK(ac)DAM(ox)VAR_	P37837;F2Z393	115;115	P37837	115	1	TALDO1	Transaldolase	0.00057596	124.81		6.482	0.80149			1.56038		0.0001281	0.00010353			0.000104726	0.000115815	0.000104726	0.000110271
40755	_NVAGAEAPPPQK(ac)R_	Q9UBP6;Q9UBP6-2;F8VSD9;H0YHX0	18;18;18;16	Q9UBP6	18	1	METTL1	tRNA (guanine-N(7)-)-methyltransferase	5.4421e-07	193.52		6.4689	0.89985		11.86	3.02911		0.000128361	9.21849e-05				0.000110273		0.000110273
81828	_VLM(ox)EK(ac)ELPGFLQSGKDK_	P25815	39	P25815	39	1	S100P	Protein S100-P	8.7008e-07	164.81					14.56	1.50841					0.000112241	0.000108338		0.000110289	0.000110289
22015	_LQFTPQHK(ac)LLR_	Q96AC1;Q96AC1-2;Q96AC1-3;H0YJ34;G3V281;G3V5R2	97;97;97;39;97;53	Q96AC1	97	1	FERMT2	Fermitin family homolog 2	0.0047157	78.342		8.7098				1.30373		9.52486e-05				0.000125365	9.52486e-05	0.000125365	0.000110307
756	_LSAK(ac)FGGQA_	P50502;Q8NFI4;A0A087X1H6	364;364;249	P50502	364	1	ST13;ST13P5	Hsc70-interacting protein;Putative protein FAM10A5	0.0021484	106.91	18.347	6.95965	1.11395		12.295	1.41987		0.00011928	7.44307e-05		0.000132942	0.0001151	9.68552e-05	0.000124021	0.000110438
8891	_VREK(ac)QLAAENR_	P35579;P35579-2	860;724	P35579	860	1	MYH9	Myosin-9	3.072e-08	231.05	45.608	8.4823	0.7513				0.000182333	9.78101e-05	0.000110468				0.000110468		0.000110468
18314	_SKITVTSEVPFSK(ac)R_	P35268;K7ELC4;K7EMH1;K7ERI7;K7EP65;K7EKS7	80;47;47;47;47;47	P35268	80	1	RPL22	60S ribosomal protein L22	5.8213e-44	297.88		7.1139		42.2119	13.725	1.82505		0.000116685			0.000119077	8.95268e-05	0.000116685	0.000104302	0.000110493
20717	_ALAAFLK(ac)K_	P39019;M0R2L9;M0QXK4;M0QYF7;M0R140	23;22;23;23;23	P39019	23	1	RPS19	40S ribosomal protein S19	0.01253	88.029		7.56745	1.1393	32.5945	10.14	1.65942		0.00010967	7.27713e-05		0.000161235	9.84707e-05	9.12208e-05	0.000129853	0.000110537
84713	_VANQIKEEEEK(ac)QVVEAEK_	Q9Y6Y8	915	Q9Y6Y8	915	1	SEC23IP	SEC23-interacting protein	8.4601e-52	221.9					12.2	1.87241					0.000133978	8.72607e-05		0.00011062	0.00011062
48659	_ENSGYLK(ac)AK_	O94826	300	O94826	300	1	TOMM70A	Mitochondrial import receptor subunit TOM70	0.010021	92.439			0.898885		9.92	1.75371			9.22842e-05		0.000164816	9.31719e-05	9.22842e-05	0.000128994	0.000110639
61955	_VVEQLEK(ac)AK_	Q9NY33;G3V1D3;G3V180;Q9NY33-4;E9PQ14	264;283;284;234;162	Q9NY33	264	1	DPP3	Dipeptidyl peptidase 3	0.0012893	133.23			1.03915	45.0796	9.91	1.38496			7.98002e-05		0.000164982	0.000118005	7.98002e-05	0.000141493	0.000110647
24189	_TDGTEEK(ac)HK_	Q7Z5K2;Q7Z5K2-2;Q7Z5K2-3;Q8WVX6	1093;1130;1178;305	Q7Z5K2	1093	1	WAPAL	Wings apart-like protein homolog	0.0012507	78.556		10.388	0.58709					7.98271e-05	0.000141486				0.000110657		0.000110657
70601	_SRFVDFQK(ac)VR_	Q14566	205	Q14566	205	1	MCM6	DNA replication licensing factor MCM6	2.1425e-05	173.64				29.7885	13.13	1.68529					0.000124479	9.69577e-05		0.000110718	0.000110718
27802	_VLK(ac)LVPEK_	P15170;P15170-3;P15170-2;H3BR35;Q8IYD1	493;631;630;469;622	P15170	493	1	GSPT1;GSPT2	Eukaryotic peptide chain release factor GTP-binding subunit ERF3A;Eukaryotic peptide chain release factor GTP-binding subunit ERF3B	0.0054394	123.98		7.7635	0.72431					0.000106893	0.000114597				0.000110745		0.000110745
3526	_LQVLK(ac)STGDVAGGR_	Q9NY33;G3V1D3;G3V180;Q9NY33-4;Q9NY33-2	629;648;649;599;209	Q9NY33	629	1	DPP3	Dipeptidyl peptidase 3	5.62e-10	158.05	39.265	8.26805	0.74934	36.1154			0.000211959	0.000100352	0.000110757				0.000110757		0.000110757
18101	_GPSSVEDIK(ac)AK_	P06748;P06748-2;P06748-3	248;219;248	P06748	248	1	NPM1	Nucleophosmin	7.4701e-09	161.63		8.4041	1.07815		9.635	1.66622		9.87227e-05	7.69075e-05		0.000169698	9.80681e-05	8.78151e-05	0.000133883	0.000110849
66880	_NLQEVLGEEK(ac)LK_	P54577;A0A0C4DGZ5	26;26	P54577	26	1	YARS	Tyrosine--tRNA ligase, cytoplasmic;Tyrosine--tRNA ligase, cytoplasmic, N-terminally processed;Tyrosine--tRNA ligase	1.1655e-15	202.96				42.715	12.465	1.80326					0.000131127	9.06098e-05		0.000110868	0.000110868
85343	_ISDIQSQLEK(ac)LIEK_	Q9NVP1	567	Q9NVP1	567	1	DDX18	ATP-dependent RNA helicase DDX18	1.0339e-51	273.74					17.43	1.27675					9.37448e-05	0.000128017		0.000110881	0.000110881
18259	_FEDK(ac)TVAYTEQK_	P30101	218	P30101	218	1	PDIA3	Protein disulfide-isomerase A3	1.5247e-13	228.98		7.9948	0.85661		12.49	1.45713		0.000103791	9.68507e-05		0.000130864	0.000112154	0.000100321	0.000121509	0.000110915
10142	_LQQLK(ac)EFR_	P26639;P26639-2	712;745	P26639	712	1	TARS	Threonine--tRNA ligase, cytoplasmic	9.1955e-21	198.07	33.4405		0.85598	47.6667	12.86	1.72348					0.000127095	9.48072e-05		0.000110951	0.000110951
30401	_ITTK(ac)LLK_	Q92900;Q92900-2	790;779	Q92900	790	1	UPF1	Regulator of nonsense transcripts 1	0.016002	111.01		7.5168	0.74394					0.000110412	0.000111564				0.000110988		0.000110988
27400	_HAVSEGTK(ac)AVTK_	P23527;Q96A08;P33778;P58876;Q99877;U3KQK0;P62807;Q5QNW6;Q5QNW6-2;Q8N257;Q93079;Q99879;Q99880;O60814;P57053	117;118;117;117;117;117;117;117;117;117;117;117;117;117;117	P23527	117	1	HIST1H2BO;HIST1H2BA;HIST1H2BB;HIST1H2BD;HIST1H2BN;HIST1H2BC;HIST2H2BF;HIST3H2BB;HIST1H2BH;HIST1H2BM;HIST1H2BL;HIST1H2BK;H2BFS	Histone H2B type 1-O;Histone H2B type 1-A;Histone H2B type 1-B;Histone H2B type 1-D;Histone H2B type 1-N;Histone H2B;Histone H2B type 1-C/E/F/G/I;Histone H2B type 2-F;Histone H2B type 3-B;Histone H2B type 1-H;Histone H2B type 1-M;Histone H2B type 1-L;Histone H2B type 1-K;Histone H2B type F-S	1.5622e-43	264.17		13.037	1.40735		8.26	1.32209		6.35786e-05	5.88885e-05		0.000197995	0.000123621	6.12335e-05	0.000160808	0.000111021
31100	_VQVK(ac)LDTGK_	P21399	852	P21399	852	1	ACO1	Cytoplasmic aconitate hydratase	0.00078694	133.23		7.9148	1.2109		10.7	1.38426		0.000104843	6.84602e-05		0.000152785	0.000118064	8.66518e-05	0.000135425	0.000111038
22986	_EK(ac)ELETGPK_	Q14247;Q14247-3;Q14247-2	72;72;72	Q14247	72	1	CTTN	Src substrate cortactin	0.0057052	96.331		9.94655	1.0784			1.15075		8.33782e-05	7.68896e-05			0.000142051	8.01339e-05	0.000142051	0.000111093
33212	_GQEVETSVTYYRLEEVAK(ac)R_	O43169;J3KNF8;D6RFH4;H3BUX2	30;34;30;30	O43169	30	1	CYB5B	Cytochrome b5 type B	7.9129e-16	104.89		6.4748				1.73807		0.000128243				9.40108e-05	0.000128243	9.40108e-05	0.000111127
18460	_SQTEK(ac)LAK_	Q8NCA5;E9PH82;Q8NCA5-2	246;245;245	Q8NCA5	246	1	FAM98A	Protein FAM98A	0.012023	105.81		6.4982	0.876725					0.00012778	9.46228e-05				0.000111201		0.000111201
83897	_DFSVFFQK(ac)IR_	O95202	292	O95202	292	1	LETM1	LETM1 and EF-hand domain-containing protein 1, mitochondrial	5.4963e-09	205.7					14.585	1.48038					0.000112049	0.000110391		0.00011122	0.00011122
2521	_M(ox)QASIEK(ac)AH_	P06748-3	257	P06748-3	257	1	NPM1	Nucleophosmin	0.00021059	148.99	19.427	6.8	0.82672			0.70973		0.000122089	0.000100362				0.000111226		0.000111226
68991	_TSADGNEK(ac)KIEM(ox)VR_	P61981	77	P61981	77	0.902	YWHAG	14-3-3 protein gamma;14-3-3 protein gamma, N-terminally processed	6.7593e-08	196.5				47.5037	12.85	1.71462					0.000127194	9.52978e-05		0.000111246	0.000111246
27358	_QQTDNLLK(ac)SHASGTYLIR_	P52735-3;P52735-2;P52735	678;678;688	P52735-3	678	1	VAV2	Guanine nucleotide exchange factor VAV2	8.4311e-14	126.88		10.37			9.82	1.37516		7.9966e-05			0.000166496	0.000118846	7.9966e-05	0.000142671	0.000111319
55273	_YAQAIK(ac)AK_	P78347;P78347-2;P78347-4;P78347-3	378;337;357;358	P78347	378	1	GTF2I	General transcription factor II-I	0.013066	116.54			1.5191	34.4234	12.72	1.73524					0.000128495	9.41645e-05		0.00011133	0.00011133
15224	_DM(ox)EK(ac)M(ox)FK_	Q96C19	99	Q96C19	99	1	EFHD2	EF-hand domain-containing protein D2	0.038424	53.166		7.1033	0.784015					0.00011686	0.000105845				0.000111352		0.000111352
29376	_AVVSPPK(ac)FVFGSESVK_	A6NKT7;J3KNE0;P49792	1538;1532;2513	A6NKT7	1538	1	RGPD3;RANBP2	RanBP2-like and GRIP domain-containing protein 3;E3 SUMO-protein ligase RanBP2	5.6714e-11	139.19		6.1112			18.02	1.96729		0.000135902			9.06731e-05	8.30495e-05	0.000135902	8.68613e-05	0.000111382
29468	_QADEEK(ac)HK_	O14980	1049	O14980	1049	1	XPO1	Exportin-1	0.013498	102		8.1233	0.688					0.000102145	0.000120665				0.000111405		0.000111405
41560	_LK(ac)LSEELSGGR_	P61158;B4DXW1	348;297	P61158	348	1	ACTR3	Actin-related protein 3	8.6019e-05	164.97		7.4858	0.782775			1.42837		0.00011087	0.000106013			0.000114415	0.000108442	0.000114415	0.000111428
22017	_QGSATVGLK(ac)SK_	P25786;F5GX11;P25786-2;B4DEV8	39;14;45;39	P25786	39	1	PSMA1	Proteasome subunit alpha type-1;Proteasome subunit alpha type	3.2233e-06	138.25		10.837	1.03635			1.13016		7.65127e-05	8.00163e-05			0.000144643	7.82645e-05	0.000144643	0.000111454
57076	_DFLEAVNK(ac)VIK_	P35998;P35998-2	415;278	P35998	415	1	PSMC2	26S protease regulatory subunit 7	3.9195e-05	148.69			0.84489		10.74	1.67905			9.81978e-05		0.000152215	9.73184e-05	9.81978e-05	0.000124767	0.000111482
25844	_SVDVILDDDLVDK(ac)AK_	P25205;P25205-2;J3KQ69	228;273;238	P25205	228	1	MCM3	DNA replication licensing factor MCM3	0.00031616	102.62		6.3999				1.75233		0.000129749				9.32455e-05	0.000129749	9.32455e-05	0.000111497
37300	_SSVDQAGK(ac)YSK_	O00566	609	O00566	609	1	MPHOSPH10	U3 small nucleolar ribonucleoprotein protein MPP10	0.00012218	119.53		5.7703	1.0488					0.000143963	7.90643e-05				0.000111513		0.000111513
37527	_TPVTLK(ac)QR_	P42167;G5E972;P42167-2;H0YJH7;P42167-3	213;213;213;120;213	P42167	213	1	TMPO	Lamina-associated polypeptide 2, isoforms beta/gamma;Thymopoietin;Thymopentin	9.332e-07	210.67		7.69085	1.05801	33.0431	10.89	1.48971		0.000107905	7.8375e-05		0.000150116	0.000109699	9.31402e-05	0.000129907	0.000111524
42885	_ESSTVFELK(ac)R_	Q15370;Q15370-2;B8ZZU8;A0A0B4J296;I3L0M9	28;28;23;28;27	Q15370	28	1	TCEB2	Transcription elongation factor B polypeptide 2	2.1962e-05	186.16		8.32165	0.80015	43.2358	12.09	1.51683		9.97035e-05	0.000103704		0.000135199	0.000107736	0.000101704	0.000121467	0.000111586
82360	_NVIFQPVAELK(ac)K_	Q01813;Q01813-2;H0Y757;B1APP8	736;728;89;154	Q01813	736	1	PFKP	ATP-dependent 6-phosphofructokinase, platelet type	2.3182e-06	155.11					14.16	1.51622					0.000115415	0.000107779		0.000111597	0.000111597
70624	_KNAAGALDLLK(ac)ELK_	P23193;E5RIS7;B7Z4S1;E5RJ93;E5RK46;E5RFI1	29;29;29;29;29;29	P23193	29	1	TCEA1	Transcription elongation factor A protein 1	0.00076005	161.41				45.7477	11.31	2.07577					0.000144535	7.87064e-05		0.00011162	0.00011162
35358	_LM(ox)IK(ac)QGLLDK_	O60832;O60832-2;H7C2Q2	394;394;181	O60832	394	1	DKC1	H/ACA ribonucleoprotein complex subunit 4	0.00010576	125.97		6.4418	0.87933					0.000128902	9.43418e-05				0.000111622		0.000111622
27091	_IVVK(ac)VLK_	P49207	105	P49207	105	1	RPL34	60S ribosomal protein L34	0.023892	97.071		8.2605	0.988965	39.0762	10.955	1.4454		0.000100444	8.3859e-05		0.000149224	0.000113065	9.21513e-05	0.000131145	0.000111648
20161	_VEIQK(ac)HATGK_	O76021;J3QSV6;O76021-2	385;384;165	O76021	385	1	RSL1D1	Ribosomal L1 domain-containing protein 1	9.4881e-05	110.39		7.0709	1.2231			1.25031		0.000117397	6.77761e-05			0.000130726	9.25865e-05	0.000130726	0.000111656
9384	_HESQM(ox)DSVVK(ac)DLK_	Q00765;E2QRG8	157;148	Q00765	157	1	REEP5	Receptor expression-enhancing protein 5;Receptor expression-enhancing protein	2.8538e-50	266.78	20.537	8.4151		41.3967	13.02	1.6702					0.000125531	9.78342e-05		0.000111683	0.000111683
49729	_DIAK(ac)LVPK_	P61024;Q5T179;Q9BZU3	30;30;14	P61024	30	1	CKS1B	Cyclin-dependent kinases regulatory subunit 1;Cyclin-dependent kinases regulatory subunit	0.0188	83.206			1.0918		9.63	1.30341			7.59439e-05		0.000169786	0.000125396	7.59439e-05	0.000147591	0.000111767
49904	_NFAELK(ac)IK_	P18124	29	P18124	29	1	RPL7	60S ribosomal protein L7	0.012965	116.9			1.5244	42.219	11.89	1.89714					0.000137476	8.61226e-05		0.000111799	0.000111799
41635	_EDTEEYNLRDYFEK(ac)YGK_	P51991;P51991-2	148;126	P51991	148	1	HNRNPA3	Heterogeneous nuclear ribonucleoprotein A3	4.637e-52	275.66		9.4215		34.522	9.995	1.51774		8.8036e-05			0.000163577	0.000107671	8.8036e-05	0.000135624	0.00011183
23720	_RLGIEK(ac)TDPTTLTDEEINR_	P11586;F5H2F4	504;560	P11586	504	1	MTHFD1	C-1-tetrahydrofolate synthase, cytoplasmic;Methylenetetrahydrofolate dehydrogenase;Methenyltetrahydrofolate cyclohydrolase;Formyltetrahydrofolate synthetase;C-1-tetrahydrofolate synthase, cytoplasmic, N-terminally processed	2.0116e-15	140.2		6.6755			14.12	1.96762		0.000124374			0.000115742	8.30354e-05	0.000124374	9.93888e-05	0.000111882
72506	_QAVEM(ox)K(ac)NDKSEEEQSSSSVK_	P07910-2;G3V4W0;B4DY08;B2R5W2;P07910;P07910-4;P07910-3;G3V2D6;G3V5V7	216;216;216;216;229;173;149;137;113	P07910-2	216	1	HNRNPC	Heterogeneous nuclear ribonucleoproteins C1/C2	5.2153e-37	184.7				23.8829	12.06	1.85144					0.000135536	8.82499e-05		0.000111893	0.000111893
50119	_VLLEK(ac)ATRK_	Q9HB71;B2ZWH1;Q9HB71-2	19;19;19	Q9HB71	19	1	CACYBP	Calcyclin-binding protein	0.0011787	133.98			1.0996		9.5	1.31064			7.54041e-05		0.000172113	0.000124703	7.54041e-05	0.000148408	0.000111906
24890	_FEYK(ac)YSFK_	P49257	49	P49257	49	1	LMAN1	Protein ERGIC-53	0.01555	81.296		7.2596	0.75706					0.000114336	0.000109625				0.00011198		0.00011198
51535	_EVDEAK(ac)AK_	A0A0C4DGB5;P20810-8;P20810;E9PCH5;E7EVY3;B7Z574;P20810-2;E9PDE4;E7ES10;P20810-4;P20810-3;H0Y9H6;H0Y7F0;E7EQ12;D6RAA8;P20810-10;P20810-5;P20810-6;P20810-9;P20810-7;F8W7E0	365;297;319;284;305;305;306;247;319;278;201;77;71;34;34;380;367;402;361;383;367	A0A0C4DGB5	365	1	CAST	Calpastatin	0.013776	101.28			0.783815		12.04	1.62332			0.000105872		0.000135761	0.000100662	0.000105872	0.000118211	0.000112042
34114	_AEK(ac)ETELSLQK_	Q14134;Q14134-2	267;267	Q14134	267	1	TRIM29	Tripartite motif-containing protein 29	3.0185e-13	180.67		6.13175	0.935125					0.000135445	8.8699e-05				0.000112072		0.000112072
36117	_EK(ac)VSKEEEEK_	P23921;E9PL69	762;540	P23921	762	1	RRM1	Ribonucleoside-diphosphate reductase large subunit	5.4312e-05	185.29		7.0946	0.77438					0.000117003	0.000107165				0.000112084		0.000112084
24550	_STGYDPVK(ac)LFTK_	Q9UBT2;Q9UBT2-2;K7EPL2	253;157;225	Q9UBT2	253	1	UBA2	SUMO-activating enzyme subunit 2	4.9385e-05	108.7		8.1418				1.33576		0.000101912				0.000122356	0.000101912	0.000122356	0.000112134
54583	_SETYK(ac)YLYGR_	Q15404;Q15404-2	243;190	Q15404	243	1	RSU1	Ras suppressor protein 1	2.1913e-05	202.28			0.98922		9.85	1.42163			8.38373e-05		0.000165989	0.000114958	8.38373e-05	0.000140473	0.000112155
20156	_QRQELEK(ac)TR_	P35579	1048	P35579	1048	1	MYH9	Myosin-9	2.0274e-07	246.93		5.7596	1.0337					0.000144231	8.02219e-05				0.000112226		0.000112226
19367	_M(ox)M(ox)FEK(ac)GEPTQTK_	Q9UHB6;Q9UHB6-2;F8VRN8;Q9UHB6-4;Q9UHB6-5;F8VQE1	203;43;203;203;43;43	Q9UHB6	203	1	LIMA1	LIM domain and actin-binding protein 1	3.9997e-21	227.94		6.4521	0.8661	0.891583				0.000128696	9.57867e-05				0.000112241		0.000112241
32337	_KLQLIK(ac)DYR_	P27348;E9PG15	80;80	P27348	80	1	YWHAQ	14-3-3 protein theta	0.00059675	143.7		6.0765	0.883365	45.2612	12.615	1.83749		0.000136681	9.39097e-05		0.000129566	8.89206e-05	0.000115295	0.000109243	0.000112269
58066	_EAVAPVQEESDLEK(ac)K_	Q13409;Q13409-3;Q13409-2;Q13409-6;Q13409-7;Q13409-5;E7EQL5;E7EQU2;E7EMU4;E7EV09;E9PGG1;E7EUM4;E7ERR6;E7ERH4;E7ET01;E7ETL8;E7ESD3;E7EU01	55;55;55;55;55;55;55;55;55;55;55;55;55;55;55;55;55;55	Q13409	55	1	DYNC1I2	Cytoplasmic dynein 1 intermediate chain 2	3.4596e-11	205.46			1.6532	17.3289	11.08	2.1217					0.000147539	7.70013e-05		0.00011227	0.00011227
8538	_YHPDEVGK(ac)R_	Q9BXP5;Q9BXP5-2;Q9BXP5-4;Q9BXP5-3	208;208;208;208	Q9BXP5	208	1	SRRT	Serrate RNA effector molecule homolog	0.0043779	105.57	19.307	5.7242	1.04234					0.000145127	7.95558e-05				0.000112341		0.000112341
10613	_LSEDYGVLK(ac)TDEGIAYR_	P32119	119	P32119	119	1	PRDX2	Peroxiredoxin-2	1.4593e-68	270.93	14.434	6.1522	1.0479	22.9049	10.82	1.94132		0.000134993	7.91324e-05		0.000151089	8.41611e-05	0.000107063	0.000117625	0.000112344
40622	_DEK(ac)AGTTQGGK_	Q7Z6Z7;Q7Z6Z7-2	980;980	Q7Z6Z7	980	1	HUWE1	E3 ubiquitin-protein ligase HUWE1	5.2864e-06	135.43		7.2701	0.689535			1.5207		0.00011417	0.000120396			0.000107461	0.000117283	0.000107461	0.000112372
81824	_HSQFIGYPITLFVEK(ac)ER_	P07900;P07900-2;G3V2J8	224;346;155	P07900	224	1	HSP90AA1	Heat shock protein HSP 90-alpha	6.566e-11	193.27					12.08	1.82662					0.000135311	8.94501e-05		0.000112381	0.000112381
19774	_LLDPIREK(ac)FNTPALK_	P54577;A0A0C4DGZ5	327;327	P54577	327	1	YARS	Tyrosine--tRNA ligase, cytoplasmic;Tyrosine--tRNA ligase, cytoplasmic, N-terminally processed;Tyrosine--tRNA ligase	0.00017938	168.76		5.5817	0.73325	57.3263	15.865	1.93121		0.000148847	0.000113195		0.000103	8.4602e-05	0.000131021	9.38012e-05	0.000112411
44651	_LITQTFSHHNQLAQK(ac)TR_	Q9Y266;A0A0A0MSU9;A0A0A0MSS4	68;72;19	Q9Y266	68	1	NUDC	Nuclear migration protein nudC	3.9589e-22	174.23		10.608			11.28	1.10052		7.8168e-05			0.000144919	0.000148542	7.8168e-05	0.000146731	0.000112449
17395	_NDVSEEK(ac)DQK_	Q9UPQ0;Q9UPQ0-6;Q9UPQ0-4;E7EPK0;E9PDJ9;H0Y8P3;D6RD46;Q9UPQ0-9;Q9UPQ0-8;Q9UPQ0-5;Q9UPQ0-10;Q9UPQ0-2;Q9UPQ0-3;G5EA03	692;538;680;533;526;527;692;526;533;521;692;692;1077;1077	Q9UPQ0	692	1	LIMCH1	LIM and calponin homology domains-containing protein 1	0.0031953	88.495		6.1559	1.00843			1.40351		0.000134911	8.22363e-05			0.000116443	0.000108574	0.000116443	0.000112509
37953	_LEYGDNAEK(ac)YK_	Q9Y224;G3V4C6;H0YJB9	98;98;35	Q9Y224	98	1	C14orf166	UPF0568 protein C14orf166	7.8114e-07	152.97		6.1026	0.786475			1.56677		0.000136094	0.000105513			0.000104299	0.000120803	0.000104299	0.000112551
4390	_ELTAVVQK(ac)R_	P23396;P23396-2;E9PL09;F2Z2S8;E9PPU1;H0YCJ7;H0YF32;E9PQ96;E9PJH4;E9PK82	75;75;75;75;75;72;65;75;75;75	P23396	75	1	RPS3	40S ribosomal protein S3	2.1044e-08	214.69	25.998	5.5556	0.81265	54.2897	13.845	2.02778		0.000149549	0.000102105		0.000118044	8.05702e-05	0.000125827	9.93069e-05	0.000112567
6633	_ISK(ac)FYPIPSLHSTGS_	Q9H2G2;Q9H2G2-2	1223;1192	Q9H2G2	1223	1	SLK	STE20-like serine/threonine-protein kinase	5.8537e-05	141.71	12.517	4.1937			12.09	1.81476					0.000135199	9.00349e-05		0.000112617	0.000112617
24070	_LDSEDK(ac)DK_	P13639	328	P13639	328	1	EEF2	Elongation factor 2	0.0018951	142.19		6.181	0.91272	21.4634		2.06332		0.000134361	9.08818e-05				0.000112622		0.000112622
15313	_LRFILPVNEGK(ac)K_	Q9Y3A5;A0A087X020	184;184	Q9Y3A5	184	1	SBDS	Ribosome maturation protein SBDS	0.00013639	95.273		6.7651				1.59193		0.000122721				0.000102649	0.000122721	0.000102649	0.000112685
69449	_NKEDQYDHLDAADM(ox)TK(ac)VEK_	P34932	733	P34932	733	1	HSPA4	Heat shock 70 kDa protein 4	2.2228e-28	171.47				30.3463	11.51	1.95959					0.00014202	8.33758e-05		0.000112698	0.000112698
46389	_LNVAEVTQSEIAQK(ac)QK_	Q9NVD7;J3KNQ4;E9PS97	154;194;118	Q9NVD7	154	1	PARVA	Alpha-parvin	1.3302e-83	322.62		9.18535	0.97962		9.99	1.45588		9.0305e-05	8.46608e-05		0.000163659	0.00011225	8.74829e-05	0.000137955	0.000112719
41994	_TVAYTEQK(ac)MTSGK_	P30101	226	P30101	226	1	PDIA3	Protein disulfide-isomerase A3	1.8052e-21	180.19		7.1712	0.756025					0.00011575	0.000109775				0.000112762		0.000112762
56381	_VNFAM(ox)NVGK(ac)AR_	P14618;P14618-2;P14618-3;B4DNK4;H3BR70	498;498;483;424;333	P14618	498	1	PKM	Pyruvate kinase PKM;Pyruvate kinase	4.4083e-16	224.7			0.66246		13.62	2.03025			0.000125333		0.000119996	8.04721e-05	0.000125333	0.000100234	0.000112784
14423	_NVK(ac)LNEDKPK_	Q00688	89	Q00688	89	1	FKBP3	Peptidyl-prolyl cis-trans isomerase FKBP3	0.00025408	174.02		8.53585	0.88877	43.5521	10.38	1.58475		9.71948e-05	9.33371e-05		0.000157502	0.000103114	9.5266e-05	0.000130308	0.000112787
36778	_EAASGTTPQK(ac)SR_	Q13428;Q13428-3;Q13428-4;Q13428-2;Q13428-8;Q13428-6;E7ETY2;Q13428-7;J3KQ96	1273;1274;1309;1196;1197;1235;1273;1236;1235	Q13428	1273	1	TCOF1	Treacle protein	0.00048371	143.96		6.6138	0.63115		15.6	1.821		0.000125539	0.000131573		0.000104752	8.97265e-05	0.000128556	9.72391e-05	0.000112898
51355	_QAEK(ac)NVEK_	P40429;M0QYS1;Q8J015	183;190;122	P40429	183	1	RPL13A;RPL13a	60S ribosomal protein L13a	0.0056355	138.06			0.97925		9.53	1.47617			8.46929e-05		0.00017157	0.000110706	8.46929e-05	0.000141138	0.000112916
59209	_QEYQEK(ac)GVR_	P61160;P61160-2;F5H6T1	381;386;326	P61160	381	1	ACTR2	Actin-related protein 2	4.0941e-05	190.51			0.66785		12.99	2.11399			0.000124318		0.000125822	7.72824e-05	0.000124318	0.000101552	0.000112935
45910	_GAPAAATAPAPTAHK(ac)AK_	Q92522	143	Q92522	143	1	H1FX	Histone H1x	2.2032e-48	184.1		7.9298	0.68386		5.27			0.000104645	0.000121398				0.000113021		0.000113021
50293	_ASLIQK(ac)AK_	P31947;P31947-2	9;9	P31947	9	1	SFN	14-3-3 protein sigma	0.0090626	129.39			0.89356	45.2737	10.585	1.45883			9.28355e-05		0.000154447	0.000112023	9.28355e-05	0.000133235	0.000113035
48691	_TSADGNEK(ac)K_	P61981	77	P61981	77	1	YWHAG	14-3-3 protein gamma;14-3-3 protein gamma, N-terminally processed	0.00040701	181.69			0.8793	6.48088	10.075	1.6137			9.4345e-05		0.000162276	0.000101263	9.4345e-05	0.00013177	0.000113057
35400	_LDVTSVEDYK(ac)ALQK_	P48643;E7ENZ3;B7ZAR1;E9PCA1;P48643-2	275;220;237;254;182	P48643	275	1	CCT5	T-complex protein 1 subunit epsilon	1.1801e-23	168.3		7.3208	0.73502					0.000113377	0.000112922				0.000113149		0.000113149
5585	_RYLK(ac)SEPIPESNDGPVK_	P30101	366	P30101	366	1	PDIA3	Protein disulfide-isomerase A3	3.3033e-13	208.15	59.669				15.35	2.40917	0.000139201				0.000106459	6.78078e-05	0.000139201	8.71335e-05	0.000113167
16290	_TAHAFK(ac)ISK_	Q969X6;H3BSH7;Q969X6-2	642;656;527	Q969X6	642	1	CIRH1A	Cirhin	0.0025663	90.149		6.7054	0.80933					0.000123818	0.000102525				0.000113171		0.000113171
70035	_KLEPISNDDLLVVEK(ac)YQR_	Q9NZM1;Q9NZM1-6;Q9NZM1-3;Q9NZM1-2;Q9NZM1-5	567;554;567;525;567	Q9NZM1	567	1	MYOF	Myoferlin	8.9766e-17	209.13				35.2448	12.07	1.79549					0.000135423	9.10019e-05		0.000113213	0.000113213
23848	_SELVQK(ac)AK_	P31946;Q4VY19;Q4VY20;P31946-2	11;11;11;9	P31946	11	1	YWHAB	14-3-3 protein beta/alpha;14-3-3 protein beta/alpha, N-terminally processed	0.01238	116.88		6.9354	1.1836	39.2241	10.69	1.48137		0.000119698	7.00423e-05		0.000152928	0.000110317	9.48702e-05	0.000131623	0.000113246
25392	_SINNAEK(ac)RGK_	P62244;I3L3P7;I3L246;H3BN98;H3BV27;H3BT37;I3L303	19;19;19;185;19;19;19	P62244	19	1	RPS15A	40S ribosomal protein S15a	4.2375e-05	183.78		5.2988	0.75486			1.75291		0.000156828	0.000109945			9.32144e-05	0.000133387	9.32144e-05	0.0001133
25028	_ANLPQSFQVDTSK(ac)AGVAPLQVK_	P21333;Q5HY54;P21333-2;Q60FE5;A0A087WWY3	1477;1477;1477;1450;1450	P21333	1477	1	FLNA	Filamin-A	3.0558e-43	193.77		6.9767	0.770845	5.95344	4.46	1.97808		0.000118987	0.000107658				0.000113323		0.000113323
28913	_AIQAQK(ac)LR_	Q86WX3;F8WFE7	46;46	Q86WX3	46	1	RPS19BP1	Active regulator of SIRT1	0.010887	124.37		7.5176	0.93565		12.84	1.28079		0.0001104	8.86491e-05		0.000127293	0.000127613	9.95245e-05	0.000127453	0.000113489
74896	_AK(ac)FRSNLPAK_	P18077	87	P18077	87	1	RPL35A	60S ribosomal protein L35a	0.0004648	89.731					13.34	1.56279					0.000122517	0.000104564		0.000113541	0.000113541
28735	_VTTASVK(ac)ERR_	Q92616	24	Q92616	24	1	GCN1L1	Translational activator GCN1	0.00020062	140.49		7.46615	0.71602					0.000111163	0.000115928				0.000113545		0.000113545
2472	_AVTK(ac)YTSSK_	P58876;P62807;Q8N257;Q93079;Q99877;U3KQK0;Q99880;Q96A08;P33778;Q5QNW6;Q5QNW6-2;Q99879	121;121;121;121;121;121;121;122;121;121;121;121	P58876	121	1	HIST1H2BD;HIST1H2BC;HIST3H2BB;HIST1H2BH;HIST1H2BN;HIST1H2BL;HIST1H2BA;HIST1H2BB;HIST2H2BF;HIST1H2BM	Histone H2B type 1-D;Histone H2B type 1-C/E/F/G/I;Histone H2B type 3-B;Histone H2B type 1-H;Histone H2B type 1-N;Histone H2B;Histone H2B type 1-L;Histone H2B type 1-A;Histone H2B type 1-B;Histone H2B type 2-F;Histone H2B type 1-M	2.6557e-06	167.33	5.0382	9.237	1.3686	27.3523	8.78	1.38622		8.97988e-05	6.05586e-05		0.00018625	0.000117897	7.51787e-05	0.000152073	0.000113626
53050	_ELALVK(ac)R_	P20645;F5GXE0;F5GXU0;F5H883;F5GX30	50;50;50;50;50	P20645	50	1	M6PR	Cation-dependent mannose-6-phosphate receptor	0.0030359	148.28			0.63007	39.4555	14.56	2.07301			0.0001318		0.000112241	7.8811e-05	0.0001318	9.55261e-05	0.000113663
15238	_VIDPATATSVDLRDIK(ac)IVK_	P50991;P50991-2	209;179	P50991	209	1	CCT4	T-complex protein 1 subunit delta	9.2264e-39	245.39		6.348	0.714465	44.1918	13.05	1.97531		0.000130814	0.000116181		0.000125243	8.2712e-05	0.000123498	0.000103977	0.000113737
45909	_SQLEEK(ac)ENK_	P04080	30	P04080	30	1	CSTB	Cystatin-B	2.7435e-11	184.04		7.7349	0.833195		10.64	1.73019		0.000107289	9.95799e-05		0.000153648	9.44397e-05	0.000103435	0.000124044	0.000113739
59727	_GKFEDM(ox)AK(ac)ADK_	P09429;Q5T7C4;B2RPK0;P23497	65;65;65;739	P09429	65	1	HMGB1;HMGB1P1;SP100	High mobility group protein B1;Putative high mobility group protein B1-like 1;Nuclear autoantigen Sp-100	0.0034177	145.14			0.67686	41.8218	15.565	1.56135			0.000122658		0.000104987	0.000104661	0.000122658	0.000104824	0.000113741
22304	_ESLLVK(ac)IK_	P15924;P15924-3;P15924-2	1818;1375;1219	P15924	1818	1	DSP	Desmoplakin	0.012867	104.21		7.53415	0.707075					0.000110157	0.000117399				0.000113778		0.000113778
19207	_AEAIK(ac)ALVKPK_	P47914	73	P47914	73	1	RPL29	60S ribosomal protein L29	1.8648e-12	174.41		11.633	1.0771	36.2937	9.59	1.19835		7.1267e-05	7.69826e-05		0.000170495	0.000136402	7.41248e-05	0.000153449	0.000113787
7754	_SYAK(ac)FSATPR_	P35998;P35998-2	422;285	P35998	422	1	PSMC2	26S protease regulatory subunit 7	0.00082988	156.35	50.32	7.2934	0.94082	36.6905		1.36601	0.000165181	0.000113804	8.81608e-05				0.000113804		0.000113804
35322	_AAFK(ac)TSYGK_	P20073;P20073-2	228;206	P20073	228	1	ANXA7	Annexin A7	0.004068	111.95		6.0664	0.9135					0.000136909	9.0804e-05				0.000113857		0.000113857
17118	_LGINSLQELK(ac)QNIAK_	F5H0B0;H0YC42;E5RFR7;H0YC44;P55327-8;P55327;P55327-4;P55327-5;P55327-6;P55327-7;P55327-2;P55327-3	120;120;80;133;120;120;80;120;120;120;80;144	F5H0B0	120	1	TPD52	Tumor protein D52	1.655e-120	372.93		7.28545	0.99698			1.26545		0.000113929	8.31833e-05			0.000129162	9.8556e-05	0.000129162	0.000113859
53126	_KLAPEYEK(ac)AAK_	P13667	218	P13667	218	1	PDIA4	Protein disulfide-isomerase A4	0.00087312	115.41			0.749755	43.0883	11.88	1.68494			0.000110696		0.000137592	9.69776e-05	0.000110696	0.000117285	0.00011399
72849	_GFGFVDFNSEEDAK(ac)AAK_	P19338;H7BY16	624;249	P19338	624	1	NCL	Nucleolin	2.3249e-53	282.94				36.4126	11.655	1.861					0.000140251	8.77961e-05		0.000114024	0.000114024
8502	_ILK(ac)LQQVAEK_	Q16222;Q16222-3;Q16222-2	145;145;145	Q16222	145	1	UAP1	UDP-N-acetylhexosamine pyrophosphorylase;UDP-N-acetylgalactosamine pyrophosphorylase;UDP-N-acetylglucosamine pyrophosphorylase	1.268e-23	199.46	26.63	6.4956	0.67927	42.6704	13.09	2.00948		0.000127831	0.000122221		0.000124859	8.13046e-05	0.000125026	0.000103082	0.000114054
4943	_ESEEQK(ac)R_	P00367	98	P00367	98	1	GLUD1	Glutamate dehydrogenase 1, mitochondrial	0.037507	143.02	19.4085	4.9747	0.6737			1.96829		0.000167093	0.000123235			8.30072e-05	0.000145164	8.30072e-05	0.000114085
46854	_LNLNNTVLSK(ac)R_	P07814;V9GYZ6	435;435	P07814	435	1	EPRS	Bifunctional glutamate/proline--tRNA ligase;Glutamate--tRNA ligase;Proline--tRNA ligase	4.1811e-07	215.93		5.8667			15.32	2.45194		0.000141588			0.000106668	6.66243e-05	0.000141588	8.66462e-05	0.000114117
48138	_SAEEREK(ac)LVK_	P40227;P40227-2	258;213	P40227	258	1	CCT6A	T-complex protein 1 subunit zeta	0.00032826	133.81			0.77672		10.51	1.86986			0.000106842		0.000155551	8.738e-05	0.000106842	0.000121466	0.000114154
73574	_HLQLAIRNDEELNK(ac)LLGR_	Q93077;Q7L7L0;P04908	96;96;96	Q93077	96	1	HIST1H2AC;HIST3H2A;HIST1H2AB	Histone H2A type 1-C;Histone H2A type 3;Histone H2A type 1-B/E	9.069e-81	273.33				34.6069	11.64	1.85908					0.000140432	8.78869e-05		0.000114159	0.000114159
62391	_EAEALK(ac)QK_	P55081	221	P55081	221	1	MFAP1	Microfibrillar-associated protein 1	0.0053838	143.85			2.7757	44.8632	10.9	2.0849					0.000149978	7.83614e-05		0.00011417	0.00011417
56721	_VLEILGK(ac)K_	P43490;A0A0C4DFS8	330;330	P43490	330	1	NAMPT	Nicotinamide phosphoribosyltransferase	0.0081667	114.6			0.74688	42.757	12.49	1.57669			0.000111123		0.000130864	0.000103642	0.000111123	0.000117253	0.000114188
41150	_EK(ac)ALQFLEEVK_	P40227;P40227-2	129;84	P40227	129	1	CCT6A	T-complex protein 1 subunit zeta	1.6819e-07	202.16		9.2637				1.17708		8.95394e-05				0.000138869	8.95394e-05	0.000138869	0.000114204
90033	_LITLEEEM(ox)TK(ac)YKPESEELTAER_	P07237;H7BZ94;H0Y3Z3;I3L398	326;282;92;175	P07237	326	0.993	P4HB	Protein disulfide-isomerase	1.4029e-22	196.43		6.0335			15.3	2.17532		0.000137659			0.000106808	7.51019e-05	0.000137659	9.09547e-05	0.000114307
79734	_TIEKFEK(ac)EAAEM(ox)GK_	Q05639;P68104;Q5VTE0;A0A087WVQ9;P68104-2;A0A087WV01;A6PW80;Q5JR01	44;44;44;44;44;44;44;44	Q05639	44	1	EEF1A2;EEF1A1;EEF1A1P5	Elongation factor 1-alpha 2;Elongation factor 1-alpha 1;Putative elongation factor 1-alpha-like 3;Elongation factor 1-alpha	2.8101e-10	197.36					12.1	1.74694					0.000135087	9.35332e-05		0.00011431	0.00011431
71618	_EVAKPSPGEGEVLLK(ac)VAASALNR_	Q53FA7;H7BZH6;Q53FA7-2	33;28;33	Q53FA7	33	1	TP53I3	Quinone oxidoreductase PIG3	2.7302e-52	188.95				43.4792	12.385	1.69026					0.000131975	9.66724e-05		0.000114324	0.000114324
82398	_ARQAAPCVLFFDELDSIAK(ac)AR_	P55072	584	P55072	584	1	VCP	Transitional endoplasmic reticulum ATPase	1.19e-50	206.7					12.33	1.70036					0.000132564	9.60975e-05		0.000114331	0.000114331
27105	_DDANFK(ac)LM(ox)SER_	O75150;H3BP71;O75150-3;O75150-4;Q5VTR2	788;748;788;688;762	O75150	788	1	RNF40;RNF20	E3 ubiquitin-protein ligase BRE1B;E3 ubiquitin-protein ligase BRE1A	7.9887e-05	113.46		5.3879	1.057			1.45491		0.000154224	7.84497e-05			0.000112326	0.000116337	0.000112326	0.000114331
13922	_APK(ac)M(ox)SLPDVDLDLK_	Q09666	1066	Q09666	1066	1	AHNAK	Neuroblast differentiation-associated protein AHNAK	3.2867e-08	194.98		8.5372			11.17	1.39857		9.71794e-05			0.000146348	0.000116855	9.71794e-05	0.000131602	0.000114391
27508	_EVVAEVVK(ac)APQVVAEAAK_	O60832	433	O60832	433	1	DKC1	H/ACA ribonucleoprotein complex subunit 4	2.0835e-19	155.09		7.6652	0.90528	31.502	9.89	1.76437		0.000108268	9.16306e-05		0.000165316	9.26082e-05	9.99491e-05	0.000128962	0.000114456
43854	_LAHK(ac)YRPETK_	P62424;Q5T8U3	101;128	P62424	101	1	RPL7A	60S ribosomal protein L7a	9.3063e-09	204.79		8.7082	0.81557	37.3454	10.38	1.58143		9.52661e-05	0.000101738		0.000157502	0.000103331	9.8502e-05	0.000130416	0.000114459
47204	_VFEVNASNLEK(ac)QTSK_	Q9P2J5;A0A087WXY1	39;39	Q9P2J5	39	1	LARS	Leucine--tRNA ligase, cytoplasmic	1.798e-131	274.59		6.12725	0.887945			3.37018		0.000135545	9.34241e-05				0.000114484		0.000114484
19543	_QAEREEK(ac)R_	P14678;P14678-2;P14678-3;A8MT02	64;64;64;64	P14678	64	1	SNRPB	Small nuclear ribonucleoprotein-associated proteins B and B	0.023219	180.45		7.1084	0.84837		11.45	1.62103		0.000116776	9.77939e-05		0.000142765	0.000100804	0.000107285	0.000121785	0.000114535
21929	_VTTEAK(ac)LK_	P35579;P35579-2	972;836	P35579	972	1	MYH9	Myosin-9	0.016547	98.997		7.8913	0.93688	32.4897	10.41	1.52125		0.000105157	8.85325e-05		0.000157047	0.000107422	9.68445e-05	0.000132235	0.00011454
74429	_IEDCM(ox)K(ac)VWIK_	Q8TE73	258	Q8TE73	258	1	DNAH5	Dynein heavy chain 5, axonemal	0.026051	60.682					12.08	1.74255					0.000135311	9.37688e-05		0.00011454	0.00011454
46799	_LLEEEIQAPTSSK(ac)R_	Q8N7H5;Q8N7H5-3;Q8N7H5-2;B4DGJ5	119;109;109;66	Q8N7H5	119	1	PAF1	RNA polymerase II-associated factor 1 homolog	7.2984e-43	206.1		7.4219				1.39381		0.000111828				0.000117255	0.000111828	0.000117255	0.000114541
33321	_EEGTSSSEK(ac)SK_	P46100;P46100-4;A0A096LNL9;P46100-6;A0A096LNW1;A0A096LNN3;A0A096LPG6;A0A096LNL7;A0A087WWG0	70;70;70;70;70;15;31;15;70	P46100	70	1	ATRX	Transcriptional regulator ATRX	0.00018529	105.2		6.394	0.83626					0.00012987	9.92139e-05				0.000114542		0.000114542
39213	_FEK(ac)NFYVEHPEVAR_	Q92841;Q92841-3;H3BLZ8;Q92841-1;Q92841-2	132;53;132;53;53	Q92841	132	1	DDX17	Probable ATP-dependent RNA helicase DDX17	2.9264e-11	127.88		8.384			10.9	1.48036		9.896e-05			0.000149978	0.000110392	9.896e-05	0.000130185	0.000114573
75175	_M(ox)KPLM(ox)GVIYVPLTDK(ac)EK_	P22061;F6S8N6;A0A0A0MRJ6;H7BY58;P22061-2	219;242;277;277;219	P22061	219	1	PCMT1	Protein-L-isoaspartate(D-aspartate) O-methyltransferase;Protein-L-isoaspartate O-methyltransferase	0.00079969	68.82					14.985	1.35951					0.000109055	0.000120216		0.000114635	0.000114635
6522	_AQM(ox)VQEDLEK(ac)TR_	P26038	458	P26038	458	1	MSN	Moesin	4.5563e-14	199.68	1.6982	3.0775	1.2794		13.01	1.57657					0.000125628	0.00010365		0.000114639	0.000114639
24143	_VTAVPTLLK(ac)YGTPQK_	Q9BRA2;I3L2R6	98;73	Q9BRA2	98	1	TXNDC17	Thioredoxin domain-containing protein 17	1.1318e-07	188.06		7.78075	0.67691	8.05153	9.64	1.97075		0.000106655	0.000122649				0.000114652		0.000114652
38266	_RLSEDYGVLK(ac)TDEGIAYR_	P32119	119	P32119	119	1	PRDX2	Peroxiredoxin-2	9.1427e-175	360.3		5.08645	0.951275	36.5464	12.715	2.05219		0.000163405	8.71895e-05		0.000128546	7.96112e-05	0.000125297	0.000104079	0.000114688
3886	_EK(ac)GSETDSAQDQPVK_	P30419;B7Z8J4;K7EN42	67;67;66	P30419	67	1	NMT1	Glycylpeptide N-tetradecanoyltransferase 1	7.6595e-30	207.95	10.494	5.2009	0.97111		11.46	2.29195		0.000159793	8.54045e-05		0.00014264	7.1278e-05	0.000122599	0.000106959	0.000114779
34315	_SQEDQEQK(ac)RK_	P25205;P25205-2;J3KQ69;Q7Z6P5	688;733;698;183	P25205	688	1	MCM3	DNA replication licensing factor MCM3	5.1613e-109	338.37		7.50125	1.0911		9.85	1.53139		0.000110641	7.59927e-05		0.000165989	0.00010671	9.3317e-05	0.00013635	0.000114833
67674	_VQREK(ac)ANGTTVHVGIHPSK_	P61254;J3QRI7;J3QQQ9;J3QQV1;J3QRC4;J3KS10;Q9UNX3;E5RIT6	89;89;89;89;89;33;89;89	P61254	89	1	RPL26;RPL26L1	60S ribosomal protein L26;60S ribosomal protein L26-like 1	6.7901e-43	211.43				35.643	13.31	1.52904					0.000122793	0.000106875		0.000114834	0.000114834
10083	_HAQGEK(ac)TAGINVR_	P50991;P50991-2	489;459	P50991	489	1	CCT4	T-complex protein 1 subunit delta	1.3393e-34	273.44	54.378	9.2885	0.76607			1.34649	0.000152802	8.92997e-05	0.000108331			0.000121379	0.000108331	0.000121379	0.000114855
49876	_ILGAVAK(ac)VR_	P18206;P18206-2;Q5JQ13	830;830;502	P18206	830	1	VCL	Vinculin	0.00075038	134.06			0.93152		10.895	1.24167			8.90431e-05		0.000150047	0.000131638	8.90431e-05	0.000140843	0.000114943
13791	_RVEQTTLK(ac)SQTVAR_	Q9NVG8;Q9NVG8-2	168;168	Q9NVG8	168	1	TBC1D13	TBC1 domain family member 13	0.00036465	118.16		6.4246	0.82414					0.000129249	0.000100677				0.000114963		0.000114963
54883	_GTYDILVTK(ac)DNQTR_	P13861;P13861-2;H7C1L0	190;190;79	P13861	190	1	PRKAR2A	cAMP-dependent protein kinase type II-alpha regulatory subunit	5.7155e-11	199.19			0.85634		11.13	1.37041			9.68813e-05		0.000146875	0.000119259	9.68813e-05	0.000133067	0.000114974
10676	_LGENLK(ac)IK_	O75874	406	O75874	406	1	IDH1	Isocitrate dehydrogenase [NADP] cytoplasmic	1.1346e-06	209.37	44.989	10.877	0.87967		10.04	1.50327	0.000184854	7.62308e-05	9.43052e-05		0.000162843	0.000108709	9.43052e-05	0.000135776	0.000115041
7731	_AGAHLQGGAK(ac)R_	P04406;P04406-2;E7EUT5	117;75;42	P04406	117	1	GAPDH	Glyceraldehyde-3-phosphate dehydrogenase	6.5393e-26	199.7	1.398	7.08935	0.73396		25.1	5.25568		0.00011709	0.000113086				0.000115088		0.000115088
29159	_IQRPPEDSIQPYEK(ac)IK_	Q16851;A0A087WYS1;E7EUC7;Q16851-2;C9JNZ1;C9JVG3;C9JQU9;C9JWG0;C9JTZ5;C9JUW1	91;91;100;80;80;80;83;80;80;80	Q16851	91	1	UGP2	UTP--glucose-1-phosphate uridylyltransferase	6.8474e-07	138.91		8.19765		31.5966	11.02	1.48884		0.000101216			0.000148343	0.000109763	0.000101216	0.000129053	0.000115134
56371	_AEADKNDK(ac)SVK_	P07900;P07900-2	657;779	P07900	657	1	HSP90AA1	Heat shock protein HSP 90-alpha	4.7091e-39	272.43		5.95	1.1123	35.7219	11.17	1.63065		0.000139598	7.45414e-05		0.000146348	0.000100209	0.00010707	0.000123279	0.000115174
21033	_VVGK(ac)FSIR_	Q96KP4;Q96KP4-2	339;255	Q96KP4	339	1	CNDP2	Cytosolic non-specific dipeptidase	0.0089119	156.4		6.44025	1.12355	33.8961	11.78	1.37013		0.000128934	7.37935e-05		0.000138761	0.000119283	0.000101364	0.000129022	0.000115193
39270	_ALQTERNELNEK(ac)VEVLK_	Q9NUQ3;Q9NUQ3-2	451;319	Q9NUQ3	451	1	TXLNG	Gamma-taxilin	2.7251e-22	128.26		2.7644			11.42	1.87269					0.000143141	8.72476e-05		0.000115194	0.000115194
3455	_GVVQVEK(ac)IK_	Q13823	386	Q13823	386	1	GNL2	Nucleolar GTP-binding protein 2	0.0050533	103.83	8.1442	5.6554	1.03011		14			0.000146899	8.05017e-05		0.000116735		0.0001137	0.000116735	0.000115218
7719	_EK(ac)EAENER_	Q15149;Q15149-2;Q15149-6;Q15149-9;Q15149-7;Q15149-5;Q15149-3;Q15149-4;Q15149-8	1996;1886;1863;1845;1827;1859;1882;1859;1837	Q15149	1996	1	PLEC	Plectin	0.0024747	149.65	14.767	5.8238	1.3395		10.92	2.02365					0.000149703	8.07347e-05		0.000115219	0.000115219
37555	_VEIVQK(ac)HNTAAR_	Q9Y4A5;H0Y4W2;F2Z2U4;Q9Y4A5-2	3508;3237;3497;3479	Q9Y4A5	3508	1	TRRAP	Transformation/transcription domain-associated protein	0.0002092	126.34		8.249				1.25782		0.000100584				0.000129945	0.000100584	0.000129945	0.000115265
38200	_NIENSDK(ac)AIK_	O95816;O95816-2	186;153	O95816	186	1	BAG2	BAG family molecular chaperone regulator 2	0.0017343	134.05		10.051	0.85839			1.15946		8.25097e-05	9.66493e-05			0.000140982	8.95795e-05	0.000140982	0.000115281
20474	_VM(ox)YEK(ac)EAK_	O75347;E5RHG6;E5RJD8;E5RIX8;O75347-2	28;28;39;28;28	O75347	28	1	TBCA	Tubulin-specific chaperone A	0.0048783	118.89		7.0804	0.731475					0.000117239	0.000113471				0.000115355		0.000115355
47634	_YSQSDLEQTK(ac)TR_	Q14683;G8JLG1	723;701	Q14683	723	1	SMC1A	Structural maintenance of chromosomes protein 1A;Structural maintenance of chromosomes protein	1.6673e-106	265.12		6.1449	0.86812			0.597657		0.000135154	9.55632e-05				0.000115358		0.000115358
26309	_TILLNTK(ac)R_	P46940;H0YLE8	1389;817	P46940	1389	1	IQGAP1	Ras GTPase-activating-like protein IQGAP1	0.00020215	196.25		7.36175	0.773775	50.8243	11.88	1.57228		0.000112744	0.00010725		0.000137592	0.000103933	0.000109997	0.000120762	0.00011538
8402	_LQQTK(ac)FR_	P16144;P16144-2;P16144-3;P16144-4	868;868;868;868	P16144	868	1	ITGB4	Integrin beta-4	0.00080682	168.74	23.049			50.9347	13.765	1.45783					0.00011873	0.0001121		0.000115415	0.000115415
207	_LLSDATVEK(ac)DESHAGK_	Q14320	298	Q14320	298	1	FAM50A	Protein FAM50A	9.9735e-08	110.97	37.381	7.7055	0.9539			1.22423		0.0001077	8.6949e-05			0.000133515	9.73244e-05	0.000133515	0.00011542
77364	_YVLGYKQTLK(ac)M(ox)IR_	P62888;E5RI99;A0A0C4DH44;E5RJH3	36;36;36;36	P62888	36	1	RPL30	60S ribosomal protein L30	0.00051136	164.65					12.735	1.59401					0.000128344	0.000102515		0.000115429	0.000115429
7981	_NFLGEK(ac)YIR_	P32969;D6RAN4;E7ESE0;H0Y9V9	121;121;121;118	P32969	121	1	RPL9	60S ribosomal protein L9	0.0010866	151.04	28.467	6.3135	0.572575			1.7637		0.000131531	0.000145087			9.26437e-05	0.000138309	9.26437e-05	0.000115477
70608	_FLLHEPIVNK(ac)FREYK_	O00541;B5MCF9;O00541-2	81;81;81	O00541	81	1	PES1	Pescadillo homolog	3.4666e-10	142.19				39.5552	11.11	1.94788					0.00014714	8.38773e-05		0.000115509	0.000115509
83872	_VASPSPSGSVLFTDEGVPK(ac)FLSRK_	P56181-2	114	P56181-2	114	1	NDUFV3	NADH dehydrogenase [ubiquinone] flavoprotein 3, mitochondrial	8.1414e-27	190.24					10.87	2.02593					0.000150393	8.06437e-05		0.000115518	0.000115518
28759	_LLISK(ac)LQDEFENR_	P78344;D3DQV9;P78344-2;H0Y3P2;H0YCH5;H0YD77;H0YEC5	170;170;170;170;170;170;170	P78344	170	1	EIF4G2	Eukaryotic translation initiation factor 4 gamma 2	1.1601e-34	275.38		5.5099	0.55072			2.03562		0.000150795	0.000150869			8.02595e-05	0.000150832	8.02595e-05	0.000115546
14848	_ADDGRPFPQVIK(ac)SK_	P04075;J3KPS3;P04075-2;H3BQN4;H3BPS8;H3BUH7;H3BR04;H3BU78;H3BMQ8	99;99;153;99;153;99;88;44;88	P04075	99	1	ALDOA	Fructose-bisphosphate aldolase A;Fructose-bisphosphate aldolase	2.1206e-14	180.31		6.1836	0.7232	43.3427	12.17	2.0691		0.000134305	0.000114773		0.000134309	7.89602e-05	0.000124539	0.000106635	0.000115587
17475	_LANEK(ac)TEM(ox)QR_	Q04726;Q04726-3;Q04726-2;A0A0D9SES8;H0YKT5;H0YKN8;H0YL70;Q04726-7;Q04726-6;Q04726-5;Q04726-4;H0YKH0;H0YLW9;H0YLI3	54;54;54;54;60;60;54;47;54;54;60;54;54;128	Q04726	54	1	TLE3	Transducin-like enhancer protein 3	0.0028765	74.841		6.0633	0.88005		6.48			0.00013698	9.42644e-05				0.000115622		0.000115622
5608	_APQVDVDK(ac)AVAELK_	P41250	93	P41250	93	1	GARS	Glycine--tRNA ligase	4.4017e-20	192.4	27.115	6.5035	0.729575			1.47756		0.000127675	0.000113767			0.000110602	0.000120721	0.000110602	0.000115661
51953	_SPSDEYK(ac)DNLHQVSK_	Q9UKD2	86	Q9UKD2	86	1	MRTO4	mRNA turnover protein 4 homolog	1.4234e-10	149.3			0.99098	37.8817	10.37	1.18607			8.36881e-05		0.000157654	0.000137816	8.36881e-05	0.000147735	0.000115712
40748	_EFDEDSEDRLVNEK(ac)FR_	Q9UHD8;Q9UHD8-2;Q9UHD8-7;Q9UHD8-5;Q9UHD8-3;Q9UHD8-4;Q9UHD8-9;Q9UHD8-8	490;472;471;483;326;239;266;378	Q9UHD8	490	1	42987	Septin-9	2.6788e-60	292.8		7.5303		44.7227	11.435	1.63305		0.000110213			0.000142953	0.000100062	0.000110213	0.000121507	0.00011586
8672	_NQVAMNPTNTVFDAK(ac)R_	P11142;E9PKE3;E9PNE6;P11142-2;E9PLF4;E9PQQ4;E9PQK7;E9PK54;E9PPY6;E9PN25	71;71;71;71;71;71;71;71;71;71	P11142	71	1	HSPA8	Heat shock cognate 71 kDa protein	1.7754e-87	241.17	34.391	6.8817	0.746855					0.000120635	0.000111127				0.000115881		0.000115881
32879	_EK(ac)QPPIDNIIR_	P52292;J3QLL0;J3KS65	108;108;108	P52292	108	1	KPNA2	Importin subunit alpha-1	0.002786	109.66		6.1819	0.85134					0.000134342	9.74518e-05				0.000115897		0.000115897
37355	_QLVEK(ac)GPQYGTVEK_	Q9UNF0;Q9UNF0-2;B0QYG7;B0QYG8	72;72;72;72	Q9UNF0	72	1	PACSIN2	Protein kinase C and casein kinase substrate in neurons protein 2	7.261e-24	170.04		7.12155	0.71999		2.12			0.000116559	0.000115287				0.000115923		0.000115923
77292	_IQQQFSDLK(ac)RK_	O94906;O94906-2	146;146	O94906	146	1	PRPF6	Pre-mRNA-processing factor 6	0.00027162	92.866					12.12	1.68455					0.000134864	9.70002e-05		0.000115932	0.000115932
77131	_DSKLEK(ac)ALK_	P09874	236	P09874	236	1	PARP1	Poly [ADP-ribose] polymerase 1	0.0010694	135.55					14.89	1.33786					0.000109751	0.000122163		0.000115957	0.000115957
36262	_EAALTSEEVGADLEQVEVLQK(ac)K_	Q13813;Q13813-3;Q13813-2;A0A0D9SGF6;A0A0D9SF54	1131;1111;1131;1131;1111	Q13813	1131	1	SPTAN1	Spectrin alpha chain, non-erythrocytic 1	1.2059e-139	350.76		9.5784		14.1949	8.995	1.49996		8.65905e-05			0.000181791	0.000108949	8.65905e-05	0.00014537	0.00011598
11110	_SAQEAYK(ac)SYIR_	Q9NVP1	584	Q9NVP1	584	1	DDX18	ATP-dependent RNA helicase DDX18	1.9269e-05	166.66	48.681	7.1538	1.0411		11	1.96136	0.000170769	0.000116032	7.96504e-05		0.000148613	8.33006e-05	0.000116032	0.000115957	0.000115994
8488	_IALLEEAK(ac)K_	P35241;P35241-5;P35241-4;P35241-2	435;435;299;88	P35241	435	1	RDX	Radixin	0.00029885	145.63	15.823	6.4585	1.2791	22.5337	9.28	1.72997		0.000128568	6.48035e-05		0.0001762	9.44514e-05	9.66857e-05	0.000135325	0.000116006
14395	_GRLDYLSSLK(ac)VK_	P08195;P08195-3;F5GZS6;J3KPF3;P08195-2;P08195-4;H0YFS2;F5H0E2	255;193;224;256;154;286;226;110	P08195	255	1	SLC3A2	4F2 cell-surface antigen heavy chain	0.0011051	96.067		7.9289	0.65144					0.000104656	0.000127461				0.000116059		0.000116059
72268	_KFDQLLAEEK(ac)TISAK_	P35579;P35579-2	1454;876	P35579	1454	1	MYH9	Myosin-9	3.8979e-98	318.7				39.3345	12.15	1.67361					0.00013453	9.76347e-05		0.000116083	0.000116083
46360	_ITRLQEK(ac)EDLQELNDR_	P02545;P02545-6;P02545-3;P02545-2;Q3BDU5	32;32;32;32;32	P02545	32	1	LMNA	Prelamin-A/C;Lamin-A/C	4.5941e-14	209.31		6.4805			12.49	2.11551		0.00012813			0.000130864	7.72269e-05	0.00012813	0.000104046	0.000116088
25439	_YTTLIAK(ac)LK_	Q9UGI8;Q9UGI8-2	78;69	Q9UGI8	78	1	TES	Testin	0.0066908	105.57		7.0089	0.729415	46.9925	15.69			0.000118439	0.000113792				0.000116116		0.000116116
20903	_ALGQNPTNAEVLK(ac)VLGNPK_	P60660;P60660-2;F8W1R7;J3KND3;G8JLA2;G3V1V0;B7Z6Z4;F8VPF3;P14649;F8W1I5	50;50;50;51;51;50;143;38;107;107	P60660	50	1	MYL6;MYL6B	Myosin light polypeptide 6;Myosin light chain 6B	1.8529e-51	225.33		6.42395	0.8055	9.01876	4.95	1.41153		0.000129262	0.000103013				0.000116138		0.000116138
5003	_SWSEK(ac)ELK_	O95319;Q5VZZ6;E9PC62;O95319-5;O95319-2;O95319-4;O95319-3;V9GYD9;V9GY47	54;30;61;30;30;49;49;30;30	O95319	54	1	CELF2	CUGBP Elav-like family member 2	0.030407	79.713	54.279	10.467					0.000153082	7.92233e-05					0.000116153		0.000116153
22526	_M(ox)VDREQLVQK(ac)AR_	P61981	10	P61981	10	1	YWHAG	14-3-3 protein gamma;14-3-3 protein gamma, N-terminally processed	3.6546e-12	225.93		8.50325		42.1177	10.93	1.36101		9.75685e-05			0.000149566	0.000120083	9.75685e-05	0.000134825	0.000116197
77126	_ELK(ac)FLDKPEDVLLK_	Q9H4G0-2;Q9H4G0-3;A0A0D9SG07;Q9H4G0-4;H7C2K6	421;386;421;452;61	Q9H4G0-2	421	1	EPB41L1	Band 4.1-like protein 1	1.832e-23	246.25					12.795	1.56055					0.000127741	0.000104715		0.000116228	0.000116228
5597	_GLFIIDDK(ac)GILR_	Q06830;A0A0A0MSI0;A0A0A0MRQ5;Q13162;H7C3T4	136;136;34;208;86	Q06830	136	1	PRDX1;PRDX4	Peroxiredoxin-1;Peroxiredoxin-4	2.1857e-20	225.66	21.7435	5.58205	0.92412	31.5219	10.985	2.10473		0.000148838	8.97579e-05		0.000148816	7.76225e-05	0.000119298	0.000113219	0.000116259
31897	_LQK(ac)FASTVK_	Q8N335;C9JM46	33;33	Q8N335	33	1	GPD1L	Glycerol-3-phosphate dehydrogenase 1-like protein;Glycerol-3-phosphate dehydrogenase [NAD(+)]	0.0010144	128.12		7.5144	0.67963	51.6597	12.92			0.000110447	0.000122156				0.000116302		0.000116302
78983	_YDDM(ox)AAAM(ox)K(ac)AVTEQGHELSNEER_	P31946;Q4VY19;Q4VY20;P31946-2	29;29;29;27	P31946	29	1	YWHAB	14-3-3 protein beta/alpha;14-3-3 protein beta/alpha, N-terminally processed	6.7814e-27	189.57					12.26	1.64536					0.000133322	9.93127e-05		0.000116317	0.000116317
33689	_NKEEAAEYAK(ac)LLAK_	P62753;A2A3R5	211;180	P62753	211	1	RPS6	40S ribosomal protein S6	5.3294e-42	259.48		7.7685	1.0801	36.0786	11.02	1.22489		0.000106824	7.67683e-05		0.000148343	0.000133443	9.1796e-05	0.000140893	0.000116345
7600	_IVDVIGEK(ac)IYK_	P13861;P13861-2;H7C4A9	280;280;49	P13861	280	1	PRKAR2A	cAMP-dependent protein kinase type II-alpha regulatory subunit	0.00042655	131.45	23.662	5.9807	0.88426	40.2893		2.31841		0.000138879	9.38144e-05				0.000116347		0.000116347
94022	_ALKDEEK(ac)M(ox)ELQEIQLK_	J3KN67;P06753-2;Q5VU61;P06753-3;A0A087WWU8;P06753-5;P06753-4;P06753-7;P06753-6	141;104;79;104;104;104;104;14;104	J3KN67	141	0.984	TPM3	0	7.1528e-09	189.09					11.87	1.71991					0.000137708	9.50043e-05		0.000116356	0.000116356
66871	_LREK(ac)EAAYQER_	P49756	453	P49756	453	1	RBM25	RNA-binding protein 25	1.7815e-11	211.46				40.0192	11.95	1.70019					0.000136785	9.61073e-05		0.000116446	0.000116446
29971	_ALK(ac)LLTTGRE_	Q9NP79;A0A087WY55;Q5TGM0;Q9NP79-2	300;273;242;215	Q9NP79	300	1	VTA1	Vacuolar protein sorting-associated protein VTA1 homolog	2.3183e-05	153.08		7.1506	0.710505	46.2544		1.69259		0.000116084	0.000116831				0.000116457		0.000116457
83220	_VKGNVFK(ac)NK_	P84098;J3QR09;J3KTE4	133;130;131	P84098	133	1	RPL19	60S ribosomal protein L19;Ribosomal protein L19	0.00036875	177.78					11.68	1.75426					0.00013995	9.31424e-05		0.000116546	0.000116546
18854	_LK(ac)YLAFLRK_	P40429;M0QYS1	53;52	P40429	53	1	RPL13A	60S ribosomal protein L13a	0.001993	122.18		3.2699		45.6809	12.65	1.57218					0.000129207	0.00010394		0.000116573	0.000116573
1503	_ATAVVDGAFK(ac)EVK_	P32119;A6NIW5;P32119-2	26;26;26	P32119	26	1	PRDX2	Peroxiredoxin-2	5.7012e-18	174.4	13.403	6.5239	0.78357	36.4364	8.51	1.83432		0.000127275	0.000105905				0.00011659		0.00011659
29699	_VESIM(ox)K(ac)R_	P38606;P38606-2	307;274	P38606	307	1	ATP6V1A	V-type proton ATPase catalytic subunit A	0.013725	94.262		6.8822	0.73619					0.000120626	0.000112742				0.000116684		0.000116684
76158	_ELREEEEK(ac)AK_	Q96NC0	155	Q96NC0	155	1	ZMAT2	Zinc finger matrin-type protein 2	0.018789	118.71					12.87	1.53614					0.000126996	0.00010638		0.000116688	0.000116688
2654	_VPADLLK(ac)R_	P78527;P78527-2	3884;3853	P78527	3884	1	PRKDC	DNA-dependent protein kinase catalytic subunit	0.0029761	172.03	28.502	6.8456	0.79957		13.52			0.000121273	0.00010378		0.000120884		0.000112527	0.000120884	0.000116705
5118	_SIVEK(ac)IQAK_	O95197;O95197-7;O95197-2;O95197-4;O95197-3	1018;906;999;241;222	O95197	1018	1	RTN3	Reticulon-3	0.0029551	98.933	33.294	7.2663	0.74954	35.7935	12.05	1.53719		0.00011423	0.000110728		0.000135648	0.000106307	0.000112479	0.000120978	0.000116728
18732	_TEDIIIK(ac)DK_	Q9P2J5;Q9P2J5-2;A0A087WXY1	137;83;137	Q9P2J5	137	1	LARS	Leucine--tRNA ligase, cytoplasmic	0.0012681	122.33		5.3592	0.84745		12.57	1.9459		0.000155053	9.79004e-05		0.00013003	8.39627e-05	0.000126477	0.000106997	0.000116737
30586	_NLEIK(ac)TDTAK_	Q9Y2L1;Q9Y2L1-2;G3V1J5	714;684;552	Q9Y2L1	714	1	DIS3	Exosome complex exonuclease RRP44	0.0018802	96.665		5.6482	0.96009					0.000147087	8.63871e-05				0.000116737		0.000116737
79077	_VLDFDVK(ac)RK_	Q7Z6Z7;Q7Z6Z7-2;Q7Z6Z7-3;H0Y659	3997;3981;3988;820	Q7Z6Z7	3997	1	HUWE1	E3 ubiquitin-protein ligase HUWE1	0.0021854	125.16					11.4	1.8114					0.000143392	9.02023e-05		0.000116797	0.000116797
50895	_AAPTAASDQPDSAATTEK(ac)AK_	Q9BRP8;Q9BRP8-2	150;149	Q9BRP8	150	1	WIBG	Partner of Y14 and mago	7.1801e-42	196.95			1.4556	10.9941	10.62	2.05019					0.000153938	7.9689e-05		0.000116813	0.000116813
3977	_LTVSNVLK(ac)EIK_	P02786;G3V0E5	382;301	P02786	382	1	TFRC	Transferrin receptor protein 1;Transferrin receptor protein 1, serum form	2.5143e-11	205.18	10.628	5.7526	0.694755	33.379	12.335	2.30176		0.000144407	0.000119488		0.00013251	7.0974e-05	0.000131948	0.000101742	0.000116845
24717	_LEEEK(ac)LSQKK_	P53618	651	P53618	651	0.999	COPB1	Coatomer subunit beta	0.014652	128.28		7.3459	0.6875					0.000112988	0.000120753				0.000116871		0.000116871
10028	_EM(ox)EEEAEK(ac)LK_	Q86U42;Q92843-2;Q86U42-2	135;162;135	Q86U42	135	1	PABPN1	Polyadenylate-binding protein 2	3.7647e-05	141.48	1.1422	3.22594			11.04	1.90632					0.000148074	8.57073e-05		0.000116891	0.000116891
9325	_YIEVFK(ac)SSQEEVR_	P52597	185	P52597	185	1	HNRNPF	Heterogeneous nuclear ribonucleoprotein F;Heterogeneous nuclear ribonucleoprotein F, N-terminally processed	1.8689e-16	220.25	2.1682	11.75	0.84756		10.92			7.0556e-05	9.78876e-05		0.000149703		8.42218e-05	0.000149703	0.000116962
45914	_DHQLREAPDTAEK(ac)AK_	Q96CT7;M0R2F5	119;119	Q96CT7	119	1	CCDC124	Coiled-coil domain-containing protein 124	1.5745e-39	184.22		9.051				1.14844		9.16489e-05				0.000142338	9.16489e-05	0.000142338	0.000116993
74022	_NATDAVGIVLK(ac)ELK_	P51398;V9GYL9;P51398-2;P51398-3;V9GZ03;V9GYJ9;V9GYC9;V9GYW1;V9GYA7;V9GY11	245;245;204;211;156;187;17;17;28;170	P51398	245	1	DAP3	28S ribosomal protein S29, mitochondrial	1.2714e-54	304.08					14.07	1.38604					0.000116154	0.000117912		0.000117033	0.000117033
27605	_NQVAM(ox)NPTNTIFDAK(ac)R_	P54652	72	P54652	72	1	HSPA2	Heat shock-related 70 kDa protein 2	7.8168e-100	247.29		7.17335	0.70108					0.000115715	0.000118407				0.000117061		0.000117061
19610	_IEFPLPDEK(ac)TK_	P62191;P62191-2	359;286	P62191	359	1	PSMC1	26S protease regulatory subunit 4	0.00098134	138.25		5.3688				2.05761		0.000154775				7.94012e-05	0.000154775	7.94012e-05	0.000117088
18376	_LDEK(ac)ELLK_	Q9H2M9	677	Q9H2M9	677	1	RAB3GAP2	Rab3 GTPase-activating protein non-catalytic subunit	0.0054694	144.12		5.7328	0.70519	50.9528	13.66	1.89743		0.000144908	0.000117714		0.000119644	8.61095e-05	0.000131311	0.000102877	0.000117094
71368	_TGFTFK(ac)YRDELK_	P33992;B1AHB1	54;54	P33992	54	1	MCM5	DNA replication licensing factor MCM5;DNA helicase	2.7277e-06	188.6				32.0461	11.05	1.89243					0.00014794	8.63368e-05		0.000117138	0.000117138
42206	_VQK(ac)LLQDFFNGR_	P0DMV8;P0DMV9;P0DMV8-2;V9GZ37	348;348;293;183	P0DMV8	348	1	HSPA1A;HSPA1B	Heat shock 70 kDa protein 1A;Heat shock 70 kDa protein 1B	2.5907e-14	240.18		6.6343				1.49638		0.000125149				0.00010921	0.000125149	0.00010921	0.000117179
379	_SSSQIPAQPSVAK(ac)VPYGK_	E7EPN9;Q9Y520-7;Q9Y520-2;A0A0A0MS30;Q9Y520;Q9Y520-6;Q9Y520-4;Q9Y520-5;Q9Y520-3	389;389;144;144;387;387;387;387;387	E7EPN9	389	1	PRRC2C	Protein PRRC2C	2.9607e-39	150.26	13.915	6.3289	0.80377					0.00013121	0.000103236				0.000117223		0.000117223
73462	_AQAQAAAEK(ac)LRK_	Q15149;Q15149-2;Q15149-6;Q15149-9;Q15149-7;Q15149-5;Q15149-3;Q15149-4;Q15149-8	2274;2164;2141;2123;2105;2137;2160;2137;2115	Q15149	2274	1	PLEC	Plectin	8.5072e-34	249.24				41.5714	12.2	1.62612					0.000133978	0.000100489		0.000117234	0.000117234
85485	_LFIGGLNTETNEK(ac)ALEAVFGK_	P38159;H3BT71;H0Y6E7;P38159-2;H3BR27;P38159-3;H3BNC1	22;22;24;22;22;22;22	P38159	22	1	RBMX	RNA-binding motif protein, X chromosome;RNA-binding motif protein, X chromosome, N-terminally processed	9.648e-109	322.07					11.15	1.85312					0.000146611	8.81698e-05		0.000117391	0.000117391
9230	_GTGANGSFK(ac)LNRK_	Q92522	115	Q92522	115	1	H1FX	Histone H1x	1.6512e-27	231.42	21.007		1.4498		10.915	1.92171					0.000149772	8.50206e-05		0.000117396	0.000117396
21433	_TVPQYK(ac)YAAGVR_	P11940;E7EQV3;E7ERJ7;H0YAW6;H0YAS7;H0YAS6;H0YB75	512;467;480;165;21;45;59	P11940	512	1	PABPC1	Polyadenylate-binding protein 1;Polyadenylate-binding protein	0.0019108	92.838		5.4824	0.9961			3.06335		0.000151554	8.3257e-05				0.000117406		0.000117406
14668	_TVLK(ac)M(ox)AAER_	P23921;E9PL69	693;471	P23921	693	1	RRM1	Ribonucleoside-diphosphate reductase large subunit	0.0036041	87.258		6.0813	0.84224	24.7418	5.07			0.000136573	9.85076e-05				0.00011754		0.00011754
54390	_ILENEK(ac)DLEEAEEYK_	O75347;E5RHG6;E5RJD8;E5RIW3	86;109;97;62	O75347	86	1	TBCA	Tubulin-specific chaperone A	2.0158e-34	219.42			0.882355		8.71	1.7305			9.40175e-05		0.000187749	9.44227e-05	9.40175e-05	0.000141086	0.000117552
70396	_TLQYK(ac)LLEPVLLLGK_	P62249;M0R3H0;M0R1M5;Q6IPX4	50;50;33;50	P62249	50	1	RPS16	40S ribosomal protein S16	1.8042e-31	251.75				41.1777	12.12	1.62869					0.000134864	0.00010033		0.000117597	0.000117597
22860	_ILVQK(ac)LLNK_	Q16706	1099	Q16706	1099	1	MAN2A1	Alpha-mannosidase 2	0.0065278	106.36		6.1568	0.564925			1.734		0.000134892	0.00014706			9.42315e-05	0.000140976	9.42315e-05	0.000117604
36817	_GAADVEK(ac)VEEK_	Q14839;F5GWX5;A0A0C4DGG9;Q14839-2	1643;1636;1668;1671	Q14839	1643	1	CHD4	Chromodomain-helicase-DNA-binding protein 4	0.00056088	152.97		6.6989				1.46778		0.000123938				0.000111339	0.000123938	0.000111339	0.000117639
70061	_KLVESLPQEIK(ac)ANVAK_	B4DLN1;P52815	173;173	B4DLN1	173	1	MRPL12	39S ribosomal protein L12, mitochondrial	2.1791e-34	202.4				40.8797	11.99	1.65025					0.000136328	9.90183e-05		0.000117673	0.000117673
32645	_DVEK(ac)ILQNDK_	O14776;O14776-2	1049;1028	O14776	1049	1	TCERG1	Transcription elongation regulator 1	1.4062e-05	168.83		8.05255	0.87585			1.1967		0.000103045	9.47176e-05			0.00013659	9.88812e-05	0.00013659	0.000117736
52315	_KEDSEK(ac)EAK_	Q9BXP5;Q9BXP5-2;Q9BXP5-4;Q9BXP5-3;Q9BXP5-5	343;343;343;343;307	Q9BXP5	343	1	SRRT	Serrate RNA effector molecule homolog	0.0008012	140.16		6.6358	0.75181					0.000125121	0.000110392				0.000117757		0.000117757
81781	_YSAGSVYYYPSYHHQHNPVQVQK(ac)LQK_	O95486	730	O95486	730	1	SEC24A	Protein transport protein Sec24A	2.828e-26	162.65					11.99	1.6468					0.000136328	9.9226e-05		0.000117777	0.000117777
35044	_VIQVAAGSSNLK(ac)R_	P05091;P05091-2	280;233	P05091	280	1	ALDH2	Aldehyde dehydrogenase, mitochondrial	4.3129e-19	227.94		6.9358	0.6737		12	1.77516		0.000119691	0.000123235		0.000136214	9.2045e-05	0.000121463	0.00011413	0.000117796
11298	_IFVGGLNPEATEEK(ac)IR_	Q99729-3;Q99729-2;D6R9P3;D6RD18;D6RBZ0;A0A087WZV1	169;169;169;169;169;167	Q99729-3	169	1	HNRNPAB	Heterogeneous nuclear ribonucleoprotein A/B	1.3045e-09	190.78	50.76	11.643		48.9165	11.97	1.64905					0.000136556	9.90902e-05		0.000117823	0.000117823
43283	_LTQYLK(ac)EIAK_	Q8WVY7	292	Q8WVY7	292	1	UBLCP1	Ubiquitin-like domain-containing CTD phosphatase 1	3.3889e-05	152.67		7.3174			11.72	1.55556		0.00011343			0.000139472	0.000105051	0.00011343	0.000122262	0.000117846
15730	_K(ac)FLAEAAIR_	Q5T3F8;H0YCP6;H3BLW6;Q5T3F8-3	548;364;477;548	Q5T3F8	548	1	TMEM63B	CSC1-like protein 2	0.018552	58.917		7.5394	0.66089					0.00011008	0.000125632				0.000117856		0.000117856
3221	_DEVLK(ac)IM(ox)PVQK_	P15880;E9PQD7;E9PMM9;E9PPT0;I3L404;E9PM36	108;108;108;108;19;78	P15880	108	1	RPS2	40S ribosomal protein S2	0.00016511	135.55	52.839		0.831075	37.9061	12.065	2.06565	0.000157272		9.98346e-05		0.000135479	7.90922e-05	0.000128553	0.000107286	0.00011792
11074	_EFGTNIK(ac)LGVIEDHSNR_	P14625;Q58FF3	493;150	P14625	493	1	HSP90B1;HSP90B2P	Endoplasmin;Putative endoplasmin-like protein	5.1223e-46	261.63	34.172	10.9895			12	1.6388					0.000136214	9.97103e-05		0.000117962	0.000117962
83725	_ITK(ac)LTEQLQATEK_	O60293;O60293-2	870;870	O60293	870	1	ZFC3H1	Zinc finger C3H1 domain-containing protein	3.6394e-14	185.3					12.33	1.58043					0.000132564	0.000103397		0.00011798	0.00011798
33176	_LANIDEEM(ox)LQK(ac)AAR_	P54136;P54136-2	557;485	P54136	557	1	RARS	Arginine--tRNA ligase, cytoplasmic	6.8665e-21	199.15		5.81	0.89191		6.1			0.000142975	9.30077e-05				0.000117991		0.000117991
36085	_LEK(ac)VAVR_	Q9NTK5;J3KQ32;Q9NTK5-2;Q9NTK5-3;C9JCJ9	169;189;11;169;11	Q9NTK5	169	1	OLA1	Obg-like ATPase 1	0.014289	114.72		7.2217	0.68562					0.000114938	0.000121085				0.000118012		0.000118012
14247	_ATISNDGATILK(ac)LLDVVHPAAK_	Q99832;Q99832-3;F8WAM2	67;23;23	Q99832	67	1	CCT7	T-complex protein 1 subunit eta	7.5956e-245	427.94		6.6209	0.9235	31.2461	12.92	1.25311		0.000125403	8.98183e-05		0.000126504	0.000130435	0.000107611	0.000128469	0.00011804
20330	_GSPEDK(ac)EAK_	P35520;P35520-2;C9JMA6	36;36;36	P35520	36	1	CBS	Cystathionine beta-synthase	0.009745	75.043		5.6256	0.65256			1.65475		0.000147681	0.000127241			9.87484e-05	0.000137461	9.87484e-05	0.000118105
3096	_NNIK(ac)LYVRR_	P08238;Q58FF7;P07900;P07900-2	354;296;362;484	P08238	354	1	HSP90AB1;HSP90AB3P;HSP90AA1	Heat shock protein HSP 90-beta;Putative heat shock protein HSP 90-beta-3;Heat shock protein HSP 90-alpha	2.0356e-25	255.13	22.468	5.2916	0.54333	38.7612	29.785	1.51605		0.000157042	0.00015293		5.48405e-05	0.000107791	0.000154986	8.13158e-05	0.000118151
31019	_M(ox)PDM(ox)HFK(ac)APK_	Q09666	1918	Q09666	1918	1	AHNAK	Neuroblast differentiation-associated protein AHNAK	0.00049952	98.044		7.0923	0.69552					0.000117041	0.000119356				0.000118199		0.000118199
21385	_IVPTVYEDK(ac)SGK_	Q969X5;Q969X5-2	199;107	Q969X5	199	1	ERGIC1	Endoplasmic reticulum-Golgi intermediate compartment protein 1	0.0044846	84.817		6.5074	0.762745			3.85554		0.000127598	0.000108805				0.000118202		0.000118202
24292	_ADLAAVEAK(ac)VNR_	Q14204	3471	Q14204	3471	1	DYNC1H1	Cytoplasmic dynein 1 heavy chain 1	3.6266e-12	164.66		6.8467	0.72076					0.000121254	0.000115163				0.000118209		0.000118209
44581	_TFGTAIVINPEK(ac)DK_	Q13619;A0A0A0MR50;Q13619-2	357;265;257	Q13619	357	1	CUL4A	Cullin-4A	4.044e-07	184.03		5.8503	0.87815					0.000141986	9.44689e-05				0.000118228		0.000118228
28988	_EM(ox)DEEDK(ac)AFK_	Q9Y2S6	27	Q9Y2S6	27	1	TMA7	Translation machinery-associated protein 7	0.00017807	118.26		10.6401	0.9002			1.07905		7.79317e-05	9.2149e-05			0.000151502	8.50404e-05	0.000151502	0.000118271
15146	_ETTDTDTADQVIASFK(ac)VLAGDK_	O43707;O43707-2;F5GXS2;O43707-3;H7C144	853;634;463;463;284	O43707	853	1	ACTN4	Alpha-actinin-4	3.6977e-119	299.89		8.2945			9.4	1.6487		0.000100031			0.000173947	9.91115e-05	0.000100031	0.000136529	0.00011828
45262	_DPQALSEHLK(ac)NPVIAQK_	P31948;P31948-2;P31948-3	523;570;499	P31948	523	1	STIP1	Stress-induced-phosphoprotein 1	2.5732e-08	179.56		11.65	1.2163		8.09	1.24111		7.11628e-05	6.81557e-05		0.000202163	0.000131697	6.96593e-05	0.00016693	0.000118295
41766	_DDLGNTLEK(ac)K_	O75367;O75367-3	235;234	O75367	235	1	H2AFY	Core histone macro-H2A.1	1.6025e-06	190.02		9.7556	0.95148	35.397	9.02	1.36346		8.5014e-05	8.71707e-05		0.000181286	0.000119867	8.60924e-05	0.000150577	0.000118335
18250	_FTTGDAM(ox)SK(ac)R_	Q14019	72	Q14019	72	1	COTL1	Coactosin-like protein	0.0061731	126.07		5.2548	0.595985			1.85779		0.000158147	0.000139366			8.7948e-05	0.000148757	8.7948e-05	0.000118352
3745	_NLLSVAYK(ac)NVVGAR_	Q04917;A2IDB2;P31946;Q4VY19;Q4VY20;P31946-2;P61981;P63104;E7EX29;E7ESK7;E9PD24;E7EVZ2;E5RIR4	50;37;51;51;51;49;50;49;49;49;49;49;49	Q04917	50	1	YWHAH;YWHAB;YWHAG;YWHAZ	14-3-3 protein eta;14-3-3 protein beta/alpha;14-3-3 protein beta/alpha, N-terminally processed;14-3-3 protein gamma;14-3-3 protein gamma, N-terminally processed;14-3-3 protein zeta/delta	6.6075e-28	227.81	15.853	6.4945	0.76809	36.6074	12.1	1.59319		0.000127853	0.000108046		0.000135087	0.000102567	0.000117949	0.000118827	0.000118388
35192	_LNEK(ac)NYELLK_	Q9UI12;G3V126;Q9UI12-2	386;346;368	Q9UI12	386	1	ATP6V1H	V-type proton ATPase subunit H	0.0010723	153.1		7.1597	0.68672					0.000115936	0.000120891				0.000118413		0.000118413
67637	_ASIPFSVVGSNQLIEAK(ac)GK_	Q15019;Q15019-2;B5MCX3;Q15019-3;H7C2Y0	249;284;209;259;104	Q15019	249	1	42980	Septin-2	4.9033e-29	185.95				8.35701	12.76	1.50283					0.000128092	0.00010874		0.000118416	0.000118416
85543	_LGGSQEDQIK(ac)NAIDK_	P37837;F2Z393	81;81	P37837	81	1	TALDO1	Transaldolase	1.8345e-114	325.29					10.84	1.89879					0.000150809	8.60474e-05		0.000118428	0.000118428
28274	_GRTVIVK(ac)GPR_	P32969;D6RAN4;E7ESE0;H0Y9V9	28;28;28;25	P32969	28	1	RPL9	60S ribosomal protein L9	6.2999e-09	208.63		6.31075	0.78772	30.8867	10.605	1.97511		0.000131589	0.000105345		0.000154156	8.27201e-05	0.000118467	0.000118438	0.000118453
6529	_EIAVTVK(ac)K_	Q99832;Q99832-3;Q99832-4	144;100;57	Q99832	144	1	CCT7	T-complex protein 1 subunit eta	0.012738	111.82	18.572	6.793	0.782105	29.9778	10.52	1.81263		0.000122216	0.000106104		0.000155403	9.01409e-05	0.00011416	0.000122772	0.000118466
15169	_TLNM(ox)TTSPEEK(ac)RK_	P49915;P49915-2	336;237	P49915	336	1	GMPS	GMP synthase [glutamine-hydrolyzing]	0.00013618	82.55		6.0625	0.8301					0.000136998	9.99522e-05				0.000118475		0.000118475
22261	_DLFGK(ac)FGPALSVK_	P11940;A0A087WTT1;E7EQV3;P11940-2;E7ERJ7;H0YBN4;Q9H361;H0YAP2	213;188;168;213;181;160;213;11	P11940	213	1	PABPC1;PABPC3	Polyadenylate-binding protein 1;Polyadenylate-binding protein;Polyadenylate-binding protein 3	0.00013496	162.93		4.7939	1.17795	40.8517	11.82	1.65464					0.000138291	9.8755e-05		0.000118523	0.000118523
22566	_SLK(ac)FYSL_	Q9UMS4;H0YGZ5	500;115	Q9UMS4	500	1	PRPF19	Pre-mRNA-processing factor 19	0.039638	90.986		7.1225		34.6045	11.33	1.68836		0.000116544			0.000144279	9.6781e-05	0.000116544	0.00012053	0.000118537
21557	_VQVLEK(ac)LK_	Q13308;Q13308-6;Q13308-5;Q13308-4	501;509;501;501	Q13308	501	1	PTK7	Inactive tyrosine-protein kinase 7	0.011558	107.9		6.17285	0.55739		17.13			0.00013454	0.000149056		9.53879e-05		0.000141798	9.53879e-05	0.000118593
7882	_YQEISK(ac)R_	O95182;M0R0N0;M0R1K9	33;33;33	O95182	33	1	NDUFA7	NADH dehydrogenase [ubiquinone] 1 alpha subcomplex subunit 7	0.029779	158.36	31.857		0.95106		11.215	1.7867					0.00014576	9.145e-05		0.000118605	0.000118605
15858	_SLATTRPTVNADDLLK(ac)VK_	Q9UN37	425	Q9UN37	425	1	VPS4A	Vacuolar protein sorting-associated protein 4A	1.3207e-05	57.41		6.4391	0.76643					0.000128957	0.00010828				0.000118619		0.000118619
57306	_AVPSQK(ac)RT_	P31949	103	P31949	103	1	S100A11	Protein S100-A11;Protein S100-A11, N-terminally processed	0.021316	113.41			0.62975		13.03	1.91341			0.000131867		0.000125435	8.53899e-05	0.000131867	0.000105412	0.00011864
18560	_LIQEQHPEEELIK(ac)TK_	Q13813;Q13813-3;Q13813-2;A0A0D9SGF6;A0A0D9SF54	227;227;227;227;227	Q13813	227	1	SPTAN1	Spectrin alpha chain, non-erythrocytic 1	4.4955e-98	315.43		7.378	1.03365	39.2742	10.55	1.28812		0.000112495	8.02257e-05		0.00015496	0.000126885	9.63605e-05	0.000140923	0.000118642
28603	_DAM(ox)AK(ac)IQAK_	Q9NQC3;Q9NQC3-2;F8W914;Q9NQC3-3;Q9NQC3-5;Q9NQC3-4;Q9NQC3-6	1179;360;332;186;379;947;973	Q9NQC3	1179	1	RTN4	Reticulon-4;Reticulon	0.00066714	130.27		6.32645	0.78265	46.8209	12.005	1.6148		0.000131261	0.00010603		0.000136157	0.000101193	0.000118646	0.000118675	0.00011866
7697	_DGDSVM(ox)VLPTIPEEEAK(ac)K_	P30041	199	P30041	199	1	PRDX6	Peroxiredoxin-6	3.9551e-51	220.53	17.585	5.5656	0.94145	18.8006	6.26	1.73498		0.000149279	8.81017e-05				0.00011869		0.00011869
32699	_IQK(ac)LLQDFFNGK_	E9PN89;P11142;E9PKE3;E9PNE6;A8K7Q2;P11142-2;P54652	288;348;329;202;112;348;351	E9PN89	288	1	HSPA8;HSPA2	Heat shock cognate 71 kDa protein;Heat shock-related 70 kDa protein 2	4.8533e-30	287.65		10.016	1.0669	31.9526	8.77	1.27758		8.27987e-05	7.77201e-05		0.000186462	0.000127933	8.02594e-05	0.000157198	0.000118729
7178	_IATEK(ac)DFLEAVNK_	P35998;P35998-2	407;270	P35998	407	1	PSMC2	26S protease regulatory subunit 7	1.7233e-23	254.07	51.909	7.31255	0.74626		11.485	1.54775	0.000160102	0.000113505	0.000111216		0.00014233	0.000105582	0.000113505	0.000123956	0.00011873
24853	_M(ox)TSGK(ac)IK_	P30101	231	P30101	231	1	PDIA3	Protein disulfide-isomerase A3	0.017082	81.297		6.6323	0.737835					0.000125187	0.00011249				0.000118839		0.000118839
81895	_VGRDYVQK(ac)AQTK_	P35579;P35579-2;M0QY43;P35580-4;P35580-5;P35580;P35580-2;P35580-3;Q7Z406;Q7Z406-6;Q7Z406-2;Q7Z406-5;Q7Z406-4	403;267;437;420;419;410;426;410;429;437;437;429;429	P35579	403	1	MYH9;MYH14;MYH10	Myosin-9;Myosin-10;Myosin-14	7.5186e-21	261.49					10.79	1.89588					0.000151509	8.61799e-05		0.000118845	0.000118845
30152	_DLMSK(ac)AEK_	P00558;P00558-2	272;244	P00558	272	1	PGK1	Phosphoglycerate kinase 1	0.012769	96.492		6.1448	0.808915					0.000135156	0.000102577				0.000118867		0.000118867
42557	_LNLNNTVLSK(ac)RK_	P07814;V9GYZ6	435;435	P07814	435	1	EPRS	Bifunctional glutamate/proline--tRNA ligase;Glutamate--tRNA ligase;Proline--tRNA ligase	1.4943e-11	175.34		5.7771	0.654785			1.59449		0.000143792	0.000126807			0.000102484	0.0001353	0.000102484	0.000118892
37960	_ELK(ac)LVFPGAQR_	Q96G21;B9A008;E7ENR5;H0Y714;B8ZZ47	105;20;50;94;105	Q96G21	105	1	IMP4	U3 small nucleolar ribonucleoprotein protein IMP4	8.2016e-05	122.28		7.5442				1.279		0.000110009				0.000127791	0.000110009	0.000127791	0.0001189
10146	_TLQIFNIEM(ox)K(ac)SK_	Q00610;Q00610-2;A0A087WVQ6;J3KS13;P53675;P53675-2;A0A087WX41;J3KSQ2;F5H5N6	96;96;100;96;96;96;96;100;117	Q00610	96	1	CLTC;CLTCL1	Clathrin heavy chain 1;Clathrin heavy chain;Clathrin heavy chain 2	3.0589e-12	180.81	24.169	7.63885	0.89312	18.0425	9.17	1.70358		0.000108642	9.28814e-05		0.000178316	9.59159e-05	0.000100762	0.000137116	0.000118939
698	_YM(ox)EENDQLK(ac)K_	P51572-2;P51572;C9JQ75;C9J0M4;C9JSP1;C9JMD7	225;158;158;158;158;158	P51572-2	225	1	BCAP31	B-cell receptor-associated protein 31	7.8224e-06	171.33	6.0914	3.5762	1.2344	16.8697	10.43	2.01337					0.000156746	8.11473e-05		0.000118947	0.000118947
56540	_IRSEFK(ac)R_	P07355;P07355-2;A6NMY6	308;326;308	P07355	308	1	ANXA2;ANXA2P2	Annexin A2;Putative annexin A2-like protein	0.010466	139.97			0.593895	50.7846	13.29	2.23349			0.000139859		0.000122978	7.31448e-05	0.000139859	9.80616e-05	0.00011896
37867	_NNLPSNDSSK(ac)FK_	P17480;P17480-2;E9PKP7;E9PMM2	45;45;45;45	P17480	45	1	UBTF	Nucleolar transcription factor 1	0.00074644	131.28		8.1364	0.61058					0.00010198	0.000136023				0.000119001		0.000119001
45957	_TTIK(ac)TGASVLNK_	Q92499;Q92499-2	82;82	Q92499	82	1	DDX1	ATP-dependent RNA helicase DDX1	5.9564e-22	185.18		7.3815	0.86595		12.19	1.22245		0.000112442	9.58033e-05		0.000134089	0.000133709	0.000104122	0.000133899	0.000119011
30578	_NAK(ac)ISSLLEEQFQQGK_	P62241;Q5JR95	157;137	P62241	157	1	RPS8	40S ribosomal protein S8	9.7909e-163	353.92		7.6738		39.7862	10.1	1.66701		0.000108146			0.000161874	9.80219e-05	0.000108146	0.000129948	0.000119047
35617	_YVVGQSFAK(ac)K_	O76031;H0YM48	187;187	O76031	187	1	CLPX	ATP-dependent Clp protease ATP-binding subunit clpX-like, mitochondrial	0.00049243	113.18		5.9117	0.85013					0.000140506	9.75909e-05				0.000119048		0.000119048
5101	_QIPQATASM(ox)K(ac)DGK_	O43175;Q5SZU1	129;95	O43175	129	1	PHGDH	D-3-phosphoglycerate dehydrogenase	8.154e-07	114.7	15.744	4.2717	0.63707		16.25	3.22956		0.000194739	0.000130346		0.000100558	5.05755e-05	0.000162543	7.55667e-05	0.000119055
31535	_KEETAK(ac)LIEK_	P13639	314	P13639	314	1	EEF2	Elongation factor 2	6.2151e-07	199.03		6.28315	0.692		12.05	1.84335		0.000132169	0.000119965		0.000135648	8.86374e-05	0.000126067	0.000112143	0.000119105
3830	_ELEK(ac)TYSAK_	P02545;P02545-6;P02545-3;P02545-2;Q3BDU5;P02545-5;P02545-4;Q5TCI8	265;265;265;265;265;166;153;184	P02545	265	1	LMNA	Prelamin-A/C;Lamin-A/C	0.0043435	109.71	50.154	8.5009	1.14025		9.745	1.43933	0.00016573	9.75955e-05	7.27105e-05		0.00016778	0.000113543	9.75955e-05	0.000140661	0.000119128
2651	_ASK(ac)FGSTR_	P06737;P06737-2;E9PK47	316;282;316	P06737	316	1	PYGL	Glycogen phosphorylase, liver form;Alpha-1,4 glucan phosphorylase	0.001475	146.27	9.7348	3.364		37.9104	10.845	1.86525					0.00015074	8.75959e-05		0.000119168	0.000119168
75845	_EM(ox)AEK(ac)EK_	P26038	335	P26038	335	1	MSN	Moesin	0.040015	77.282					10.64	1.92782					0.000153648	8.47508e-05		0.000119199	0.000119199
43881	_YQNSEEK(ac)AR_	A0MZ66;A0MZ66-3;A0MZ66-5;A0MZ66-6;A0MZ66-4;A0MZ66-8;A0MZ66-2	330;330;270;300;330;270;330	A0MZ66	330	1	KIAA1598	Shootin-1	9.6935e-12	218.06		8.4164	0.94407		10.9	1.16207		9.8578e-05	8.78566e-05		0.000149978	0.000140665	9.32173e-05	0.000145322	0.000119269
54152	_EK(ac)TVENLEK_	P49902;P49902-2;Q5JUV4;Q5JUV3	217;188;225;148	P49902	217	1	NT5C2	Cytosolic purine 5-nucleotidase	0.0014605	117.89			0.82859		11.81				0.000100135		0.000138408		0.000100135	0.000138408	0.000119271
15555	_VLAEK(ac)LAAIGEATR_	Q15149;Q15149-2;Q15149-6;Q15149-9;Q15149-7;Q15149-5;Q15149-3;Q15149-4;Q15149-8	1975;1865;1842;1824;1806;1838;1861;1838;1816	Q15149	1975	1	PLEC	Plectin	1.7755e-17	225.79		7.2274	0.7425		12.97	1.31285		0.000114847	0.000111781		0.000126016	0.000124493	0.000113314	0.000125254	0.000119284
7289	_AVK(ac)FIEDR_	Q14CX7;Q14CX7-2	304;304	Q14CX7	304	1	NAA25	N-alpha-acetyltransferase 25, NatB auxiliary subunit	0.004214	142.19	30.095	9.8877	0.820325		11.19			8.38756e-05	0.000101147		0.000146086		9.25111e-05	0.000146086	0.000119299
74281	_AEQESARQLQLAQEAAQK(ac)R_	Q15149;Q15149-2;Q15149-6;Q15149-9;Q15149-7;Q15149-5;Q15149-3;Q15149-4;Q15149-8	2182;2072;2049;2031;2013;2045;2068;2045;2023	Q15149	2182	1	PLEC	Plectin	3.4509e-52	221.81					12.31	1.54266					0.00013278	0.00010593		0.000119355	0.000119355
24201	_AENTEGQGTPK(ac)LK_	Q9NVM6	172	Q9NVM6	172	1	DNAJC17	DnaJ homolog subfamily C member 17	1.1744e-27	193.22		7.3626	0.60938		12.97	1.59332		0.000112731	0.000136291		0.000126016	0.000102559	0.000124511	0.000114287	0.000119399
4664	_LQALK(ac)DTANR_	P29401;P29401-2;E9PFF2;F8W888;F8WAX4	16;16;16;16;16	P29401	16	1	TKT	Transketolase	1.353e-32	211.48	15.253	6.6084	0.7332	33.4986	10.56			0.000125642	0.000113203				0.000119422		0.000119422
26485	_LESEK(ac)AIK_	P15924;P15924-3;P15924-2	1162;1162;1162	P15924	1162	1	DSP	Desmoplakin	0.027766	93.992		7.827	0.80308		10.19	1.51435		0.000106023	0.000103325		0.000160443	0.000107912	0.000104674	0.000134178	0.000119426
18632	_EEIFGPVQPILK(ac)FK_	P47895;H0Y2X5	421;314	P47895	421	1	ALDH1A3	Aldehyde dehydrogenase family 1 member A3	1.5228e-07	192.12		7.8534	0.75588		11.825	1.31259		0.000105666	0.000109796		0.000138232	0.000124518	0.000107731	0.000131375	0.000119553
13735	_ILSGVVTK(ac)M(ox)K_	P62280;M0QZC5	79;79	P62280	79	1	RPS11	40S ribosomal protein S11	0.00024893	112.8		9.36395	0.57656		11.29	1.6205		8.85784e-05	0.00014408		0.000144791	0.000100838	0.000116329	0.000122814	0.000119572
56638	_GSDSLIK(ac)GKK_	Q99623;Q99623-2	296;258	Q99623	296	0.908	PHB2	Prohibitin-2	0.0015996	156.01			1.0206		10.35				8.12539e-05		0.000157959		8.12539e-05	0.000157959	0.000119606
29017	_TIDDLEEK(ac)LAQAK_	P67936;K7EPB9;P67936-2	223;85;259	P67936	223	1	TPM4	Tropomyosin alpha-4 chain	1.2152e-50	274.62		6.9545	0.808965	30.3728	12.635	1.2845		0.000119368	0.000102571		0.000129361	0.000127244	0.00011097	0.000128302	0.000119636
25589	_TQANDYFK(ac)AK_	P53041;H0YDU8	40;39	P53041	40	1	PPP5C	Serine/threonine-protein phosphatase 5;Serine/threonine-protein phosphatase	0.00052992	113.62		6.9188	0.69354			1.3684		0.000119986	0.000119698			0.000119434	0.000119842	0.000119434	0.000119638
58973	_IEK(ac)EQSK_	P07910-2;G3V4W0;B4DY08;B2R5W2;P07910;P07910-4;G3V576;P07910-3;G3V2D6;G3V5V7;O60812;B2RXH8;G3V4C1;G3V2Q1	206;206;206;206;219;163;219;139;127;103;206;206;206;219	P07910-2	206	1	HNRNPC;HNRNPCL1;HNRNPCL2	Heterogeneous nuclear ribonucleoproteins C1/C2;Heterogeneous nuclear ribonucleoprotein C-like 1;Heterogeneous nuclear ribonucleoprotein C-like 2	0.0023103	151.29			1.5174	42.6167	11.115	1.77091					0.000147073	9.22664e-05		0.00011967	0.00011967
17050	_SVIENAK(ac)K_	Q16891;Q16891-2;B9A067;Q16891-3;H7C463;Q16891-4;C9J406	313;302;266;281;168;312;214	Q16891	313	1	IMMT	MICOS complex subunit MIC60	0.021632	67.981		6.4343	0.751875					0.000129053	0.000110383				0.000119718		0.000119718
72843	_TESSTEGKEQEEK(ac)SGEDGEK_	P43243;A8MXP9;D6REM6;B3KM87;P43243-2	630;630;630;292;342	P43243	630	1	MATR3	Matrin-3	3.8951e-44	250.19				32.5246	12.29	1.53426					0.000132996	0.000106511		0.000119753	0.000119753
28169	_EQADK(ac)LAR_	P51153;A0A087WWB9	138;57	P51153	138	1	RAB13	Ras-related protein Rab-13	0.0068667	126.28		6.3873	0.75659					0.000130006	0.000109693				0.00011985		0.00011985
79222	_AQYK(ac)SLIGVEYKPVSATGAEDK_	P07814;V9GYZ6	943;950	P07814	943	1	EPRS	Bifunctional glutamate/proline--tRNA ligase;Glutamate--tRNA ligase;Proline--tRNA ligase	7.0928e-12	120.63					13.92	1.3355					0.000117407	0.000122379		0.000119893	0.000119893
24734	_THAVLVALK(ac)R_	P25786;P25786-2;F5GX11;B4DEV8	50;56;25;50	P25786	50	1	PSMA1	Proteasome subunit alpha type-1;Proteasome subunit alpha type	4.974e-06	182.73		8.0619	0.79812	36.2871	10.48	1.39648		0.000102925	0.000103969		0.000155997	0.00011703	0.000103447	0.000136513	0.00011998
80296	_GRM(ox)SM(ox)K(ac)EVDEQM(ox)LNVQNK_	P07437;Q5JP53;Q5ST81;P68371;Q13885;Q9BVA1	324;306;252;324;324;324	P07437	324	1	TUBB;TUBB4B;TUBB2A;TUBB2B	Tubulin beta chain;Tubulin beta-4B chain;Tubulin beta-2A chain;Tubulin beta-2B chain	6.446e-11	154.52					10.23	2.03293					0.000159814	8.03658e-05		0.00012009	0.00012009
81462	_AVVPAK(ac)YLDEDTIYHLQPSGR_	P31153;P31153-2	234;171	P31153	234	1	MAT2A	S-adenosylmethionine synthase isoform type-2	8.4836e-31	158.44					11.73	1.62027					0.000139353	0.000100852		0.000120102	0.000120102
17139	_GPLM(ox)M(ox)YISK(ac)MVPTSDK_	P13639	400	P13639	400	1	EEF2	Elongation factor 2	0.0001269	57.52		7.0737	0.67549					0.00011735	0.000122907				0.000120129		0.000120129
41801	_EISK(ac)FRDTHK_	P49756;P49756-2;P49756-3;H0YE46	283;283;283;62	P49756	283	1	RBM25	RNA-binding protein 25	7.2115e-05	187.55		7.8497		45.0836	10.775	1.38274		0.000105715			0.00015172	0.000118194	0.000105715	0.000134957	0.000120336
16334	_FFVGGNWK(ac)M(ox)NGR_	P60174-1;P60174	14;51	P60174-1	14	1	TPI1	Triosephosphate isomerase	3.1146e-08	164.96		5.9731		66.7646	13.48	1.99128		0.000139056			0.000121243	8.20482e-05	0.000139056	0.000101646	0.000120351
73116	_LAEQAERYDDM(ox)AAAM(ox)K(ac)AVTEQGHELSNEER_	P31946;Q4VY19;Q4VY20;P31946-2	29;29;29;27	P31946	29	1	YWHAB	14-3-3 protein beta/alpha;14-3-3 protein beta/alpha, N-terminally processed	1.4259e-94	219.7				47.1278	10.65	1.87192					0.000153503	8.72835e-05		0.000120394	0.000120394
29236	_LLGPVLVK(ac)QELGEAR_	O15212;A2AB88	66;66	O15212	66	1	PFDN6	Prefoldin subunit 6	2.3124e-11	199.12		6.0186	0.78187			1.37492		0.000138001	0.000106136			0.000118867	0.000122068	0.000118867	0.000120468
16282	_RVAQDWLK(ac)EAR_	Q16891-2;Q16891;B9A067;Q16891-3;Q16891-4	715;726;679;694;725	Q16891-2	715	1	IMMT	MICOS complex subunit MIC60	0.0081	137.62		5.60925				1.75911		0.000148113				9.28857e-05	0.000148113	9.28857e-05	0.000120499
44746	_SFGDTK(ac)FVPNLPK_	Q9NY33;G3V1D3;G3V180;E9PQ14;Q9NY33-2;E9PNX5;E9PPK9	113;132;133;11;113;11;113	Q9NY33	113	1	DPP3	Dipeptidyl peptidase 3	4.7848e-17	166.69		5.7571				1.68791		0.000144294				9.68072e-05	0.000144294	9.68072e-05	0.000120551
36736	_LAQIREEK(ac)K_	Q13409;Q13409-3;Q13409-2;Q13409-6;Q13409-7;Q13409-5;E7EQL5;E7EQU2;E7EMU4;E7EV09;E9PGG1;E7EUM4;E7ERR6;E7ERH4;E7ET01;E7ETL8;E7ESD3;E7EU01;O14576;O14576-2;E5RFE1;C9J3E7;E5RJ75;O14576-4;O14576-3;O14576-5	25;25;25;25;25;25;25;25;25;25;25;25;25;25;25;25;25;25;25;25;25;25;25;25;25;25	Q13409	25	1	DYNC1I2;DYNC1I1	Cytoplasmic dynein 1 intermediate chain 2;Cytoplasmic dynein 1 intermediate chain 1	0.00069858	140.88		5.2299	1.0076	42.6112	14.03			0.000158903	8.23046e-05				0.000120604		0.000120604
31393	_IQELEDLLAK(ac)EK_	P20700;E9PBF6	330;330	P20700	330	1	LMNB1	Lamin-B1	0.00049487	143.22		8.15355			11.07	1.24521		0.000101765			0.000147672	0.000131263	0.000101765	0.000139468	0.000120616
9966	_VHSFPTLK(ac)FFPASADR_	P07237;H7BZ94;H0Y3Z3;I3L0S0	444;400;210;101	P07237	444	1	P4HB	Protein disulfide-isomerase	1.2355e-52	278.46	23.855	7.04875	4.06877	37.9435	12.38	1.49631					0.000132028	0.000109215		0.000120621	0.000120621
63305	_NIK(ac)HSGNITFDEIVNIAR_	P30050;P30050-2	99;66	P30050	99	1	RPL12	60S ribosomal protein L12	0	445.61			0.94324	34.8205	9.16	1.27128			8.79341e-05		0.000178511	0.000128568	8.79341e-05	0.00015354	0.000120737
28861	_IDEM(ox)PEAAVK(ac)STANK_	P51858	39	P51858	39	1	HDGF	Hepatoma-derived growth factor	2.4605e-05	157.74		7.3135	0.799065		11.24	1.35936		0.00011349	0.000103845		0.000145436	0.000120229	0.000108668	0.000132832	0.00012075
42303	_GIHPTIISESFQK(ac)ALEK_	P50991;P50991-2	139;109	P50991	139	1	CCT4	T-complex protein 1 subunit delta	3.4199e-68	262.37		6.2838	0.875275	22.3268	10.38	1.65321		0.000132155	9.478e-05		0.000157502	9.88406e-05	0.000113468	0.000128171	0.000120819
52239	_LSNLYK(ac)SAADDSEAK_	P12270;P12270-2	290;290	P12270	290	1	TPR	Nucleoprotein TPR	4.6307e-05	158.11			0.606565		16.38	1.4894			0.000136926		9.97592e-05	0.000109722	0.000136926	0.00010474	0.000120833
33609	_KVAPAPAVVK(ac)K_	P62424;Q5T8U3	20;47	P62424	20	1	RPL7A	60S ribosomal protein L7a	0.00091191	118.71		5.8255	0.95528	32.885	10.74	1.60413		0.000142593	8.68231e-05		0.000152215	0.000101868	0.000114708	0.000127042	0.000120875
43229	_VPPELNNISK(ac)LNEHFSR_	Q5T8P6;Q5T8P6-3;A0A087X0H9;Q5T8P6-2;Q5T8P6-5;Q5T8P6-4	548;548;553;548;102;102	Q5T8P6	548	1	RBM26	RNA-binding protein 26	6.0767e-32	152.37		8.702				1.11515		9.53342e-05				0.000146591	9.53342e-05	0.000146591	0.000120963
29620	_SQVQAIGEK(ac)VSLAQAK_	A8K0Z3;A0A096LNU2;A0A096LP26;A0A096LP75;Q9NQA3;C4AMC7;Q6VEQ5;A8MWX3	68;66;79;68;50;68;68;81	A8K0Z3	68	1	WASH1;WASH6P;WASH3P;WASH2P;WASH4P	WAS protein family homolog 1;WAS protein family homolog 6;Putative WAS protein family homolog 3;WAS protein family homolog 2;Putative WAS protein family homolog 4	8.114e-05	104.17		8.8297				1.10436		9.39518e-05				0.000148025	9.39518e-05	0.000148025	0.000120989
7807	_QINLQK(ac)QPK_	Q13177;H7C1X3	284;27	Q13177	284	1	PAK2	Serine/threonine-protein kinase PAK 2;PAK-2p27;PAK-2p34	0.0075589	112.37	11.8675	5.3125	0.96929					0.000156422	8.55652e-05				0.000120994		0.000120994
36513	_EALK(ac)QSATDPR_	P33991	770	P33991	770	1	MCM4	DNA replication licensing factor MCM4	0.00061505	126.31		9.6193	1.1001		8.81	1.19433		8.62215e-05	7.53697e-05		0.000185615	0.000136862	8.07956e-05	0.000161238	0.000121017
46194	_APDGYIVK(ac)SQHSGNAQVTQTK_	Q92499;Q92499-2;F1T0B3;A0A087X2G1;Q92499-3	268;252;187;187;140	Q92499	268	1	DDX1	ATP-dependent RNA helicase DDX1	2.5451e-24	210.38		8.5344	0.97968			1.08185		9.72114e-05	8.46556e-05			0.000151109	9.09335e-05	0.000151109	0.000121021
4362	_VDEVK(ac)ISSAVLK_	P51970	19	P51970	19	1	NDUFA8	NADH dehydrogenase [ubiquinone] 1 alpha subcomplex subunit 8	2.9177e-06	155	3.282	5.6347	0.976845		9.92	1.87508		0.000147441	8.49019e-05		0.000164816	8.71364e-05	0.000116172	0.000125976	0.000121074
81959	_LTVEDLEK(ac)ERDFYFGK_	Q15691	212	Q15691	212	1	MAPRE1	Microtubule-associated protein RP/EB family member 1	6.2264e-06	161.21					11.42	1.64639					0.000143141	9.92505e-05		0.000121196	0.000121196
12421	_ATADDELSFK(ac)R_	P62993;J3KT38;J3QRL5;P62993-2	20;20;20;20	P62993	20	1	GRB2	Growth factor receptor-bound protein 2	3.1265e-23	275	18.559	8.3054	0.76473		11.82			9.98991e-05	0.000108522		0.000138291		0.00010421	0.000138291	0.000121251
39436	_GVTNDQVDPSVDVLK(ac)ATALPLLK_	Q9Y2P8	133	Q9Y2P8	133	1	RCL1	RNA 3-terminal phosphate cyclase-like protein	8.2025e-40	128.88		8.2821				1.14841		0.000100181				0.000142341	0.000100181	0.000142341	0.000121261
31459	_EAAM(ox)EAEIK(ac)AAR_	O14776;O14776-2;G3V220	649;628;649	O14776	649	1	TCERG1	Transcription elongation regulator 1	3.3398e-06	180.67		6.3413	0.7438					0.000130953	0.000111585				0.000121269		0.000121269
22900	_(ac)AAYK(ac)LVLIR_	P18669;Q8N0Y7	5;5	P18669	5	1	PGAM1;PGAM4	Phosphoglycerate mutase 1;Probable phosphoglycerate mutase 4	0.00012259	176.66		5.62475	0.87462	10.5188	6.07	1.32336		0.000147703	9.48511e-05				0.000121277		0.000121277
41221	_STLEPVEK(ac)ALRDAK_	P0DMV8;P0DMV9;P0DMV8-2;V9GZ37;P17066;P48741	319;319;264;154;321;321	P0DMV8	319	1	HSPA1A;HSPA1B;HSPA6;HSPA7	Heat shock 70 kDa protein 1A;Heat shock 70 kDa protein 1B;Heat shock 70 kDa protein 6;Putative heat shock 70 kDa protein 7	1.494e-14	182.1		7.6733	0.52535	47.957	13.095	1.7378		0.000108153	0.000158186		0.000124812	9.40255e-05	0.00013317	0.000109419	0.000121294
15676	_SDVETIFSK(ac)YGR_	Q9UKM9;Q9UKM9-2;Q5QPL9;Q5QPM1;Q5QPM2	44;44;44;44;44	Q9UKM9	44	1	RALY	RNA-binding protein Raly	1.0939e-13	232.79		3.09885		5.45108	12.49	1.46177					0.000130864	0.000111798		0.000121331	0.000121331
46149	_TSDFLK(ac)VLNR_	O15144;H7C3F9	275;90	O15144	275	1	ARPC2	Actin-related protein 2/3 complex subunit 2	4.8678e-07	236.21		6.0965	0.85114			1.29847		0.000136231	9.74748e-05			0.000125873	0.000116853	0.000125873	0.000121363
78949	_QVYVDK(ac)LAELK_	P34932;A0A087WYC1	674;672	P34932	674	1	HSPA4	Heat shock 70 kDa protein 4	0.00025232	160.77					11.58	1.60772					0.000141161	0.000101639		0.0001214	0.0001214
17061	_LPAESNEK(ac)IK_	P22059	254	P22059	254	1	OSBP	Oxysterol-binding protein 1	0.00043723	116.52		7.9343	0.60076					0.000104585	0.000138254				0.00012142		0.00012142
18390	_FLITHNPTNATLNK(ac)FIEELK_	Q93096;A0A0D9SGK2	32;32	Q93096	32	1	PTP4A1	Protein tyrosine phosphatase type IVA 1	3.1444e-218	415.35		2.3301			11.45	1.63265					0.000142765	0.000100087		0.000121426	0.000121426
29532	_DQEFTVK(ac)SK_	Q60FE5;P21333;Q5HY54;P21333-2;A0A087WWY3	967;994;994;994;967	Q60FE5	967	1	FLNA	Filamin-A	0.0032442	117.89		6.5724	0.712155					0.000126332	0.000116559				0.000121446		0.000121446
10004	_LLSEK(ac)EVHTK_	P12270	1361	P12270	1361	1	TPR	Nucleoprotein TPR	0.00010421	138.08	39.074	6.33785	0.713995			1.45979	0.000213002	0.000131024	0.000116258			0.00011195	0.000131024	0.00011195	0.000121487
80928	_LEFLHK(ac)TPVEEVPAAIAPFQGR_	Q15393;Q15393-3	942;124	Q15393	942	1	SF3B3	Splicing factor 3B subunit 3	9.1152e-177	386.69					14.21	1.27641					0.000115008	0.000128051		0.00012153	0.00012153
10603	_VSQEHPVVLTK(ac)FVEGAR_	P31327;P31327-3;P31327-2	1168;1174;717	P31327	1168	1	CPS1	Carbamoyl-phosphate synthase [ammonia], mitochondrial	8.6709e-98	239.19	36.0715	7.0131	0.818755	51.7433	11.23	1.57332	0.000230844	0.000118368	0.000101341		0.000145566	0.000103864	0.000118368	0.000124715	0.000121541
84381	_IISLDAK(ac)LNLENK_	P07814;V9GYZ6	593;600	P07814	593	1	EPRS	Bifunctional glutamate/proline--tRNA ligase;Glutamate--tRNA ligase;Proline--tRNA ligase	8.0105e-22	206.27					12.4	1.46832					0.000131815	0.000111298		0.000121557	0.000121557
35618	_AGVAPLQVK(ac)VQGPK_	Q60FE5;P21333;Q5HY54;P21333-2;A0A087WWY3	1459;1486;1486;1486;1459	Q60FE5	1459	1	FLNA	Filamin-A	1.2237e-10	132.01		7.62555	0.74077		10.4	1.51029		0.000108832	0.000112043		0.000157198	0.000108203	0.000110438	0.000132701	0.000121569
1815	_SNEEGSEEK(ac)GPEVR_	P31947;P31947-2	77;77	P31947	77	1	SFN	14-3-3 protein sigma	2.4864e-51	268.74	9.7353	5.2603	0.97374	13.8102	7.98	1.85431		0.000157981	8.51733e-05				0.000121577		0.000121577
29426	_IIVGDATEK(ac)DASK_	Q96I25	285	Q96I25	285	1	RBM17	Splicing factor 45	4.7336e-05	120.96		5.1173	0.966645			1.37283		0.000162415	8.57999e-05			0.000119048	0.000124108	0.000119048	0.000121578
45572	_EFTEAVEAK(ac)QVAQQEAER_	P35232;C9JW96;E9PCW0;C9JZ20;E7ESE2	186;186;186;186;186	P35232	186	1	PHB	Prohibitin	2.2662e-161	387.91		9.3442			8.19	1.49795		8.87661e-05			0.00019969	0.000109095	8.87661e-05	0.000154393	0.000121579
49889	_QLFEEQAK(ac)AK_	Q15046;Q15046-2	517;545	Q15046	517	1	KARS	Lysine--tRNA ligase	1.0092e-05	177.7			0.585235		14.46	1.8256			0.000141936		0.000113018	8.95002e-05	0.000141936	0.000101259	0.000121598
8506	_M(ox)AENIK(ac)LTR_	Q29RF7	1058	Q29RF7	1058	1	PDS5A	Sister chromatid cohesion protein PDS5 homolog A	0.00062817	131.5	18.949	5.5717	0.88099					0.000149115	9.41635e-05				0.000121639		0.000121639
24300	_VAQLEQVYIRGSK(ac)IR_	P62318;P62318-2	67;67	P62318	67	1	SNRPD3	Small nuclear ribonucleoprotein Sm D3	1.0555e-05	78.932		6.0336				1.54641		0.000137656				0.000105673	0.000137656	0.000105673	0.000121665
14766	_LPSLNK(ac)LRK_	Q9BTT0;Q9BTT0-3;Q5TB19;E9PLC4;Q9BTT0-2	65;17;65;65;65	Q9BTT0	65	1	ANP32E	Acidic leucine-rich nuclear phosphoprotein 32 family member E	0.011687	76.1		5.39365	0.54822			1.80093		0.000154059	0.00015156			9.07272e-05	0.000152809	9.07272e-05	0.000121768
77892	_VTHTGQVYDDK(ac)DYRR_	O75380;D6RBT3	49;49	O75380	49	1	NDUFS6	NADH dehydrogenase [ubiquinone] iron-sulfur protein 6, mitochondrial	2.222e-05	161.09					10.53	1.84935					0.000155255	8.83496e-05		0.000121802	0.000121802
28306	_TNFFEK(ac)R_	Q7LG56;Q7LG56-6;H0YAV1;P31350;A0A0C4DGZ6;Q7LG56-4;Q7LG56-3;Q7LG56-2;P31350-2	326;398;383;364;272;41;114;274;424	Q7LG56	326	1	RRM2B;RRM2	Ribonucleoside-diphosphate reductase subunit M2 B;Ribonucleoside-diphosphate reductase subunit M2	0.00050318	157.21		8.4449	1.1445		10.33			9.82444e-05	7.244e-05		0.000158265		8.53422e-05	0.000158265	0.000121804
68705	_VWRDQHFVK(ac)IQVK_	P02786;G3V0E5	189;108	P02786	189	1	TFRC	Transferrin receptor protein 1;Transferrin receptor protein 1, serum form	8.8111e-06	111.83				30.7106	17.8	1.07662					9.17946e-05	0.000151844		0.000121819	0.000121819
25459	_NIK(ac)VGRPSNIGQAQPIIDQLAEEAR_	Q9UHX1-6;Q9UHX1-4;Q9UHX1-2;Q9UHX1;Q9UHX1-5;Q9UHX1-3;E9PQ56;H0YEM1;E9PN18;E9PMU7	155;141;184;201;172;158;183;199;221;221	Q9UHX1-6	155	1	PUF60	Poly(U)-binding-splicing factor PUF60	1.7014e-81	223.69		6.4197			12.71	1.63343		0.000129348			0.000128597	0.000100039	0.000129348	0.000114318	0.000121833
37676	_LLDGPSTEK(ac)DLDEK_	P23193;P23193-2;E5RIS7	84;63;84	P23193	84	1	TCEA1	Transcription elongation factor A protein 1	5.2335e-15	184.03		7.7541	0.910105		9.73	1.3474		0.000107023	9.11436e-05		0.000168039	0.000121298	9.90831e-05	0.000144668	0.000121876
13433	_QTYSTEPNNLK(ac)AR_	P46779;H0YKD8;P46779-2;P46779-3;H0YMF4;P46779-4;P46779-5;H0YLP6	33;33;33;33;33;33;33;33	P46779	33	1	RPL28	60S ribosomal protein L28	3.5612e-28	265.36	90.245	6.9288	0.68702	41.8445	10.94	1.659	9.19187e-05	0.000119812	0.000120838		0.000149429	9.84956e-05	0.000119812	0.000123962	0.000121887
27711	_IFANTESYLK(ac)R_	Q09161	204	Q09161	204	1	NCBP1	Nuclear cap-binding protein subunit 1	9.0406e-26	196.88		5.7466	0.83619					0.000144559	9.92223e-05				0.00012189		0.00012189
8524	_LPPITK(ac)FAAEEAR_	Q8NI36;A0A0A0MTB8	446;390	Q8NI36	446	1	WDR36	WD repeat-containing protein 36	6.3065e-37	227.48	52.624	6.2763			17.98	1.53346	0.000157918	0.000132314			9.08749e-05	0.000106566	0.000145116	9.87206e-05	0.000121918
83611	_VSQEHPVVLTK(ac)FVEGAREVEM(ox)DAVGK_	P31327;P31327-3;P31327-2	1168;1174;717	P31327	1168	1	CPS1	Carbamoyl-phosphate synthase [ammonia], mitochondrial	1.433e-45	223.65					10.82	1.76168					0.000151089	9.275e-05		0.000121919	0.000121919
13787	_TDYIPLLDVDEK(ac)TGNSESK_	E7EVA0;P27816;P27816-6;P27816-2;P27816-5;H7C456;P27816-7	56;56;56;56;56;63;56	E7EVA0	56	1	MAP4	Microtubule-associated protein;Microtubule-associated protein 4	1.0326e-41	207.04		5.6566				1.68379		0.000146868				9.70443e-05	0.000146868	9.70443e-05	0.000121956
22624	_DISENK(ac)R_	E9PN89;P11142;E9PKE3;E9PNE6;A8K7Q2;P11142-2	197;257;238;111;21;257	E9PN89	197	1	HSPA8	Heat shock cognate 71 kDa protein	0.0034752	146.94		6.7516	0.7587	37.0899	11.13	1.50429		0.000122968	0.000109387		0.000146875	0.000108634	0.000116177	0.000127755	0.000121966
31679	_NAAANDK(ac)LK_	Q14204	3239	Q14204	3239	1	DYNC1H1	Cytoplasmic dynein 1 heavy chain 1	0.0011923	124.08		9.1602	0.90772		9.31	1.24962		9.05536e-05	9.13837e-05		0.000175631	0.0001308	9.09686e-05	0.000153215	0.000122092
18518	_GQSEEIQK(ac)K_	P83731;C9JXB8;C9JNW5	69;69;69	P83731	69	1	RPL24	60S ribosomal protein L24	0.00073516	140.84		5.8249	1.1291		9.71	1.56772		0.000142608	7.343e-05		0.000168385	0.000104236	0.000108019	0.00013631	0.000122165
6809	_TIEIK(ac)SITHDIEEK_	Q9UHD8;Q9UHD8-2;Q9UHD8-7;Q9UHD8-5;Q9UHD8-3;Q9UHD8-4;Q9UHD8-9;Q9UHD8-8;K7EL40;K7EK18;K7EIR4;K7EKN4;K7EN52;K7ENQ5;K7EJZ2;K7ELJ9;K7ER52;K7EIE4;K7EQD7	343;325;324;336;179;92;119;231;92;92;92;92;92;92;92;92;92;92;92	Q9UHD8	343	1	42987	Septin-9	1.3916e-27	223.36	32.344	13.4502	0.87353	32.1106	8.88	1.10467		6.16223e-05	9.49698e-05		0.000184149	0.000147983	7.8296e-05	0.000166066	0.000122181
46571	_ATELAVK(ac)LLQK_	O15226;O15226-2;A0A087WXT2	272;287;272	O15226	272	1	NKRF	NF-kappa-B-repressing factor	7.4954e-26	199.46		8.4608	0.56779					9.80593e-05	0.000146315				0.000122187		0.000122187
6566	_FVVEK(ac)AEQQK_	P35232;C9JW96;E9PCW0	202;202;202	P35232	202	1	PHB	Prohibitin	1.6984e-05	195.88	29.6495	7.2877	0.63363			1.33915		0.000113893	0.000131056			0.000122045	0.000122475	0.000122045	0.00012226
17221	_KVGIVGK(ac)YGTR_	P61513;Q6P4E4;E9PEL3;G5E9R3	13;13;13;13	P61513	13	1	RPL37A	60S ribosomal protein L37a	0.00060429	131.42		5.1633	0.911475		10.73	1.92857		0.000160962	9.10063e-05		0.000152358	8.47181e-05	0.000125984	0.000118538	0.000122261
27801	_STIAIEK(ac)FK_	O95155;O95155-3;O95155-2;O95155-4	1203;958;1074;1254	O95155	1203	1	UBE4B	Ubiquitin conjugation factor E4 B	0.0052436	101.64		8.9606	0.5463					9.25758e-05	0.000152095				0.000122335		0.000122335
10790	_(ac)AHYK(ac)AADSK_	Q99417;A0A0D9SEI7	5;5	Q99417	5	1	MYCBP	C-Myc-binding protein	0.00066805	133.13	35.933	7.8493	0.678555				0.00023174	0.000105721	0.00012235				0.00012235		0.00012235
15616	_GGGPGPGDPPPSETHK(ac)LVVVGGGGVGK_	P10301	31	P10301	31	1	RRAS	Ras-related protein R-Ras	1.0029e-08	102.95		6.3826				1.42527		0.000130102				0.000114663	0.000130102	0.000114663	0.000122383
4381	_IK(ac)FAETK_	Q14203;Q14203-6;E7EX90;Q14203-5;Q14203-2;Q14203-3;Q14203-4;Q6AWB1	558;551;541;424;424;521;538;521	Q14203	558	1	DCTN1;DKFZp686E0752	Dynactin subunit 1	0.022857	98.629	12.411	5.3658	0.92168					0.000154862	8.99961e-05				0.000122429		0.000122429
4206	_IDEK(ac)TAELK_	Q9BZD4;E9PQC4	451;404	Q9BZD4	451	1	NUF2	Kinetochore protein Nuf2	0.0032183	96.331	51.919		0.97759	36.2792		1.07094	0.000160071		8.48371e-05				0.000122454		0.000122454
53483	_SK(ac)FLALGSK_	P11171;P11171-2;P11171-3;P11171-4;Q4VB86;P11171-5;P11171-7;P11171-6	499;499;290;290;290;464;499;255	P11171	499	1	EPB41	Protein 4.1	0.001711	112.11			0.68478		11.27	1.59724			0.000121234		0.000145048	0.000102307	0.000121234	0.000123678	0.000122456
26600	_RVLQALEGLK(ac)M(ox)VEK_	P39019;A0A075B6E2	111;37	P39019	111	1	RPS19	40S ribosomal protein S19	0.0010344	131.69		5.6654	1.0847	65.8328	12.255	1.36554		0.000146639	7.64421e-05	0.000248531	0.000133377	0.000119684	0.000111541	0.000133377	0.000122459
472	_SVFALTNGIYPHK(ac)LVF_	Q02878	285	Q02878	285	1	RPL6	60S ribosomal protein L6	1.0202e-45	264.84	16.462	5.07455	0.761965			1.50489		0.00016379	0.000108917			0.000108592	0.000136353	0.000108592	0.000122472
9166	_LIAHAGSLTNLAK(ac)YPASTVQILGAEK_	O00567;H0Y653;H0YDU4	320;61;94	O00567	320	1	NOP56	Nucleolar protein 56	2.8485e-33	178.17	18.974		0.92022	26.4054	11.45	1.59897					0.000142765	0.000102197		0.000122481	0.000122481
52452	_SSEK(ac)M(ox)VEPQYQELK_	O00625	125	O00625	125	1	PIR	Pirin	1.419e-07	188.27			0.56817		16.52				0.000146217		9.89131e-05		0.000146217	9.89131e-05	0.000122565
81306	_RINK(ac)YLDEIVK_	P12270;P12270-2	421;421	P12270	421	1	TPR	Nucleoprotein TPR	0.000293	137.98					11.7	1.54993					0.000139711	0.000105433		0.000122572	0.000122572
68282	_EDKYEEEIK(ac)ILTDK_	J3KN67;P06753-2;Q5VU61;P06753-3;Q5HYB6;P06753-5;P06753-4;P06753-7;P06753-6	227;190;165;190;174;190;190;100;190	J3KN67	227	1	TPM3;DKFZp686J1372	0	7.7979e-76	303.04				40.6075	12.265	1.45953					0.000133268	0.000111969		0.000122618	0.000122618
34734	_M(ox)QTQQVNTLK(ac)M(ox)SEK_	O75116;E9PF63;Q14DU5	821;578;136	O75116	821	1	ROCK2	Rho-associated protein kinase 2	2.2279e-05	168.98		7.0361	0.65237					0.000117979	0.000127279				0.000122629		0.000122629
37696	_ELEAQEK(ac)HK_	O00541;B5MCF9;O00541-2;B3KXD6	322;305;317;183	O00541	322	1	PES1	Pescadillo homolog	0.000722	197.3		9.24	0.7634			1.11937		8.97696e-05	0.000108711			0.000146038	9.92405e-05	0.000146038	0.000122639
82103	_TLTAVHDAILEDLVFPSEIVGK(ac)R_	P62081;B5MCP9	142;142	P62081	142	1	RPS7	40S ribosomal protein S7	0	510.42					10.855	1.72548					0.000150601	9.46976e-05		0.000122649	0.000122649
46303	_FVSEM(ox)LQK(ac)NYSR_	Q9Y2T3;Q9Y2T3-3;Q9Y2T3-2;Q5SZC5	201;201;127;67	Q9Y2T3	201	1	GDA	Guanine deaminase	3.9448e-12	212.28		4.9815	0.65028			1.66606		0.000166863	0.000127689			9.80775e-05	0.000147276	9.80775e-05	0.000122677
3254	_AIRDAK(ac)TPDK_	P46940;H0YLE8	1433;861	P46940	1433	1	IQGAP1	Ras GTPase-activating-like protein IQGAP1	9.5679e-11	178.84	10.4415	5.2745	1.0494	30.087	9.725	1.89852		0.000157554	7.9019e-05		0.000168125	8.606e-05	0.000118286	0.000127093	0.00012269
10215	_LNVTEQEK(ac)IDK_	P06733;K7EM90	89;89	P06733	89	1	ENO1	Alpha-enolase;Enolase	1.2548e-21	232.88	30.161	5.93995	0.71177	51.4509	11.96	2.19517	0.000276426	0.000139835	0.000116622		0.00013667	7.44226e-05	0.000139835	0.000105546	0.000122691
29928	_TRHTLEK(ac)R_	Q6NZI2;Q6NZI2-3;Q6NZI2-2	272;80;182	Q6NZI2	272	1	PTRF	Polymerase I and transcript release factor	0.0052468	169.92		8.9278				1.07188		9.29168e-05				0.000152517	9.29168e-05	0.000152517	0.000122717
16291	_AAM(ox)YEIK(ac)VR_	H0YA41	7	H0YA41	7	1	IL7R	0	0.014394	54.549		8.8157	0.54894					9.41014e-05	0.00015136				0.000122731		0.000122731
6541	_EAVLLLK(ac)K_	P36578;H3BM89;H3BTP7	172;78;159	P36578	172	1	RPL4	60S ribosomal protein L4	0.0085693	127.84	13.924	5.5627	0.92851	26.0669	10.17	1.78332		0.000149357	8.93325e-05		0.000160759	9.16235e-05	0.000119345	0.000126191	0.000122768
48511	_TITELGEK(ac)AR_	P36957;P36957-2	353;267	P36957	353	1	DLST	Dihydrolipoyllysine-residue succinyltransferase component of 2-oxoglutarate dehydrogenase complex, mitochondrial	4.3715e-05	144.9			0.78903		15.135	0.945358			0.00010517		0.000107973	0.000172959	0.00010517	0.000140466	0.000122818
42310	_HLQLAIRNDEELNK(ac)LLGK_	P0C0S8;Q96KK5;Q6FI13;P20671;Q9BTM1-2;Q16777;Q99878;Q9BTM1;H0YFX9	96;96;96;96;96;96;96;96;59	P0C0S8	96	1	HIST1H2AG;HIST1H2AH;HIST2H2AA3;HIST1H2AD;H2AFJ;HIST2H2AC;HIST1H2AJ	Histone H2A type 1;Histone H2A type 1-H;Histone H2A type 2-A;Histone H2A type 1-D;Histone H2A.J;Histone H2A type 2-C;Histone H2A type 1-J;Histone H2A	2.0744e-94	323.59		22.259		36.2384	10.89	1.70996					0.000150116	9.55578e-05		0.000122837	0.000122837
17479	_STTK(ac)M(ox)SLNER_	Q9Y3Y2;Q9Y3Y2-4;Q9Y3Y2-3;A0A087X1B7	16;16;16;16	Q9Y3Y2	16	1	CHTOP	Chromatin target of PRMT1 protein	0.00063197	105.94		7.2273	0.965185		10.63	1.19261		0.000114848	8.593e-05		0.000153793	0.00013706	0.000100389	0.000145426	0.000122908
74550	_EQELDTLK(ac)RK_	P11388;P11388-2;P11388-3;P11388-4	1159;1185;1195;1240	P11388	1159	1	TOP2A	DNA topoisomerase 2-alpha	0.00012928	178.32					10.69	1.75837					0.000152928	9.29249e-05		0.000122927	0.000122927
23302	_HALPPGFVLK(ac)K_	Q8WU90;Q8WU90-2	218;13	Q8WU90	218	1	ZC3H15	Zinc finger CCCH domain-containing protein 15	8.3993e-05	140.5		3.111			10.69	1.75728					0.000152928	9.29822e-05		0.000122955	0.000122955
32290	_ENFIEK(ac)LGFISK_	O60763;O60763-2	580;591	O60763	580	1	USO1	General vesicular transport factor p115	5.2307e-07	183.94		5.3038			15.21	2.29455		0.00015668			0.00010744	7.11972e-05	0.00015668	8.93187e-05	0.000122999
23165	_GFGTDFK(ac)K_	P07686;Q5URX0	381;156	P07686	381	1	HEXB	Beta-hexosaminidase subunit beta;Beta-hexosaminidase subunit beta chain B;Beta-hexosaminidase subunit beta chain A	0.016585	83.753		6.3875	0.71491	26.6007				0.000130002	0.000116109				0.000123055		0.000123055
4435	_VTIAK(ac)IPR_	O43583;F8VVL1	119;119	O43583	119	1	DENR	Density-regulated protein	0.012795	97.798	19.759	5.6556	0.83542	35.6189		2.06723		0.000146894	9.9314e-05				0.000123104		0.000123104
68767	_EVQK(ac)FVNKGEK_	Q9NX24;J3QSY4;D6RC52;D6RCB9;H0YC83	69;69;69;69;22	Q9NX24	69	1	NHP2	H/ACA ribonucleoprotein complex subunit 2	5.5886e-22	242.97		7.0207	0.74419	34.1508	10.38	1.55198		0.000118239	0.000111526		0.000157502	0.000105294	0.000114883	0.000131398	0.00012314
61132	_KLDEQYQK(ac)YK_	P61758;B4DWR3	59;54	P61758	59	1	VBP1	Prefoldin subunit 3	3.7884e-47	280.96			0.83188	31.4931	9.83	1.28643			9.97378e-05		0.000166327	0.000127053	9.97378e-05	0.00014669	0.000123214
39703	_TITLEVEPSDTIENVK(ac)AK_	P62979;J3QTR3;P0CG48;P0CG47;J3QS39;F5H6Q2;F5GYU3;F5H2Z3;F5H265;B4DV12;F5H388;F5H747;F5GXK7;J3QKN0;Q5PY61;Q96C32;M0R1V7;F5GZ39;J3QSA3;J3QLP7;J3QRK5;P62987	27;27;27;27;27;27;27;27;27;27;27;27;27;27;27;27;27;27;27;103;103;27	P62979	27	1	RPS27A;UBC;UBB;UBA52;UBBP4	Ubiquitin-40S ribosomal protein S27a;Ubiquitin;40S ribosomal protein S27a;Polyubiquitin-C;Ubiquitin;Polyubiquitin-B;Ubiquitin;Ubiquitin-60S ribosomal protein L40;Ubiquitin;60S ribosomal protein L40	3.3228e-50	262.43		9.2656	1.2616	21.0091	7.395	1.40205		8.9521e-05	6.5704e-05		0.000221199	0.000116564	7.76125e-05	0.000168881	0.000123247
30824	_IILDLISESPIK(ac)GR_	P61978;P61978-2;P61978-3;Q5T6W2	219;219;195;195	P61978	219	1	HNRNPK	Heterogeneous nuclear ribonucleoprotein K	1.8398e-51	207.29		7.30315	0.71714		11.18	1.39225		0.000113652	0.000115746		0.000146217	0.000117386	0.000114699	0.000131802	0.00012325
22844	_EK(ac)LLIAAR_	Q14669;Q14669-3;Q14669-2;Q14669-4	1977;2025;2010;1707	Q14669	1977	1	TRIP12	E3 ubiquitin-protein ligase TRIP12	0.014193	86.794		7.33035	0.623025					0.000113229	0.000133295				0.000123262		0.000123262
8251	_AALSEEELEK(ac)K_	Q04637;Q04637-3;Q04637-8;E7EX73;E9PGM1;E7EUU4;Q04637-6;Q04637-7;Q04637-5;Q04637-4;Q04637-9;A0A0A0MR52	1244;1204;1245;1081;1158;1205;1048;1049;1080;1157;1251;1045	Q04637	1244	1	EIF4G1	Eukaryotic translation initiation factor 4 gamma 1	2.2335e-11	205.14	13.608	5.27955	0.941	28.7911	9.96	1.95948		0.000157402	8.81439e-05		0.000164153	8.33807e-05	0.000122773	0.000123767	0.00012327
30674	_GVVK(ac)AEK_	P09429;B2RPK0	177;177	P09429	177	1	HMGB1;HMGB1P1	High mobility group protein B1;Putative high mobility group protein B1-like 1	0.023894	97.068		5.4946	0.86937					0.000151216	9.54254e-05				0.000123321		0.000123321
82278	_LVNNGEKLEFLHK(ac)TPVEEVPAAIAPFQGR_	Q15393;Q15393-3	942;124	Q15393	942	1	SF3B3	Splicing factor 3B subunit 3	3.5922e-145	326.01				24.1791	10.665	1.74966					0.000153287	9.33877e-05		0.000123338	0.000123338
39923	_EAELK(ac)EAEK_	Q14141;B1AMS2;Q14141-2;Q14141-4;Q9NVA2;D6RGI3;D6RER5;Q9NVA2-2;D6RDU5;H0Y961;H0Y9G8	358;358;358;358;357;357;357;367;349;86;10	Q14141	358	1	SEPT6;SEPT11	Septin-6;Septin-11	0.0091885	134.05		6.3182	0.72007					0.000131433	0.000115274				0.000123354		0.000123354
81398	_HAASTVQILGAEK(ac)ALFR_	Q9Y2X3	323	Q9Y2X3	323	1	NOP58	Nucleolar protein 58	2.6844e-22	178.14					10.9	1.68743					0.000149978	9.68343e-05		0.000123406	0.000123406
14980	_NQIATHEK(ac)K_	Q5JRA6;Q5JRA6-2;Q5JRA6-4	1596;1537;474	Q5JRA6	1596	1	MIA3	Melanoma inhibitory activity protein 3	0.00039557	149.82		6.1716	0.73768		2.69			0.000134567	0.000112514				0.00012354		0.00012354
26232	_AQVM(ox)QEK(ac)R_	Q96BQ5	131	Q96BQ5	131	1	CCDC127	Coiled-coil domain-containing protein 127	0.001517	147.16		5.7905	0.80045	41.934				0.000143458	0.000103665				0.000123562		0.000123562
15713	_IESQK(ac)LNFK_	E7EVA0;P27816;P27816-6;P27816-2;P27816-4;P27816-5;H7C4C5;H0Y2V1;F8W9U4	2205;1060;1060;887;780;718;402;388;753	E7EVA0	2205	1	MAP4	Microtubule-associated protein;Microtubule-associated protein 4	0.0013555	144.12		7.00325	0.78039		10.54	1.42886		0.000118535	0.000106338		0.000155108	0.000114375	0.000112436	0.000134742	0.000123589
25224	_YEK(ac)AEIK_	P16422;B5MCA4	299;327	P16422	299	1	EPCAM	Epithelial cell adhesion molecule	0.038031	81.548		6.8511	0.658625					0.000121176	0.000126066				0.000123621		0.000123621
49965	_IDEK(ac)SLIK_	O00186	224	O00186	224	1	STXBP3	Syntaxin-binding protein 3	0.0054448	138.54			0.756235	36.4389	10.11	1.44094			0.000109745		0.000161714	0.000113415	0.000109745	0.000137565	0.000123655
33662	_TLENTK(ac)FR_	P57772;P57772-2;C9J8T0	175;148;175	P57772	175	1	EEFSEC	Selenocysteine-specific elongation factor	0.0064935	147.34		8.2474				1.11256		0.000100604				0.000146934	0.000100604	0.000146934	0.000123769
11082	_STLEPVEK(ac)ALR_	P0DMV8;P0DMV9;P0DMV8-2;V9GZ37;P17066;P48741	319;319;264;154;321;321	P0DMV8	319	1	HSPA1A;HSPA1B;HSPA6;HSPA7	Heat shock 70 kDa protein 1A;Heat shock 70 kDa protein 1B;Heat shock 70 kDa protein 6;Putative heat shock 70 kDa protein 7	1.4022e-07	168.8	38.269	5.618	0.675555		13.07	2.19625	0.000217509	0.000147881	0.000122896		0.000125051	7.43857e-05	0.000147881	9.97182e-05	0.0001238
42212	_TVGQLYK(ac)ESLTK_	P35580-4;P35580-5;P35580;P35580-2;P35580-3	689;667;658;674;679	P35580-4	689	1	MYH10	Myosin-10	5.7909e-07	182.54		6.8527			11.02	1.56267		0.000121147			0.000148343	0.000104572	0.000121147	0.000126458	0.000123803
14795	_(ac)TTSQK(ac)HR_	O75531;E9PJJ8	6;6	O75531	6	1	BANF1	Barrier-to-autointegration factor;Barrier-to-autointegration factor, N-terminally processed	0.038988	143.61		9.0936	0.96966		10.53	1.00102		9.12185e-05	8.55325e-05		0.000155255	0.000163328	8.83755e-05	0.000159292	0.000123834
20596	_ESDLNGAQIK(ac)LR_	P20700;E9PBF6;A0A0D9SFE5;A0A0D9SFY5	134;134;134;134	P20700	134	1	LMNB1	Lamin-B1	6.953e-05	167.97		8.4496				1.09312		9.81896e-05				0.000149549	9.81896e-05	0.000149549	0.000123869
24877	_EAFSLFDK(ac)DGDGTITTK_	P62158;E7ETZ0;H0Y7A7;E7EMB3;M0QZ52;F8WBR5;G3V479	22;23;60;69;22;22;22	P62158	22	1	CALM1;CALM2;CALM3	Calmodulin	3.4071e-68	262.43		8.4439			8.62	1.49537		9.82561e-05			0.000189712	0.000109283	9.82561e-05	0.000149498	0.000123877
78604	_DVEVK(ac)ESK_	Q8IUD2;X6RM00;G8JLD3;X6RLX0;Q8IUD2-4;Q8IUD2-2;Q8IUD2-3;Q8IUD2-5;K7EPP6	175;175;175;175;175;175;175;175;24	Q8IUD2	175	1	ERC1	ELKS/Rab6-interacting/CAST family member 1	0.015389	106.36					12.08	1.45283					0.000135311	0.000112486		0.000123899	0.000123899
55102	_EAEK(ac)VAR_	P14324;P14324-2;A0A087X090	363;297;192	P14324	363	1	FDPS	Farnesyl pyrophosphate synthase	0.039017	120.52			0.796835		9.44	1.42744			0.000104137		0.000173209	0.000114489	0.000104137	0.000143849	0.000123993
82558	_SLGEK(ac)SPAASGAR_	O75683	73	O75683	73	1	SURF6	Surfeit locus protein 6	6.0844e-05	172.61					13.1	1.32633					0.000124764	0.000123226		0.000123995	0.000123995
34158	_ANIQAVSLK(ac)IQTLK_	O43633;M0R1L7;M0R1T5	89;89;51	O43633	89	1	CHMP2A	Charged multivesicular body protein 2a	8.9226e-28	226.4		7.8553			11.43	1.15356		0.00010564			0.000143015	0.000141704	0.00010564	0.00014236	0.000124
9910	_IIK(ac)FLNEK_	Q8N3C0;Q8N3C0-4;E5RFZ0;Q8N3C0-3	52;52;52;52	Q8N3C0	52	1	ASCC3	Activating signal cointegrator 1 complex subunit 3	0.0034821	171.38	23.795	6.0509	0.749035	31.7632	8.5			0.000137261	0.000110803				0.000124032		0.000124032
79792	_VYSTALSSFLTK(ac)R_	Q9BQG0;Q9BQG0-2;I3L1L3	988;988;908	Q9BQG0	988	1	MYBBP1A	Myb-binding protein 1A	4.2838e-13	172.21					14.255	1.22454					0.000114645	0.000133481		0.000124063	0.000124063
71606	_IHVYGYSM(ox)AYGPAQHAISTEK(ac)IK_	Q9NRX4	108	Q9NRX4	108	1	PHPT1	14 kDa phosphohistidine phosphatase	5.6376e-31	207.13				31.6766	12.19	1.43129					0.000134089	0.000114181		0.000124135	0.000124135
34281	_SLESALK(ac)DLK_	O15143	367	O15143	367	1	ARPC1B	Actin-related protein 2/3 complex subunit 1B	0.0026857	116.52		6.9123	0.81078		10.06	1.46451		0.000120099	0.000102341		0.000162519	0.000111588	0.00011122	0.000137053	0.000124137
6866	_VIAINVDDPDAANYNDINDVK(ac)R_	Q15181	176	Q15181	176	1	PPA1	Inorganic pyrophosphatase	1.5064e-106	290.71	40.626	9.91625		40.1107	12.07	1.4478					0.000135423	0.000112877		0.00012415	0.00012415
12854	_ALASQLQDSLK(ac)DLK_	P18206;P18206-2;Q5JQ13	581;581;253	P18206	581	1	VCL	Vinculin	7.0635e-42	256.63	26.4495			45.0349	11.02	1.63466					0.000148343	9.99634e-05		0.000124153	0.000124153
50233	_EVK(ac)LSDYK_	P32119;A6NIW5;P32119-2	29;29;29	P32119	29	1	PRDX2	Peroxiredoxin-2	0.0084146	131.03			0.73773	31.5846	10.095	1.48915			0.000112506		0.000161955	0.00010974	0.000112506	0.000135847	0.000124177
7469	_YEHK(ac)SEVK_	Q9Y2X3	422	Q9Y2X3	422	1	NOP58	Nucleolar protein 58	0.0054873	123.86	1.9881	5.4799	0.85702					0.000151624	9.68042e-05				0.000124214		0.000124214
15092	_FDVSSTSVFK(ac)QR_	Q96TA1;Q96TA1-2	430;417	Q96TA1	430	1	FAM129B	Niban-like protein 1	1.0115e-16	242.83		7.71175	0.59548		11.74	1.47802		0.000107612	0.000139485		0.000139234	0.000110567	0.000123549	0.000124901	0.000124225
3195	_AIK(ac)FLSTK_	Q9BZZ5-2;Q9BZZ5;G3V1C3;Q9BZZ5-3;Q9BZZ5-6;Q9BZZ5-5;Q9BZZ5-1;H0YER7	153;153;153;153;142;99;81;3	Q9BZZ5-2	153	1	API5	Apoptosis inhibitor 5	0.0043706	141.52	0.45674		1.0519	37.6676	10.49	1.76438					0.000155848	9.26077e-05		0.000124228	0.000124228
13406	_QLQLAQEAAQK(ac)R_	Q15149;Q15149-2;Q15149-6;Q15149-9;Q15149-7;Q15149-5;Q15149-3;Q15149-4;Q15149-8	2182;2072;2049;2031;2013;2045;2068;2045;2023	Q15149	2182	1	PLEC	Plectin	1.8068e-58	325.95	50.051	8.0656	0.85076	42.442	9.495	1.37306	0.000166073	0.000102878	9.75184e-05		0.000172204	0.000119028	0.000102878	0.000145616	0.000124247
27258	_IGQGYLIK(ac)DGK_	P39023;G5E9G0;B5MCW2	294;242;242	P39023	294	1	RPL3	60S ribosomal protein L3	1.0006e-07	172.98		6.928	0.77775	33.5008	10.46	1.42993		0.000119826	0.0001067		0.000156296	0.000114289	0.000113263	0.000135293	0.000124278
6235	_YSEK(ac)EDK_	P67936;K7EPB9;K7EMU5;K7EPV9;P67936-2	181;43;91;91;217	P67936	181	1	TPM4	Tropomyosin alpha-4 chain	0.044765	116.9	13.1955	4.6758	0.94285		10.51	1.75639					0.000155551	9.30296e-05		0.00012429	0.00012429
24770	_GLLETTVQK(ac)VAR_	O43290	657	O43290	657	1	SART1	U4/U6.U5 tri-snRNP-associated protein 1	1.8971e-07	192.26		5.2763				1.79392		0.0001575				9.1082e-05	0.0001575	9.1082e-05	0.000124291
22672	_VNYDTTESK(ac)LR_	P08621;P08621-2;P08621-3;M0QYR1	118;118;118;52	P08621	118	1	SNRNP70	U1 small nuclear ribonucleoprotein 70 kDa	4.0372e-09	197.27		7.0068	0.958		9.82	1.30089		0.000118474	8.6576e-05		0.000166496	0.000125638	0.000102525	0.000146067	0.000124296
53854	_YVALLK(ac)K_	P07814;V9GYZ6	512;519	P07814	512	1	EPRS	Bifunctional glutamate/proline--tRNA ligase;Glutamate--tRNA ligase;Proline--tRNA ligase	0.027792	88.734			0.76028	30.5801	9.61	1.49975			0.000109159		0.00017014	0.000108964	0.000109159	0.000139552	0.000124356
30129	_EK(ac)NLEEAK_	O43776;K7EJ19;K7EIU7;O43776-2;K7EMQ6;K7EPK2	93;93;93;93;25;60	O43776	93	1	NARS	Asparagine--tRNA ligase, cytoplasmic	0.010668	125.16		4.8629	0.80671	14.7909	12.265	1.80417		0.000170952	0.000102858		0.000133268	9.05637e-05	0.000136905	0.000111916	0.00012441
20008	_NFKIEK(ac)IK_	Q7Z2W4;C9J6P4;Q7Z2W4-4	758;880;219	Q7Z2W4	758	1	ZC3HAV1	Zinc finger CCCH-type antiviral protein 1	0.0045726	66.692		6.4541				1.35875		0.000128656				0.000120283	0.000128656	0.000120283	0.000124469
14476	_VDYSITK(ac)R_	Q13595;Q13595-2;Q13595-4;Q13595-3	198;97;97;97	Q13595	198	1	TRA2A	Transformer-2 protein homolog alpha	0.0017712	141.52		6.3113	0.70716					0.000131577	0.000117385				0.000124481		0.000124481
21401	_DVDFELIK(ac)VEGK_	P48643;E7ENZ3;B7ZAR1;E9PCA1;P48643-2	210;155;172;189;117	P48643	210	1	CCT5	T-complex protein 1 subunit epsilon	0.00034742	152.7		6.8672			9.93	1.78094		0.000120891			0.000164649	9.17459e-05	0.000120891	0.000128198	0.000124544
32798	_TTDRYIQQK(ac)R_	O94776;O94776-2	320;147	O94776	320	1	MTA2	Metastasis-associated protein MTA2	4.2644e-05	183.81		6.7803	0.62321		11.14	1.70268		0.000122445	0.000133256		0.000146743	9.59666e-05	0.000127851	0.000121355	0.000124603
67524	_DLQTRDEQNEEK(ac)K_	P35580-4;P35580-5;P35580;P35580-2;P35580-3	1621;1599;1590;1606;1611	P35580-4	1621	1	MYH10	Myosin-10	1.3276e-51	277.11				24.2193	12.165	1.42296					0.000134364	0.00011485		0.000124607	0.000124607
69925	_ALELDQERK(ac)R_	P35241;P35241-5;P35241-4;P35241-2	380;380;244;33	P35241	380	1	RDX	Radixin	7.541e-05	187.97				31.212	12.63	1.36355					0.000129412	0.000119859		0.000124636	0.000124636
51711	_IDKPILK(ac)AGR_	P62917;E9PKZ0;E9PKU4;E9PP36	181;181;160;72	P62917	181	1	RPL8	60S ribosomal protein L8	0.00012857	108.4			0.60286		14.63				0.000137771		0.000111704		0.000137771	0.000111704	0.000124737
83506	_ATIELK(ac)ALR_	P51532;Q9HBD4;A0A0A0MT49;P51532-5;P51532-2;P51532-3;P51532-4	405;405;405;405;405;405;405	P51532	405	1	SMARCA4	Transcription activator BRG1	0.00020591	179.21					10.99	1.62211					0.000148748	0.000100737		0.000124743	0.000124743
26015	_VDPSHDASK(ac)VK_	Q14315;Q14315-2;O75369-8;O75369;O75369-2;O75369-9;O75369-6;O75369-3;E7EN95;O75369-7;O75369-5;O75369-4	869;869;847;847;847;847;847;847;678;678;847;847	Q14315	869	1	FLNC;FLNB	Filamin-C;Filamin-B	0.00018315	108.31		7.3712	0.606565					0.000112599	0.000136926				0.000124763		0.000124763
39778	_TDSDIISK(ac)M(ox)R_	P08579	93	P08579	93	1	SNRPB2	U2 small nuclear ribonucleoprotein B	0.0008249	139.98		5.2812	0.96658	35.0201	11	1.52064		0.000157353	8.58057e-05		0.000148613	0.000107466	0.000121579	0.000128039	0.000124809
15629	_SVDGPIRLPIVDK(ac)YK_	P15170;P15170-3;P15170-2;H3BR35	309;447;446;315	P15170	309	1	GSPT1	Eukaryotic peptide chain release factor GTP-binding subunit ERF3A	0.00051799	81.656		5.1865			16.195	2.09551		0.000160239			0.0001009	7.79642e-05	0.000160239	8.9432e-05	0.000124835
3991	_SVK(ac)LSLNPK_	Q14690	167	Q14690	167	1	PDCD11	Protein RRP5 homolog	0.00071683	134.81	30.82			46.419	10.925	1.62975					0.000149635	0.000100264		0.00012495	0.00012495
79213	_VIDLK(ac)SELK_	Q9NWH9;H7BXE3;H0YL55;H0YLW7;H0YMW8;H0YNF3;H0YMR6;H0YLE6	31;31;31;31;31;31;31;31	Q9NWH9	31	1	SLTM	SAFB-like transcription modulator	0.0016979	112.41					10.09	1.85567					0.000162035	8.80488e-05		0.000125042	0.000125042
7067	_IDINM(ox)SGFNETDDLK(ac)R_	P13797;A0A0A0MSQ0;P13797-3;P13797-2;H7C4N2	335;322;290;322;56	P13797	335	1	PLS3	Plastin-3	8.0591e-93	293.13	3.83775	6.45635	0.682875	10.5227	12.16			0.000128611	0.000121574				0.000125092		0.000125092
10533	_(ac)AGITTIEAVK(ac)RK_	P06753-2;Q5VU61;P06753-3;A0A087WWU8;Q5HYB6;D6R904;D6RFM2;P06753-5;P06753-4;P06753-6	11;11;11;11;11;11;11;11;11;11	P06753-2	11	1	TPM3;DKFZp686J1372	0	3.6558e-30	287.77	56.062	6.8622	0.892895	38.1679	10.72	1.54265	0.000148194	0.000120979	9.29048e-05		0.0001525	0.000105931	0.000120979	0.000129215	0.000125097
898	_LTPEEEEILNK(ac)K_	P62241;Q5JR95	139;119	P62241	139	1	RPS8	40S ribosomal protein S8	1.5962e-26	240.18	15.972	5.4883	0.987815	24.9368	9.82	1.65561		0.000151391	8.39569e-05		0.000166496	9.86971e-05	0.000117674	0.000132597	0.000125135
76564	_VELQELNDRFANYIDK(ac)VR_	P08670;B0YJC4	120;120	P08670	120	1	VIM	Vimentin	4.1763e-42	203.63					11.18	1.56988					0.000146217	0.000104092		0.000125155	0.000125155
4178	_IDK(ac)LM(ox)IEMDGTENK_	P06733;K7EM90	92;92	P06733	92	1	ENO1	Alpha-enolase;Enolase	1.4074e-11	206.03	36.795	6.6336	0.67161				0.000226277	0.000125163	0.00012362				0.000125163		0.000125163
4550	_AQPAQPADEPAEK(ac)ADEPM(ox)EH_	P25786;P25786-2;F5GX11	256;262;231	P25786	256	1	PSMA1	Proteasome subunit alpha type-1	4.9895e-30	164.81	16.499	10.087	1.1811	47.5127	9.39	1.27961		8.22146e-05	7.01909e-05	0.000344645	0.000174132	0.00012773	7.62027e-05	0.000174132	0.000125168
42362	_QEAGISEGQGTAGEEEEK(ac)K_	O43583;F8VVL1	93;93	O43583	93	1	DENR	Density-regulated protein	3.0449e-197	370.98		5.2182		11.8191	14.04	2.48071		0.000159261			0.000116402	6.58512e-05	0.000159261	9.11268e-05	0.000125194
20734	_LLNQEK(ac)SELLVEQGR_	Q92878;Q92878-2;Q92878-3;E7EN38;E7ESD9	343;349;204;343;343	Q92878	343	1	RAD50	DNA repair protein RAD50	4.6514e-05	68.944		9.1689				1.02196		9.04675e-05				0.000159977	9.04675e-05	0.000159977	0.000125222
7813	_LTQDDIK(ac)ALK_	Q9UJA5;Q9UJA5-2;Q9UJA5-3	112;112;112	Q9UJA5	112	1	TRMT6	tRNA (adenine(58)-N(1))-methyltransferase non-catalytic subunit TRM6	0.0001784	133.57	61.897				14.05		0.000134172				0.00011632		0.000134172	0.00011632	0.000125246
3980	_VVSETNDTK(ac)VLR_	P05783	426	P05783	426	1	KRT18	Keratin, type I cytoskeletal 18	4.7309e-76	247.51	56.998	8.9415	0.90068		9.24	1.18015	0.00014575	9.27741e-05	9.20998e-05		0.000176963	0.000138508	9.27741e-05	0.000157736	0.000125255
3452	_EETEELK(ac)R_	P12956;B1AHC9;P12956-2	338;288;297	P12956	338	1	XRCC6	X-ray repair cross-complementing protein 6	0.0022632	176.29	27.4195	7.9387	0.9449		10.17	1.10473		0.000104527	8.77792e-05		0.000160759	0.000147977	9.61531e-05	0.000154368	0.00012526
68822	_YQVK(ac)FRR_	P46777;R4GNJ2	19;19	P46777	19	1	RPL5	60S ribosomal protein L5	0.0028763	108.24				103.569	17.56	4.43931				0.000157854	9.30502e-05			0.000125452	0.000125452
34480	_GTRDK(ac)VLIR_	P07355;P07355-2;A6NMY6	286;304;286	P07355	286	1	ANXA2;ANXA2P2	Annexin A2;Putative annexin A2-like protein	0.0099415	109.02		6.4265	0.68212					0.00012921	0.000121709				0.00012546		0.00012546
1281	_TAM(ox)AAAK(ac)APTK_	P83731	131	P83731	131	1	RPL24	60S ribosomal protein L24	0.00057938	102.42	20.178	6.10255	0.72255	27.0746	6.52			0.000136095	0.000114877				0.000125486		0.000125486
84990	_VIHLSNLPHSGYSDSAVLK(ac)LAEPYGK_	P43243;A8MXP9;D6REM6;B3KM87;P43243-2;H0Y8T4;D6RBK5	515;515;515;177;227;275;113	P43243	515	1	MATR3	Matrin-3	1.7435e-121	270.88					10.93	1.61123					0.000149566	0.000101418		0.000125492	0.000125492
16288	_FYEAFSK(ac)NLK_	P08238	435	P08238	435	1	HSP90AB1	Heat shock protein HSP 90-beta	8.9859e-06	178.94		7.33465	0.83782	35.0079	9.195	1.45896		0.000113162	9.90287e-05		0.000177831	0.000112013	0.000106095	0.000144922	0.000125509
72877	_KLEK(ac)QEK_	O00567;H0Y653;H0YDU4	441;182;215	O00567	441	1	NOP56	Nucleolar protein 56	6.7561e-11	225.99				28.1365	10.88	1.62048					0.000150254	0.000100839		0.000125546	0.000125546
29002	_QTVAVGVIK(ac)AVDK_	P68104;Q5VTE0;A0A087WVQ9;P68104-2	439;439;418;418	P68104	439	1	EEF1A1;EEF1A1P5	Elongation factor 1-alpha 1;Putative elongation factor 1-alpha-like 3	0.00036622	135.1		6.58785	0.64992			1.31586		0.000126035	0.00012776			0.000124208	0.000126897	0.000124208	0.000125553
83843	_M(ox)KETAEAYLGK(ac)K_	P11021	163	P11021	163	1	HSPA5	78 kDa glucose-regulated protein	5.1233e-13	188.27					12.04	1.41668					0.000135761	0.000115359		0.00012556	0.00012556
42075	_LEVEYEQK(ac)R_	Q9Y2W2;F5H5G4	117;117	Q9Y2W2	117	1	WBP11	WW domain-binding protein 11	3.9023e-14	231.77		21.156	0.77286	82.6241	13.01	1.51757				0.000197937	0.000125628	0.000107683		0.000125628	0.000125628
13536	_TIK(ac)LLPSSHVAR_	A6NHR9;A6NHR9-2;J3KTL8	1029;1029;500	A6NHR9	1029	1	SMCHD1	Structural maintenance of chromosomes flexible hinge domain-containing protein 1	0.01009	69.716		6.9032	0.63381					0.000120258	0.000131019				0.000125639		0.000125639
49796	_IQSQNDREK(ac)LAEAK_	Q9P2J5;Q9P2J5-2	459;405	Q9P2J5	459	1	LARS	Leucine--tRNA ligase, cytoplasmic	3.6115e-06	182.72			0.64504		11.36	1.61094			0.00012873		0.000143898	0.000101437	0.00012873	0.000122667	0.000125699
2040	_QVDSVLK(ac)HVK_	Q8WXH0;Q8WXH0-2;G3V5X4;A0A0A0MRE3	1899;1899;1899;1899	Q8WXH0	1899	1	SYNE2	Nesprin-2	0.0023007	60.434	54.82	8.3097					0.000151565	9.98473e-05					0.000125706		0.000125706
72243	_NTKLDDLFLK(ac)R_	P42704	1357	P42704	1357	1	LRPPRC	Leucine-rich PPR motif-containing protein, mitochondrial	2.8244e-31	293.53				34.1845	11.605	1.47754					0.000140856	0.000110603		0.00012573	0.00012573
71324	_M(ox)QK(ac)LGEGEGSM(ox)TK_	Q9Y5X3;Q5QPE5;Q5QPE4	108;71;73	Q9Y5X3	108	1	SNX5	Sorting nexin-5	6.2082e-07	147.26				34.1904	10.59	1.68291					0.000154374	9.7095e-05		0.000125735	0.000125735
81532	_FRAK(ac)FYPEDVSEELIQDITQR_	P26038;V9GZ54	83;72	P26038	83	1	MSN	Moesin	2.5502e-60	223.54					10.17	1.80092					0.000160759	9.07276e-05		0.000125743	0.000125743
35278	_GYFEYIEENK(ac)YSR_	Q00839;Q5RI18;Q00839-2	265;42;246	Q00839	265	1	HNRNPU	Heterogeneous nuclear ribonucleoprotein U	1.8637e-32	235.01		7.1064			9.555	1.66229		0.000116809			0.000171121	9.83003e-05	0.000116809	0.000134711	0.00012576
19636	_LQALK(ac)DTANRLR_	P29401;P29401-2;E9PFF2;F8W888;F8WAX4	16;16;16;16;16	P29401	16	1	TKT	Transketolase	2.99e-10	207.6		1.59435	0.74055	32.6009	11.31	1.52701					0.000144535	0.000107017		0.000125776	0.000125776
12473	_M(ox)SM(ox)K(ac)EVDEQM(ox)LNVQNK_	P07437;Q5JP53;Q5ST81;P68371;Q13885;Q9BVA1	324;306;252;324;324;324	P07437	324	1	TUBB;TUBB4B;TUBB2A;TUBB2B	Tubulin beta chain;Tubulin beta-4B chain;Tubulin beta-2A chain;Tubulin beta-2B chain	1.041e-108	312.31	27.925	5.7162	0.78045	8.64304	5.78	1.69084		0.000145331	0.00010633				0.00012583		0.00012583
22521	_ERGTGDVK(ac)LLK_	P43487;F6WQW2;P43487-2;C9JXG8;C9JGV6;C9JJ34;C9JDM3;C9JIC6	76;153;76;26;26;76;153;26	P43487	76	1	RANBP1	Ran-specific GTPase-activating protein	1.6351e-07	172.27		7.92585	0.78776	36.6099	10.52	1.18449		0.000104697	0.00010534		0.000155403	0.000137999	0.000105018	0.000146701	0.00012586
47774	_VSVADHSLHLSK(ac)AK_	Q13162;A6NG45	78;78	Q13162	78	1	PRDX4	Peroxiredoxin-4	2.0858e-205	318.64		7.9152	0.740095	33.8467	9.76	1.37203		0.000104838	0.000112145		0.000167521	0.000119118	0.000108492	0.00014332	0.000125906
17188	_VVLTQANK(ac)LGV_	O94979;D6REX3;O94979-9;O94979-3;O94979-2;O94979-8;H0Y8W8;H0YAF5;O94979-4;O94979-6;O94979-10;H7BXG7;O94979-7	1217;1248;1197;1103;1202;1230;380;178;1178;1064;1163;966;966	O94979	1217	1	SEC31A	Protein transport protein Sec31A	0.0010661	131.03		6.6215				1.29279		0.000125392				0.000126427	0.000125392	0.000126427	0.000125909
81547	_IASLEK(ac)ELLEK_	O00566;U3KQ48	376;376	O00566	376	1	MPHOSPH10	U3 small nucleolar ribonucleoprotein protein MPP10	7.4756e-06	175.65					10.8	1.62591					0.000151369	0.000100502		0.000125935	0.000125935
571	_SGVSLAALK(ac)K_	P10412;P16402;P16403	63;64;63	P10412	63	1	HIST1H1E;HIST1H1D;HIST1H1C	Histone H1.4;Histone H1.3;Histone H1.2	0.00014062	132.84	5.1967	2.82305	0.75271	25.9101	10.08	1.81979					0.000162196	8.97861e-05		0.000125991	0.000125991
3271	_TEIREK(ac)LAK_	P62847;E7ETK0;A0A087WUS0;P62847-2;P62847-3;P62847-4	43;43;43;43;43;43	P62847	43	1	RPS24	40S ribosomal protein S24	3.7802e-05	195.04	41.749	7.518	0.90093	38.0851	10.13	1.3416	0.000199279	0.000110394	9.20742e-05		0.000161394	0.000121822	0.000110394	0.000141608	0.000126001
71364	_LDEREAGITEK(ac)VVFEQTK_	P60174-1;P60174;P60174-4;U3KPZ0;U3KQF3	142;179;60;60;60	P60174-1	142	1	TPI1	Triosephosphate isomerase	7.5445e-22	215.79				40.3633	11.14	1.552					0.000146743	0.000105292		0.000126018	0.000126018
12664	_VTGSLETK(ac)YR_	P21796;C9JI87	61;61	P21796	61	1	VDAC1	Voltage-dependent anion-selective channel protein 1	6.0202e-17	193.38	24.792	8.3571	0.879435		8.3	1.43985		9.92794e-05	9.43305e-05		0.000197039	0.000113501	9.68049e-05	0.00015527	0.000126038
10609	_(ac)M(ox)ELVQVLK(ac)R_	Q9UI09;F8VXI1;F8VRD8;Q9UI09-2	8;8;8;8	Q9UI09	8	1	NDUFA12	NADH dehydrogenase [ubiquinone] 1 alpha subcomplex subunit 12	4.8485e-07	170.24	35.356	6.5864	0.701925	20.4939	8.86		0.000235546	0.000126063	0.000118264				0.000126063		0.000126063
8530	_FSEFYSK(ac)K_	Q8WVY7	245	Q8WVY7	245	1	UBLCP1	Ubiquitin-like domain-containing CTD phosphatase 1	0.0011332	148.38	9.8677	4.0425	0.68831			1.83537		0.000205843	0.000120611			8.90233e-05	0.000163227	8.90233e-05	0.000126125
48634	_NLK(ac)VTAVPTLLK_	Q9BRA2;I3L2R6	89;64	Q9BRA2	89	1	TXNDC17	Thioredoxin domain-containing protein 17	3.9925e-05	141.1			0.70111	40.1619	10.26	1.50773			0.000118401		0.000159346	0.000108387	0.000118401	0.000133867	0.000126134
22326	_ETQPISK(ac)QH_	Q9NQW7;Q5T6H7;Q9NQW7-3;Q9NQW7-2;Q9NQW7-4	621;550;664;597;640	Q9NQW7	621	1	XPNPEP1	Xaa-Pro aminopeptidase 1	0.0071318	84.498		5.8728	0.74841					0.00014144	0.000110896				0.000126168		0.000126168
17327	_DVM(ox)PEVNK(ac)VLDK_	P06744;K7EQ48;A0A0A0MTS2;P06744-2;K7EP41;K7EPY4	124;124;139;163;124;124	P06744	124	1	GPI	Glucose-6-phosphate isomerase	3.7893e-07	131.82		6.9283	0.72621			1.20806		0.000119821	0.000114296			0.000135304	0.000117059	0.000135304	0.000126181
7287	_IIIDK(ac)EYYYTK_	Q7L5N1;E7EM64	102;101	Q7L5N1	102	1	COPS6	COP9 signalosome complex subunit 6	0.00058661	119.16	13.301				11.51	1.48028					0.00014202	0.000110399		0.000126209	0.000126209
14369	_SVSLTGAPESVQK(ac)AK_	Q92945;A0A087WTP3;M0R0I5;M0QYH3;M0QXW7	203;203;122;59;59	Q92945	203	1	KHSRP	Far upstream element-binding protein 2	1.4838e-22	194.48		7.4139	0.79809	38.2731	9.835	1.33194		0.000111949	0.000103973		0.000166242	0.000122707	0.000107961	0.000144475	0.000126218
31350	_SHQGEK(ac)NASSSQASTSTK_	O15479	92	O15479	92	1	MAGEB2	Melanoma-associated antigen B2	1.7357e-79	268.12		6.3683	0.680185			0.533944		0.000130396	0.000122056				0.000126226		0.000126226
85540	_IKEK(ac)YIDQEELNK_	P08238;P07900;P07900-2;Q58FF8	275;283;405;197	P08238	275	1	HSP90AB1;HSP90AA1;HSP90AB2P	Heat shock protein HSP 90-beta;Heat shock protein HSP 90-alpha;Putative heat shock protein HSP 90-beta 2	6.2281e-78	335.85					11.2	1.5343					0.000145956	0.000106508		0.000126232	0.000126232
26422	_VGVEVPDVNIEGPEGK(ac)LK_	Q09666	928	Q09666	928	1	AHNAK	Neuroblast differentiation-associated protein AHNAK	2.8707e-18	142.83		7.11735			12.39	1.16924		0.000116628			0.000131922	0.000139802	0.000116628	0.000135862	0.000126245
38710	_VRAEVEQK(ac)LQLLEEK_	Q8IX12;Q8IX12-2	1054;1039	Q8IX12	1054	1	CCAR1	Cell division cycle and apoptosis regulator protein 1	2.5887e-23	228.03		7.6263		32.5267	9.67	1.3815		0.000108822			0.000169083	0.0001183	0.000108822	0.000143691	0.000126256
19432	_SLETEHK(ac)ALTSEIALLQSR_	P04843;B7Z4L4	524;352	P04843	524	1	RPN1	Dolichyl-diphosphooligosaccharide--protein glycosyltransferase subunit 1	8.3626e-24	216.04		6.4666	0.66893					0.000128406	0.000124117				0.000126262		0.000126262
80043	_EILK(ac)EQENRK_	Q99497;K7ELW0;K7EN27	93;73;54	Q99497	93	1	PARK7	Protein deglycase DJ-1	0.00037744	169.77					11.04	1.56187					0.000148074	0.000104626		0.00012635	0.00012635
14821	_AGEVFIHK(ac)DK_	Q15233;Q15233-2;C9JYS8;H7C367;C9IZL7	107;18;107;26;107	Q15233	107	1	NONO	Non-POU domain-containing octamer-binding protein	0.0079556	53.211		9.0501	0.55142		14.11	1.11015		9.1658e-05	0.000150677		0.000115824	0.000147253	0.000121167	0.000131539	0.000126353
3187	_QREITLK(ac)GFR_	Q9NR30;Q9NR30-2	481;413	Q9NR30	481	1	DDX21	Nucleolar RNA helicase 2	0.00036185	132.32	40.949	6.5701	0.978545				0.000203194	0.000126376	8.47541e-05				0.000126376		0.000126376
74489	_IQK(ac)LVLEGR_	Q6VN20;A0A0D9SEU5;R4GMX8;Q6VN20-2;Q6VN20-3	300;300;300;183;244	Q6VN20	300	1	RANBP10	Ran-binding protein 10	0.016312	108.98					13.39	1.25055					0.000122059	0.000130702		0.000126381	0.000126381
17205	_STNPGISIGDVAK(ac)K_	O15347;E7ES08;E7EQU1;E9PES6	125;125;125;125	O15347	125	1	HMGB3	High mobility group protein B3	5.1653e-20	189.43		6.9506	0.90022		8.54	1.59302		0.000119435	9.2147e-05		0.000191493	0.000102579	0.000105791	0.000147036	0.000126413
53990	_SIEPYLK(ac)K_	P21912;A0A087WWT1;A0A087WXX8	158;144;101	P21912	158	1	SDHB	Succinate dehydrogenase [ubiquinone] iron-sulfur subunit, mitochondrial	0.018016	79.469			0.676675	37.1581	9.97	1.69701			0.000122691		0.000163988	9.62872e-05	0.000122691	0.000130138	0.000126414
18346	_SPFVVNVAPPLDLSK(ac)IK_	Q14315;Q14315-2	968;968	Q14315	968	1	FLNC	Filamin-C	1.8593e-96	234.52		8.5023			8.17	1.48101		9.75794e-05			0.00020018	0.000110344	9.75794e-05	0.000155262	0.000126421
79495	_LM(ox)M(ox)EK(ac)LGAPQTHLGLK_	Q96C19;H0Y4Y4;Q9BUP0;C9JTV4;Q8WYH2;A0A087X1Z2;Q9BUP0-2	123;26;121;9;9;24;25	Q96C19	123	1	EFHD2;EFHD1;PP1187	EF-hand domain-containing protein D2;EF-hand domain-containing protein D1	6.5417e-08	115.38					12.12	1.38509					0.000134864	0.000117993		0.000126428	0.000126428
42560	_AALQELLSK(ac)GLIK_	P62851	94	P62851	94	1	RPS25	40S ribosomal protein S25	3.4577e-11	208.03		8.1209	0.836415	37.3357	9.4	1.25266		0.000102175	9.91955e-05		0.000173947	0.000130481	0.000100685	0.000152214	0.00012645
717	_QVNITVQK(ac)K_	Q9P035;H3BS72;H3BPZ1	84;122;59	Q9P035	84	1	HACD3	Very-long-chain (3R)-3-hydroxyacyl-CoA dehydratase 3	0.00014168	181.41	6.90795	3.46155	0.78114	21.078	10.18	1.76786					0.0001606	9.24257e-05		0.000126513	0.000126513
10183	_SGVNSELVK(ac)R_	P35659;B4DFG0;P35659-2;D6RDA2;H0Y8X0	177;149;143;110;53	P35659	177	1	DEK	Protein DEK	1.0352e-05	175.91	39.618	7.43705	0.67098	36.962	10.915	1.50179	0.00021006	0.000111599	0.000123736		0.000149772	0.000108815	0.000123736	0.000129294	0.000126515
16254	_ILSGVVTK(ac)MK_	P62280;M0QZC5	79;79	P62280	79	1	RPS11	40S ribosomal protein S11	0.024417	84.213		7.8011	0.56639					0.000106376	0.000146678				0.000126527		0.000126527
21054	_VEAPFIPK(ac)FK_	P17612;P17612-2;K7ERP6	318;310;218	P17612	318	1	PRKACA	cAMP-dependent protein kinase catalytic subunit alpha	0.002686	93.551		5.7847	0.75791	38.8489	9.28			0.000143603	0.000109501				0.000126552		0.000126552
71046	_ISLPLPNFSSLNLRETNLDSLPLVDTHSK(ac)R_	P08670	439	P08670	439	1	VIM	Vimentin	5.5971e-64	237.97				36.7836	11.44	1.47984					0.00014289	0.000110431		0.000126661	0.000126661
24900	_SNNREVAK(ac)R_	P27694;I3L4R8	343;99	P27694	343	1	RPA1	Replication protein A 70 kDa DNA-binding subunit;Replication protein A 70 kDa DNA-binding subunit, N-terminally processed	0.00078604	143.4		5.04	0.540525			1.73686		0.000164918	0.000153727			9.40762e-05	0.000159322	9.40762e-05	0.000126699
47705	_GTGASGSFK(ac)LNKK_	P10412;P16402;P16401;P16403;Q02539	106;107;109;106;109	P10412	106	1	HIST1H1E;HIST1H1D;HIST1H1B;HIST1H1C;HIST1H1A	Histone H1.4;Histone H1.3;Histone H1.5;Histone H1.2;Histone H1.1	7.9832e-106	330.82		8.37105	1.1963	27.0737	7.435	1.37929		9.91135e-05	6.92973e-05		0.000220006	0.00011849	8.42054e-05	0.000169248	0.000126727
75499	_PVDTTETKEVVK(ac)LK_	Q8WZ42;A0A0A0MRA3;A0A0A0MTS7;Q8WZ42-3;Q8WZ42-10;Q8WZ42-9;Q8WZ42-5;Q8WZ42-11;Q8WZ42-4;Q8WZ42-7;Q8WZ42-2;Q8WZ42-8;Q8WZ42-13;Q8WZ42-12;Q8WZ42-6	1978;1932;1978;1932;1932;1932;1978;1978;1978;1978;1886;1978;1978;1978;1978	Q8WZ42	1978	1	TTN	Titin	0.022954	72.848					13.15	1.26534					0.000124289	0.000129172		0.000126731	0.000126731
53292	_ILTDK(ac)LK_	J3KN67;P06753-2;Q5VU61;P06753-3;Q5HYB6;P06753-5;P06753-4;P06753-7;P06753-6	232;195;170;195;179;195;195;105;195	J3KN67	232	1	TPM3;DKFZp686J1372	0	0.013008	128.86			0.835975	31.3735	8.975	1.29371			9.92479e-05		0.000182197	0.000126337	9.92479e-05	0.000154267	0.000126757
35495	_LASVLGSEPSLDSEVTSK(ac)LK_	Q9NY33;G3V1D3;G3V180;Q9NY33-4;E9PQ14	233;252;253;203;131	Q9NY33	233	1	DPP3	Dipeptidyl peptidase 3	1.9049e-30	156.83		6.68195				1.26298		0.000124254				0.000129414	0.000124254	0.000129414	0.000126834
35441	_DPLNPIK(ac)QDVK_	Q15181;Q5SQT6	70;70	Q15181	70	1	PPA1	Inorganic pyrophosphatase	4.9715e-06	135.86		5.2376	0.87274					0.000158669	9.5056e-05				0.000126862		0.000126862
52760	_AVDQSIEK(ac)K_	Q14108;Q14108-2;D6RDG0	39;39;39	Q14108	39	1	SCARB2	Lysosome membrane protein 2	0.00033025	144.09			0.80835	22.1395	8.675	1.43652			0.000102649		0.000188508	0.000113765	0.000102649	0.000151136	0.000126893
80166	_KSTDHPK(ac)YSDM(ox)IVAAIQAEK_	P07305;P07305-2	27;10	P07305	27	0.999	H1F0	Histone H1.0;Histone H1.0, N-terminally processed	4.2045e-12	139.26		8.0362			10.63	1.10931		0.000103255			0.000153793	0.000147364	0.000103255	0.000150578	0.000126917
66928	_KLEDNPK(ac)SLK_	Q05639	392	Q05639	392	1	EEF1A2	Elongation factor 1-alpha 2	1.4053e-06	195.83				44.3656	11.005	1.55172					0.000148545	0.000105311		0.000126928	0.000126928
82179	_VSGLGEK(ac)VDVGKDQEFTVK_	P21333;Q5HY54;P21333-2;Q60FE5;A0A087WWY3	982;982;982;955;955	P21333	982	1	FLNA	Filamin-A	7.0681e-39	248.25					10.71	1.61422					0.000152642	0.00010123		0.000126936	0.000126936
26415	_IFHAPNASAPSSSLSTFK(ac)DK_	Q9H2P0;E9PQK8	144;144	Q9H2P0	144	1	ADNP	Activity-dependent neuroprotector homeobox protein	2.5008e-05	90.729		6.7116				1.25526		0.000123703				0.000130211	0.000123703	0.000130211	0.000126957
43159	_EAGITEK(ac)VVFEQTK_	P60174-1;P60174;P60174-4;U3KPZ0;U3KQF3	142;179;60;60;60	P60174-1	142	1	TPI1	Triosephosphate isomerase	7.3028e-108	336.34		6.3115	0.64741	58.6166	12.37	1.40862		0.000131573	0.000128257		0.000132135	0.00011602	0.000129915	0.000124078	0.000126996
19826	_AEK(ac)DNAEIR_	Q99832;Q99832-3;Q99832-4;Q99832-2	250;206;163;46	Q99832	250	1	CCT7	T-complex protein 1 subunit eta	7.3492e-22	196.32		5.564	0.96653		11.96			0.000149322	8.58101e-05		0.00013667		0.000117566	0.00013667	0.000127118
38008	_LTQQM(ox)IK(ac)YQK_	O75116;E9PF63;Q14DU5	1083;840;398	O75116	1083	1	ROCK2	Rho-associated protein kinase 2	0.00031849	159.28		6.84965	1.2685		10.15			0.000121202	6.5346e-05		0.000161076		9.32738e-05	0.000161076	0.000127175
13907	_VLVEPDAGAGVAVM(ox)K(ac)FK_	P42126;P42126-2	61;61	P42126	61	1	ECI1	Enoyl-CoA delta isomerase 1, mitochondrial	2.4095e-07	149.38		5.2874	0.4299		23	1.8758		0.000157168	0.000193496		7.10284e-05	8.71032e-05	0.000175332	7.90658e-05	0.000127199
28516	_GIVLEK(ac)VGVEAK_	P62266;D6RD47;D6RIX0;D6R9I7	54;54;54;54	P62266	54	1	RPS23	40S ribosomal protein S23	6.9304e-10	154.24		7.7057	0.67385	38.149	9.95	1.43646		0.000107697	0.000123208		0.000164318	0.00011377	0.000115452	0.000139044	0.000127248
14895	_TLFPLIEAK(ac)K_	P13010	543	P13010	543	1	XRCC5	X-ray repair cross-complementing protein 5	0.0013359	101.46		6.7131	0.698465	39.7078	10.765	1.42598		0.000123675	0.000118851		0.000151862	0.000114606	0.000121263	0.000133234	0.000127249
586	_AQFLVEK(ac)AK_	Q99623;J3KPX7;F5GY37;F5GWA7	216;216;216;252	Q99623	216	1	PHB2	Prohibitin-2	0.0065328	88.948	13.087		0.99263	128.431	11.45	1.48131				0.000127263	0.000142765	0.000110322		0.000127263	0.000127263
76791	_EEAQK(ac)LLEQYKEESK_	Q00839;Q00839-2	664;645	Q00839	664	1	HNRNPU	Heterogeneous nuclear ribonucleoprotein U	2.77e-30	246.51					10.48	1.65642					0.000155997	9.86487e-05		0.000127323	0.000127323
92414	_KFDQLLAEEK(ac)SISAR_	P35580-4;P35580-5;P35580;P35580-2;P35580-3	1492;1470;1461;1477;1482	P35580-4	1492	1	MYH10	Myosin-10	0.00015242	170.74					10.05	1.77551					0.000162681	9.20272e-05		0.000127354	0.000127354
40093	_GTLVQTKGTGASGSFK(ac)LNK_	P10412;P16402;P16401;P16403;Q02539	106;107;109;106;109	P10412	106	1	HIST1H1E;HIST1H1D;HIST1H1B;HIST1H1C;HIST1H1A	Histone H1.4;Histone H1.3;Histone H1.5;Histone H1.2;Histone H1.1	7.4875e-18	202.97		7.9824			8.68	1.44363		0.000103953			0.000188399	0.000113204	0.000103953	0.000150802	0.000127377
33298	_ILAIELENLK(ac)SK_	A0MZ66;A0MZ66-3;A0MZ66-5;A0MZ66-6;A0MZ66-4;A0MZ66-8;A0MZ66-2	169;169;109;139;169;109;169	A0MZ66	169	1	KIAA1598	Shootin-1	5.2646e-07	183.85		7.2706				1.16263		0.000114162				0.000140598	0.000114162	0.000140598	0.00012738
14546	_GLVPEDK(ac)TLREIK_	O14562;H3BRL3;H3BUM8	137;128;137	O14562	137	1	UBFD1	Ubiquitin domain-containing protein UBFD1	5.1406e-05	105		5.4336			16.48	1.55955		0.000152921			9.91534e-05	0.000104782	0.000152921	0.000101968	0.000127444
14648	_SNYNLPM(ox)HK(ac)M(ox)INTDLSR_	P36578;H3BM89	283;189	P36578	283	1	RPL4	60S ribosomal protein L4	1.9366e-07	149.37		7.8238	0.82444	36.2161	9.56	1.23561		0.000106066	0.00010064		0.000171031	0.000132284	0.000103353	0.000151658	0.000127506
25818	_VLESVQK(ac)K_	O75182;O75182-2;M0QYC5	513;481;71	O75182	513	1	SIN3B	Paired amphipathic helix protein Sin3b	0.026277	120.62		5.2663	0.85344					0.0001578	9.72114e-05				0.000127506		0.000127506
19250	_DIGKPIEK(ac)GPR_	O60869	143	O60869	143	1	EDF1	Endothelial differentiation-related factor 1	0.00020629	121.6		5.934	0.720535					0.000139976	0.000115199				0.000127588		0.000127588
30102	_IDK(ac)LMIEM(ox)DGTENK_	P06733;K7EM90	92;92	P06733	92	1	ENO1	Alpha-enolase;Enolase	1.66e-15	149.23		5.9685	0.715105					0.000139164	0.000116077				0.00012762		0.00012762
71279	_KGIK(ac)FAK_	P35580-4;P35580-5;P35580;P35580-2;P35580-3	1336;1314;1305;1321;1326	P35580-4	1336	1	MYH10	Myosin-10	0.0065628	146.21				29.6983	10.79	1.57505					0.000151509	0.00010375		0.000127629	0.000127629
49206	_AAK(ac)LQSSQEPEAPPPRDVALLQGR_	Q9UNF1;Q5H909;Q9UNF1-2;Q5H907	261;243;243;176	Q9UNF1	261	1	MAGED2	Melanoma-associated antigen D2	5.668e-45	177.03			0.96021		8.14	1.19444			8.63763e-05		0.000200919	0.000136849	8.63763e-05	0.000168884	0.00012763
32851	_M(ox)VTEK(ac)AGFK_	P30566;A0A0A6YY92;P30566-2;A0A096LNY6;A0A096LNY5;A0A096LPA2;A0A096LP92	229;243;229;92;214;49;34	P30566	229	1	ADSL	Adenylosuccinate lyase	0.0015281	116.73		5.66795	0.7635					0.000146573	0.000108697				0.000127635		0.000127635
24982	_DLGK(ac)FQVATDALK_	Q14980;Q14980-4;Q14980-3;Q14980-5;Q14980-2;A0A087WY61;H0YFY6;K4DIE0	1699;1699;1699;563;1685;1683;530;289	Q14980	1699	1	NUMA1	Nuclear mitotic apparatus protein 1	1.6005e-13	181.68		8.2217	0.63988			1.16817		0.000100919	0.000129772			0.00013993	0.000115345	0.00013993	0.000127638
28454	_DLEDLFYK(ac)YGR_	Q13242;S4R3G0;H0YIB4	36;36;24	Q13242	36	1	SRSF9	Serine/arginine-rich splicing factor 9	1.5917e-12	250.08		5.9429		32.5274	10.945	2.0002		0.000139765			0.000149361	8.16819e-05	0.000139765	0.000115521	0.000127643
55501	_IGM(ox)ASIK(ac)M(ox)K_	O14975;O14975-2;G3V1R7	530;477;295	O14975	530	1	SLC27A2	Very long-chain acyl-CoA synthetase	0.0021872	82.279			0.87166		10.21				9.51741e-05		0.000160128		9.51741e-05	0.000160128	0.000127651
80711	_EHELLEQQK(ac)R_	Q13435;A0A087WZZ5;H0YCG1;E9PJ04;E9PJT3	182;158;177;181;181	Q13435	182	1	SF3B2	Splicing factor 3B subunit 2	5.6629e-37	274.95					10.49	1.64166					0.000155848	9.95367e-05		0.000127692	0.000127692
31288	_VKPAPDETSFSEALLK(ac)R_	Q12905;B4DY09;X6R6Z1;A0A0A0MRL0	59;21;21;59	Q12905	59	1	ILF2	Interleukin enhancer-binding factor 2	1.3667e-18	220.21		6.7246	0.62741	41.305	10.96	1.54328		0.000123463	0.00013236		0.000149156	0.000105888	0.000127912	0.000127522	0.000127717
48986	_KFYEAFSK(ac)NLK_	P08238	435	P08238	435	1	HSP90AB1	Heat shock protein HSP 90-beta	2.1194e-39	275.11			0.78653	34.7633	9.21	1.33384			0.000105505		0.000177541	0.000122532	0.000105505	0.000150036	0.000127771
11820	_TSIAIDTIINQK(ac)R_	P25705;P25705-2;P25705-3;K7EK77;K7ENJ4	230;180;208;180;141	P25705	230	1	ATP5A1	ATP synthase subunit alpha, mitochondrial	2.3173e-173	307.55	38.228	7.414	0.62524	33.3611	11.22	1.63768	0.000217744	0.000111947	0.000132822		0.000145695	9.97788e-05	0.000132822	0.000122737	0.000127779
17864	_GGEK(ac)LQIKK_	P55265;P55265-5;P55265-4;H0YCK3;P55265-2;P55265-3	948;653;991;917;922;903	P55265	948	1	ADAR	Double-stranded RNA-specific adenosine deaminase	0.0014885	79.148		6.3923	0.66009					0.000129904	0.000125785				0.000127844		0.000127844
26557	_SDLK(ac)AAR_	Q9H910;H3BU16;A6NGP5;Q9H910-2;Q9H910-3;H3BMT0;H3BTV5;H3BMV3	128;112;116;112;156;112;93;128	Q9H910	128	1	HN1L	Hematological and neurological expressed 1-like protein	0.0029815	149.48		6.018	0.70537	39.2495				0.000138015	0.000117684				0.000127849		0.000127849
58313	_LLSDK(ac)LK_	P67936;K7EPB9;P67936-2	195;57;231	P67936	195	1	TPM4	Tropomyosin alpha-4 chain	0.01915	104.21			0.80142	35.2336	9.155	1.29917			0.000103539		0.000178609	0.000125805	0.000103539	0.000152207	0.000127873
52895	_EQITK(ac)FFLK_	O95757;E9PDE8;D6RJ96	356;330;315	O95757	356	1	HSPA4L	Heat shock 70 kDa protein 4L	0.0015072	107.21			0.67545	4.69594	10.5	1.48164			0.000122915		0.000155699	0.000110297	0.000122915	0.000132998	0.000127957
32403	_EVLEK(ac)QPVLSQTEAR_	P28070	201	P28070	201	1	PSMB4	Proteasome subunit beta type-4	1.1927e-40	232.42		5.3746	0.65663		11.6	1.81779		0.000154607	0.00012645		0.000140917	8.98851e-05	0.000140528	0.000115401	0.000127965
62054	_DEVVK(ac)IQSLAR_	P46940;H0YLE8	811;239	P46940	811	1	IQGAP1	Ras GTPase-activating-like protein IQGAP1	1.1073e-05	154.01			0.70297		10.58	1.34873			0.000118087		0.00015452	0.000121178	0.000118087	0.000137849	0.000127968
27664	_FEK(ac)EAAEM(ox)GK_	P68104;Q5VTE0;A0A087WVQ9;P68104-2;A0A087WV01;A6PW80;Q5JR01;Q05639	44;44;44;44;44;44;44;44	P68104	44	1	EEF1A1;EEF1A1P5;EEF1A2	Elongation factor 1-alpha 1;Putative elongation factor 1-alpha-like 3;Elongation factor 1-alpha;Elongation factor 1-alpha 2	8.4826e-05	129.38		6.17815	0.62779	36.483	12	1.49939		0.000134424	0.00013228		0.000136214	0.00010899	0.000133352	0.000122602	0.000127977
16059	_RATVVESSEK(ac)AYSEAHEISK_	P61981	152	P61981	152	1	YWHAG	14-3-3 protein gamma;14-3-3 protein gamma, N-terminally processed	5.5413e-51	214.35		7.95645	0.7428	32.9026	9.31	1.35884		0.000104293	0.000111736		0.000175631	0.000120275	0.000108014	0.000147953	0.000127984
11858	_LGAGPDGVEEIK(ac)R_	P51812	322	P51812	322	1	RPS6KA3	Ribosomal protein S6 kinase alpha-3	1.955e-22	213.81	10.605	7.09445	0.59756	28.247				0.000117006	0.000138998				0.000128002		0.000128002
58301	_QSVEHFTK(ac)YFTEAGLK_	Q7L1Q6;Q7L1Q6-2;Q7L1Q6-4;Q7L1Q6-3;C9IZ80	231;231;235;263;231	Q7L1Q6	231	1	BZW1	Basic leucine zipper and W2 domain-containing protein 1	3.1475e-16	156.08			0.87401		8.8	1.19812			9.49175e-05		0.000185826	0.000136429	9.49175e-05	0.000161127	0.000128022
31447	_EVHK(ac)M(ox)VVESAYEVIK_	P07195	233	P07195	233	1	LDHB	L-lactate dehydrogenase B chain	2.606e-18	226.23		5.5367				1.54052		0.000150062				0.000106077	0.000150062	0.000106077	0.000128069
66691	_M(ox)REK(ac)QVPVDVVEM(ox)K_	P55884;P55884-2	552;552	P55884	552	1	EIF3B	Eukaryotic translation initiation factor 3 subunit B	0.0015818	92.295				40.7515	10.71	1.57814					0.000152642	0.000103546		0.000128094	0.000128094
47895	_THSEEFTNSLK(ac)TK_	Q9H788;Q9H788-2;H0YAT1	126;81;112	Q9H788	126	1	SH2D4A	SH2 domain-containing protein 4A	2.3393e-53	307.59			0.83366		10.43				9.95242e-05		0.000156746		9.95242e-05	0.000156746	0.000128135
31154	_SEK(ac)FAFQAEVNR_	P14625;Q96GW1	75;75	P14625	75	1	HSP90B1	Endoplasmin	2.8307e-22	269.33		7.5268			14.52	0.910664		0.000110264			0.000112551	0.000179559	0.000110264	0.000146055	0.00012816
17284	_TEEVDEEK(ac)K_	Q9UIG0;Q9UIG0-2	1137;1133	Q9UIG0	1137	1	BAZ1B	Tyrosine-protein kinase BAZ1B	0.00050932	146.81		5.09895	0.90628			1.2648		0.000163003	9.15292e-05			0.000129228	0.000127266	0.000129228	0.000128247
5236	_NIK(ac)LGIHEDSQNR_	P07900;P07900-2	446;568	P07900	446	1	HSP90AA1	Heat shock protein HSP 90-alpha	7.7775e-106	327.1	36.425	7.68245	0.828955	39.1665	10.1	1.14221		0.000108024	0.000100091		0.000161874	0.000143114	0.000104057	0.000152494	0.000128276
2962	_STFVLDEFK(ac)R_	P26641;P26641-2	294;344	P26641	294	1	EEF1G	Elongation factor 1-gamma	1.4189e-06	236.21	6.788	4.2556	0.584875	69.8422	15.47	2.32948		0.00019548	0.000142024		0.000105633	7.01289e-05	0.000168752	8.78808e-05	0.000128316
23579	_IENVVLVVPVK(ac)TK_	Q9NQW7;Q5T6H7;Q9NQW7-3;Q9NQW7-2;Q9NQW7-4	546;475;589;522;565	Q9NQW7	546	1	XPNPEP1	Xaa-Pro aminopeptidase 1	0.0024067	104.87		6.44745	0.74564		12.32	1.16301		0.000128789	0.000111309		0.000132672	0.000140552	0.000120049	0.000136612	0.00012833
20589	_VDIEGPDVNIEGPEGK(ac)LK_	Q09666	2561	Q09666	2561	1	AHNAK	Neuroblast differentiation-associated protein AHNAK	1.7074e-27	180.48		6.3523				1.29602		0.000130725				0.000126111	0.000130725	0.000126111	0.000128418
13773	_ERESIM(ox)K(ac)EFR_	P38919	321	P38919	321	1	EIF4A3	Eukaryotic initiation factor 4A-III;Eukaryotic initiation factor 4A-III, N-terminally processed	3.3474e-05	147.28		8.05025		38.4337	9.64	1.18513		0.000103074			0.00016961	0.000137925	0.000103074	0.000153768	0.000128421
17662	_RQK(ac)LNPADAPNPVVFVATK_	O94776;O94776-2	595;422	O94776	595	1	MTA2	Metastasis-associated protein MTA2	1.9212e-14	134.29		6.2432	0.73968	20.6496	10.01	1.55142		0.000133018	0.000112208		0.000163332	0.000105332	0.000122613	0.000134332	0.000128472
77472	_NSATFK(ac)SFEDRVGTIK_	O43399;O43399-5;O43399-7;O43399-2;O43399-4;O43399-3;O43399-6	165;179;188;145;159;168;122	O43399	165	1	TPD52L2	Tumor protein D54	2.3635e-25	232.5					10.33	1.65429					0.000158265	9.87762e-05		0.000128521	0.000128521
12184	_PLSFK(ac)VGVGK_	Q00688	165	Q00688	165	1	FKBP3	Peptidyl-prolyl cis-trans isomerase FKBP3	4.6531e-05	169.77	9.7558	5.8211	0.7015			1.29112		0.000142701	0.000118335			0.00012659	0.000130518	0.00012659	0.000128554
52267	_KVETEAK(ac)IK_	Q14683;G8JLG1	420;398	Q14683	420	1	SMC1A	Structural maintenance of chromosomes protein 1A;Structural maintenance of chromosomes protein	0.008091	162.31			1.38935		9.62	1.87194					0.000169963	8.72829e-05		0.000128623	0.000128623
22117	_AVHLLK(ac)K_	Q9BYD6;H0Y8N7	107;61	Q9BYD6	107	1	MRPL1	39S ribosomal protein L1, mitochondrial	0.018174	113.08		5.7323	0.73889	28.1793				0.000144921	0.000112329				0.000128625		0.000128625
1246	_DWIK(ac)FAQK_	O43852;O43852-3;O43852-10;O43852-5;O43852-6;O43852-13;O43852-14;O43852-11	98;106;98;98;98;98;106;98	O43852	98	1	CALU	Calumenin	0.0072277	125.5	51.592				16.99		0.000161091				9.61746e-05		0.000161091	9.61746e-05	0.000128633
42836	_QLTFEEIAK(ac)SAK_	Q9UNM6;E9PL38;A0A087WUL9;Q9UNM6-2	298;260;298;300	Q9UNM6	298	1	PSMD13	26S proteasome non-ATPase regulatory subunit 13	1.3514e-09	149.31		5.5853				1.50519		0.000148751				0.00010857	0.000148751	0.00010857	0.00012866
66474	_KVVK(ac)QASEGPLK_	P04406;P04406-2;E7EUT5	263;221;188	P04406	263	1	GAPDH	Glyceraldehyde-3-phosphate dehydrogenase	1.4578e-67	293.53		10.984	0.59765	38.0677	9.865	1.20992		7.54866e-05	0.000138977		0.000165736	0.000135096	0.000107232	0.000150416	0.000128824
22649	_SSSDPQAQK(ac)YIAESK_	Q0VDF9;H7C2A1	82;71	Q0VDF9	82	1	HSPA14	Heat shock 70 kDa protein 14	3.5545e-13	122.42		7.0002	0.59711					0.000118586	0.000139103				0.000128845		0.000128845
15949	_GDNRLDLLK(ac)LK_	P41252;A0A0A0MSX9;J3KR24	1113;1113;1003	P41252	1113	1	IARS	Isoleucine--tRNA ligase, cytoplasmic	3.5527e-07	161.51		6.1882		46.458	10.29	1.84982		0.000134205			0.000158881	8.83274e-05	0.000134205	0.000123604	0.000128904
21110	_AAVDYQK(ac)VVR_	P31153;P31153-2	81;18	P31153	81	1	MAT2A	S-adenosylmethionine synthase isoform type-2	2.4578e-05	175.91		6.04015	0.53973		12.23	1.80287		0.000137507	0.000153954		0.000133649	9.06294e-05	0.00014573	0.000112139	0.000128935
4393	_IQAK(ac)IPGLK_	Q9NQC3;Q9NQC3-2;F8W914;Q9NQC3-3;Q9NQC3-5;Q9NQC3-4;Q9NQC3-6	1183;364;336;190;383;951;977	Q9NQC3	1183	1	RTN4	Reticulon-4;Reticulon	0.0058978	94.114	9.12225	5.1827	0.84981					0.000160357	9.76277e-05				0.000128992		0.000128992
57727	_(ac)ANNDAVLK(ac)R_	Q12904;D6R937	9;9	Q12904	9	1	AIMP1	Aminoacyl tRNA synthase complex-interacting multifunctional protein 1;Endothelial monocyte-activating polypeptide 2	7.2613e-06	195.45			1.6776	16.3709	9.63	1.85237					0.000169786	8.82058e-05		0.000128996	0.000128996
11784	_QYM(ox)FSSLK(ac)NSK_	P13010	439	P13010	439	1	XRCC5	X-ray repair cross-complementing protein 5	4.0874e-08	182.16	23.68	5.4784	0.78036		2.82			0.000151665	0.000106342				0.000129004		0.000129004
8643	_SSSSGHYVSWVK(ac)R_	P54578;P54578-2;A6NJA2;P54578-3	441;406;395;430	P54578	441	1	USP14	Ubiquitin carboxyl-terminal hydrolase 14;Ubiquitin carboxyl-terminal hydrolase	3.157e-34	276.21	44.586	7.4896			14.92		0.000186534	0.000110814			0.00010953		0.000148674	0.00010953	0.000129102
38368	_TDQAQK(ac)AEGAGDAK_	P05204	82	P05204	82	1	HMGN2	Non-histone chromosomal protein HMG-17	9.752e-28	225.89		5.3231	0.81238	21.5457		0.759705		0.000156109	0.000102139				0.000129124		0.000129124
22111	_SYDVPPPPM(ox)EPDHPFYSNISK(ac)DRR_	P18669;Q8N0Y7	138;138	P18669	138	1	PGAM1;PGAM4	Phosphoglycerate mutase 1;Probable phosphoglycerate mutase 4	1.2274e-12	120.33		5.4603			13.41	1.79662		0.00015217			0.000121877	9.09447e-05	0.00015217	0.000106411	0.00012929
25341	_EGIILFK(ac)EK_	P05455	276	P05455	276	1	SSB	Lupus La protein	0.00018014	160.56		8.52495	0.79053	33.4359	9.235	1.18509		9.73194e-05	0.00010497		0.000177059	0.00013793	0.000101145	0.000157495	0.00012932
28141	_LGAK(ac)IIK_	Q2TBE0;H7C3G7;Q2TBE0-2;H0YE03;Q2TBE0-3	499;380;499;380;499	Q2TBE0	499	1	CWF19L2	CWF19-like protein 2	0.029881	89.673		6.2943	0.65474					0.000131934	0.000126816				0.000129375		0.000129375
19847	_LIAK(ac)VEGK_	P55010;H0YN40;H0YLZ1;H0YK29;H0YK11;H0YMJ8;H0YM54	24;24;24;24;24;24;24	P55010	24	1	EIF5	Eukaryotic translation initiation factor 5	0.026012	66.351		6.5631	0.62782					0.000126512	0.000132274				0.000129393		0.000129393
24335	_GLIK(ac)YLGEK_	Q969S3	293	Q969S3	293	1	ZNF622	Zinc finger protein 622	0.0083609	79.059		8.8834				0.988338		9.33824e-05				0.000165427	9.33824e-05	0.000165427	0.000129405
15821	_VSEEIEDIIK(ac)K_	O75223;M0QZK8;O75223-3	181;96;87	O75223	181	1	GGCT	Gamma-glutamylcyclotransferase	1.0329e-08	189.18		6.19585		28.4414	10.44	1.75451		0.000134038			0.000156595	9.31294e-05	0.000134038	0.000124862	0.00012945
61168	_RDK(ac)GLVEK_	P40939;P40939-2	262;175	P40939	262	1	HADHA	Trifunctional enzyme subunit alpha, mitochondrial;Long-chain enoyl-CoA hydratase;Long chain 3-hydroxyacyl-CoA dehydrogenase	0.026422	118.71			0.65213		10.88	1.44465			0.000127326		0.000150254	0.000113124	0.000127326	0.000131689	0.000129507
19298	_VELAEK(ac)ASK_	P35580-4;P35580-5;P35580;P35580-2;P35580-3	1312;1290;1281;1297;1302	P35580-4	1312	1	MYH10	Myosin-10	0.0085514	98.233		11.192	0.789		9.2	1.01454		7.40809e-05	0.000105174		0.000177734	0.000161149	8.96274e-05	0.000169442	0.000129535
19291	_EM(ox)IK(ac)SGM(ox)NVAR_	P14618;P14618-2;H3BTN5;H3BQ34;H3BT25;H3BUW1;H3BTJ2;H3BU13	66;66;66;66;66;66;66;66	P14618	66	1	PKM	Pyruvate kinase PKM;Pyruvate kinase	2.9693e-05	120.99		5.9554	0.606355		13.51			0.000139471	0.000136974		0.000120974		0.000138222	0.000120974	0.000129598
2919	_VVPTTDHIDTEK(ac)LK_	O75663;O75663-2	140;140	O75663	140	1	TIPRL	TIP41-like protein	0.00014462	140.24	17.351	7.53545	0.82097		10.63			0.000110138	0.000101067		0.000153793		0.000105602	0.000153793	0.000129697
44331	_LFQLEK(ac)ATGNPK_	P14735;Q5T5N3	206;192	P14735	206	1	IDE	Insulin-degrading enzyme	4.6515e-12	162.36		7.0359	0.68837			1.16606		0.000117983	0.0001206			0.000140184	0.000119291	0.000140184	0.000129738
46992	_GIGTNEQAIIDVLTK(ac)R_	P13928;Q5VT79;B4DTF2;A0A0B4J2D4;Q5T2P8;P13928-2;A0A096LPL1	50;50;50;50;50;50;51	P13928	50	1	ANXA8;ANXA8L2;ANXA8L1	Annexin A8;Annexin A8-like protein 2;Annexin;Annexin A8-like protein 1	2.0342e-97	344.84		16.846		17.9785	10.965	1.47965					0.000149088	0.000110445		0.000129767	0.000129767
84366	_AVQFTEEK(ac)LGQAEK_	Q9Y371;A0A087WW40;Q9Y371-2	29;29;29	Q9Y371	29	1	SH3GLB1	Endophilin-B1	5.5073e-23	205.49					13.77	1.16026					0.000118687	0.000140885		0.000129786	0.000129786
40556	_DVIIK(ac)SDAPDTLLLEK_	P53611;Q5T4U8	11;11	P53611	11	1	RABGGTB	Geranylgeranyl transferase type-2 subunit beta	1.3313e-16	164.81		5.6989				1.43351		0.000145774				0.000114004	0.000145774	0.000114004	0.000129889
17020	_YPSPFFVFGEK(ac)IR_	Q08211;Q08211-2	1048;13	Q08211	1048	1	DHX9	ATP-dependent RNA helicase A	3.6305e-13	175.74		5.6161				1.46069		0.000147931				0.000111881	0.000147931	0.000111881	0.000129906
19603	_INNFSADIK(ac)DSK_	P13797;P13797-3	297;252	P13797	297	1	PLS3	Plastin-3	2.221e-12	223.14		2.9544	0.71335	34.3725	9.565	1.83026					0.000170942	8.92719e-05		0.000130107	0.000130107
17048	_M(ox)LTDK(ac)ER_	P20700;E9PBF6	342;342	P20700	342	1	LMNB1	Lamin-B1	0.028346	82.305		4.6636	0.69034		14.73			0.000178294	0.000120255		0.000110945		0.000149274	0.000110945	0.000130109
10241	_ANAQAAALYK(ac)VSDATGQM(ox)NLTK_	P40121;P40121-2	253;238	P40121	253	1	CAPG	Macrophage-capping protein	2.4106e-21	190.19	30.724	6.011	0.90753		12.29	1.4704	0.000271323	0.000138176	9.14029e-05		0.000132996	0.000111141	0.000138176	0.000122069	0.000130122
84462	_DDSAPREK(ac)SQK_	Q13257	119	Q13257	119	1	MAD2L1	Mitotic spindle assembly checkpoint protein MAD2A	2.2917e-11	209.97					11.9	1.32972					0.00013736	0.000122912		0.000130136	0.000130136
31139	_SIEEVIK(ac)R_	P47895;H0Y2X5	430;323	P47895	430	1	ALDH1A3	Aldehyde dehydrogenase family 1 member A3	0.016202	187.63		6.6475	0.57143	49.82	12.715	1.34203		0.0001249	0.000145379		0.000128546	0.000121783	0.00013514	0.000125165	0.000130152
26739	_LVINGNPITIFQERDPSK(ac)IK_	P04406;P04406-2	84;42	P04406	84	1	GAPDH	Glyceraldehyde-3-phosphate dehydrogenase	8.8072e-138	361.77		7.48185	0.836765	45.608	9.34	1.20341		0.000110929	9.91539e-05		0.000175066	0.000135827	0.000105041	0.000155447	0.000130244
51735	_GSSNSYAIK(ac)K_	P46782;M0R0F0;M0R0R2;M0QZN2	191;191;212;121	P46782	191	1	RPS5	40S ribosomal protein S5;40S ribosomal protein S5, N-terminally processed	8.2077e-05	140.14			0.67498	23.4368	9.5	1.58854			0.000123001		0.000172113	0.000102868	0.000123001	0.000137491	0.000130246
1136	_KLDEEALLK(ac)K_	O43290	757	O43290	757	1	SART1	U4/U6.U5 tri-snRNP-associated protein 1	4.5922e-27	258.33	15.408	6.5184		23.626	9.46	1.86223					0.000172842	8.77381e-05		0.00013029	0.00013029
6349	_SK(ac)FADLSEAANRNNDALR_	P08670;B0YJC4;B0YJC5;Q5JVS8	294;294;112;120	P08670	294	1	VIM	Vimentin	1.4804e-175	366.95	12.3025	5.3678	0.84139	29.5609	10.15	1.53113		0.000154804	9.86074e-05		0.000161076	0.000106729	0.000126705	0.000133902	0.000130304
17333	_VFSGLVSTGLK(ac)VR_	P13639	426	P13639	426	1	EEF2	Elongation factor 2	2.1962e-32	232.88		6.8016	0.57783	64.5325	12.79	1.66911		0.000122061	0.000143763	0.00025355	0.000127791	9.7898e-05	0.000132912	0.000127791	0.000130351
96883	_AKIQDK(ac)EGIPPDQQR_	P62979;J3QTR3;P0CG48;P0CG47;J3QS39;F5H6Q2;F5GYU3;F5H2Z3;F5H265;B4DV12;F5H388;F5H747;F5GXK7;J3QKN0;Q5PY61;Q96C32;M0R1V7;F5GZ39;J3QSA3;J3QLP7;J3QRK5;K7EMA8;P62987;M0R1M6;M0R2S1	33;33;33;33;33;33;33;33;33;33;33;33;33;33;33;33;33;33;33;109;109;9;33;8;15	P62979	33	1	RPS27A;UBC;UBB;UBA52;UBBP4	Ubiquitin-40S ribosomal protein S27a;Ubiquitin;40S ribosomal protein S27a;Polyubiquitin-C;Ubiquitin;Polyubiquitin-B;Ubiquitin;Ubiquitin-60S ribosomal protein L40;Ubiquitin;60S ribosomal protein L40	2.2942e-34	222.79				28.8367	10.89	1.47658					0.000150116	0.000110675		0.000130396	0.000130396
30157	_LEK(ac)YYLK_	Q8TB72;Q8TB72-4;Q8TB72-3;A0A0C4DG68;A0A0A0MR59;Q8TB72-2	1046;988;1044;856;909;967	Q8TB72	1046	1	PUM2	Pumilio homolog 2	0.024915	95.531		6.9366	0.5883					0.000119677	0.000141194				0.000130436		0.000130436
11411	_LLEK(ac)CAM(ox)TALSSK_	Q99832;Q99832-3;Q99832-4	157;113;70	Q99832	157	1	CCT7	T-complex protein 1 subunit eta	4.7186e-05	168.05	37.179	8.05115	0.63652	5.83567			0.000223925	0.000103063	0.000130459				0.000130459		0.000130459
21077	_M(ox)K(ac)FALLK_	Q15084;Q15084-5;Q15084-3;Q15084-4;Q15084-2	368;416;365;373;420	Q15084	368	1	PDIA6	Protein disulfide-isomerase A6	0.008269	105.39		6.0496	0.720125	30.5159	9.89	1.56715		0.000137291	0.000115265		0.000165316	0.000104273	0.000126278	0.000134795	0.000130536
14034	_AELAESK(ac)CSELEEELK_	P06753-5;P06753-4;P06753-7	153;153;63	P06753-5	153	1	0	0	0.01581	71.555		5.59945		36.5716	11.71	1.90023		0.000148373			0.000139592	8.59822e-05	0.000148373	0.000112787	0.00013058
14123	_ETNLDSLPLVDTHSK(ac)R_	P08670	439	P08670	439	1	VIM	Vimentin	1.2273e-12	197.36		7.8301	0.93847	31.3913	8.6	1.18357		0.000105981	8.83821e-05		0.000190154	0.000138107	9.71815e-05	0.000164131	0.000130656
4611	_TEEDSEEVREQK(ac)HK_	Q16543;K7EKQ2	147;198	Q16543	147	1	CDC37	Hsp90 co-chaperone Cdc37;Hsp90 co-chaperone Cdc37, N-terminally processed	1.5975e-62	219.42	21.743	6.5848	0.88048	31.8492	9.28	1.29134		0.000126093	9.42182e-05		0.0001762	0.000126569	0.000110156	0.000151384	0.00013077
16113	_DLEEFFSTVGK(ac)VR_	Q14498;Q14498-2;G3XAC6;Q14498-3;H0Y4X3;Q5QP22;Q5QP23	178;178;178;156;51;178;177	Q14498	178	1	RBM39	RNA-binding protein 39	9.7669e-20	232.88		6.8638				1.16233		0.000120951				0.000140634	0.000120951	0.000140634	0.000130793
59150	_IVKPVK(ac)VSAPR_	P83731	147	P83731	147	0.999	RPL24	60S ribosomal protein L24	7.7626e-05	99.5		9.7758	0.41749	43.4802	10.89	1.46565					0.000150116	0.000111501		0.000130809	0.000130809
57861	_LFK(ac)TALQEEIK_	P46940;H0YLE8	1027;455	P46940	1027	1	IQGAP1	Ras GTPase-activating-like protein IQGAP1	2.3837e-39	273.44			0.72932	40.4842	9.51	1.32043			0.000113807		0.000171932	0.000123778	0.000113807	0.000147855	0.000130831
5705	_(ac)M(ox)DKNELVQK(ac)AK_	P63104;E7EX29;E7ESK7;E9PD24;E7EVZ2;E5RIR4;E5RGE1	9;9;9;9;9;9;9	P63104	9	1	YWHAZ	14-3-3 protein zeta/delta	1.6346e-07	226.2	28.485		0.76257	40.0071	10.15	1.62422					0.000161076	0.000100606		0.000130841	0.000130841
30655	_AISLLSK(ac)LR_	Q9H993	64	Q9H993	64	1	ARMT1	Protein-glutamate O-methyltransferase	0.0056516	96.948		6.3669	0.63209					0.000130424	0.000131377				0.000130901		0.000130901
17529	_DYM(ox)K(ac)SIK_	P13693;Q5W0H4;A0A0B4J2C3;J3KPG2;E9PJF7;P13693-2;Q56UQ5	97;97;97;85;96;63;102	P13693	97	1	TPT1	Translationally-controlled tumor protein;TPT1-like protein	0.019095	122.13		6.1872	0.63178			1.26711		0.000134226	0.000131442			0.000128992	0.000132834	0.000128992	0.000130913
[truncated: 20,384 more rows]

## Sheet: Supplementary Data 1b
Protein Quantification
		Concentration (fmol/ug)
Protein	Peptide Sequence	Exp1	Exp2
[truncated: 19 more rows]

## Sheet: Supplementary Data 1c
id	Proteins	Positions within Proteins	Protein	Position within Protein	Sequence Window	Gene names	Protein names	Stoichiometry	Intensity Exp.1	Intensity Exp.2	Peptide count	iBAQ protein abundance	Protein copy #	Acetylation copy #
[truncated: 6,829 more rows]

[truncated: 1 more sheets: Supplementary Data 1d]
