# Supplementary material for: Analysis of human acetylation stoichiometry defines mechanistic constraints on protein regulation
Source: Nat Commun. 2019 Mar 5;10:1055. doi: 10.1038/s41467-019-09024-0 (PMC6401094; doi:10.1038/s41467-019-09024-0)
Supplement: Supplementary file 6 — Source Data [file 41467_2019_9024_MOESM6_ESM.xlsx]

## Sheet: Fig. 1b
Fig. 1b data
experiment and dilution factor	Exp.1 4.23x	Exp.1 42.3x	Exp.1 423x	Exp.2 6.37x	Exp.2 63.7x	Exp.2 637x
number of peptides with SILAC ratios	6203	14305	7105	5170	7364	8476
number of peptides whose SILAC ratios could be assessed for error	4854	7442	5300	3791	5414	4964	*peptides with 2 or more SILAC ratios at different concentrations of partial chemical acetylation
number of peptides with accurate SILAC ratios	1549	4792	4043	641	3883	3685	*less than 2 fold difference relative to the dilution series
% error (1-(# accurate/# assessible))	0.680882	0.356087	0.23717	0.830915	0.282785	0.257655

## Sheet: Fig. 1c
Fig. 1c data
Median Stoichiometry Exp.1	Median Stoichiometry Exp.2
3.93254e-05	2.34578e-05
5.34229e-05	3.33477e-05
4.79494e-05	4.03115e-05
4.67255e-05	4.58075e-05
6.06519e-05	4.17293e-05
4.32941e-05	6.00915e-05
6.56084e-05	3.81909e-05
5.48901e-05	4.90199e-05
6.52099e-05	4.18044e-05
5.21962e-05	5.59813e-05
5.24775e-05	5.61185e-05
6.82626e-05	4.21107e-05
5.05549e-05	6.22612e-05
5.60595e-05	6.10913e-05
6.722e-05	5.03269e-05
5.96914e-05	6.01601e-05
4.97391e-05	7.0345e-05
5.94704e-05	6.0992e-05
5.31483e-05	6.78486e-05
7.6194e-05	4.56359e-05
4.92163e-05	7.49725e-05
5.85968e-05	6.79467e-05
6.97776e-05	5.75371e-05
6.26827e-05	6.49627e-05
5.41679e-05	7.43656e-05
6.899e-05	6.05277e-05
8.11842e-05	4.86326e-05
5.52585e-05	7.63981e-05
6.47136e-05	6.79538e-05
5.94491e-05	7.322e-05
5.37631e-05	7.9005e-05
4.70255e-05	8.59926e-05
5.17457e-05	8.24374e-05
4.853e-05	8.57912e-05
7.50759e-05	6.04739e-05
6.02401e-05	7.56934e-05
5.92575e-05	7.69506e-05
5.0432e-05	8.58066e-05
5.15426e-05	8.47947e-05
8.9256e-05	4.75493e-05
7.05861e-05	6.64919e-05
5.53854e-05	8.17065e-05
6.6832e-05	7.06047e-05
6.59502e-05	7.1618e-05
5.92363e-05	7.83566e-05
5.40381e-05	8.37218e-05
8.13179e-05	5.64912e-05
4.96468e-05	8.90468e-05
5.05723e-05	8.84756e-05
4.8942e-05	9.01074e-05
5.61167e-05	8.29471e-05
4.72376e-05	9.23136e-05
6.90833e-05	7.08453e-05
7.42571e-05	6.73913e-05
5.33333e-05	8.92889e-05
6.16871e-05	8.12829e-05
5.81591e-05	8.50026e-05
5.66449e-05	8.65213e-05
7.97118e-05	6.36921e-05
5.485e-05	8.87948e-05
6.0088e-05	8.36982e-05
6.74973e-05	7.66955e-05
5.12648e-05	9.33959e-05
6.60536e-05	8.03797e-05
5.68219e-05	8.99101e-05
6.1623e-05	8.51666e-05
8.94314e-05	5.75292e-05
6.55674e-05	8.16415e-05
5.67226e-05	9.05676e-05
7.56251e-05	7.19266e-05
8.29369e-05	6.46583e-05
8.45432e-05	6.32227e-05
5.34885e-05	9.44094e-05
7.54453e-05	7.24615e-05
8.14871e-05	6.71517e-05
5.17295e-05	9.74014e-05
6.255e-05	8.68869e-05
5.98576e-05	8.9733e-05
5.58916e-05	9.37316e-05
7.74003e-05	7.22948e-05
7.54247e-05	7.44118e-05
6.12585e-05	8.8862e-05
8.20666e-05	6.81983e-05
8.31357e-05	6.73863e-05
5.70255e-05	9.37342e-05
7.0987e-05	7.99385e-05
5.47007e-05	9.6334e-05
8.08331e-05	7.02302e-05
7.53834e-05	7.57293e-05
6.72278e-05	8.39349e-05
6.72374e-05	8.45628e-05
5.73119e-05	9.46257e-05
6.67769e-05	8.56239e-05
5.12664e-05	0.000101802
5.60673e-05	9.75056e-05
6.97007e-05	8.43661e-05
7.63779e-05	7.775e-05
5.27889e-05	0.000101447
7.57131e-05	7.86704e-05
6.30313e-05	9.14876e-05
7.55694e-05	7.90873e-05
6.87824e-05	8.61292e-05
6.28398e-05	9.21139e-05
6.18302e-05	9.37933e-05
7.50144e-05	8.06307e-05
7.3054e-05	8.25942e-05
7.34711e-05	8.24782e-05
7.10408e-05	8.50613e-05
6.60133e-05	9.02629e-05
7.81828e-05	7.81515e-05
7.72557e-05	7.90995e-05
6.50595e-05	9.17786e-05
5.8371e-05	9.86207e-05
6.4204e-05	9.30188e-05
7.20552e-05	8.53362e-05
5.57706e-05	0.000101754
6.63043e-05	9.12243e-05
6.21554e-05	9.55611e-05
6.62774e-05	9.16744e-05
6.61817e-05	9.18032e-05
5.79218e-05	0.000100621
6.93821e-05	8.91766e-05
8.36491e-05	7.49725e-05
7.72717e-05	8.15487e-05
7.31059e-05	8.58098e-05
6.52893e-05	9.40404e-05
7.25233e-05	8.68424e-05
8.73492e-05	7.20463e-05
7.67158e-05	8.29539e-05
8.63332e-05	7.39099e-05
7.10723e-05	8.94022e-05
6.48798e-05	9.5711e-05
6.57086e-05	9.51236e-05
6.88818e-05	9.20533e-05
9.13176e-05	7.03299e-05
6.6759e-05	9.50485e-05
6.83415e-05	9.35408e-05
5.20001e-05	0.000110052
7.50205e-05	8.75112e-05
7.93149e-05	8.32858e-05
7.93145e-05	8.33184e-05
7.46204e-05	8.82386e-05
7.8205e-05	8.47387e-05
7.97656e-05	8.33261e-05
6.24918e-05	0.000100634
5.92947e-05	0.000103869
6.43049e-05	9.88784e-05
6.19366e-05	0.000101474
6.15452e-05	0.000102058
6.00685e-05	0.000104035
6.88896e-05	9.53272e-05
7.4608e-05	8.97701e-05
6.97035e-05	9.47019e-05
8.44494e-05	8.01238e-05
7.10589e-05	9.36363e-05
7.45312e-05	9.03304e-05
9.07283e-05	7.48335e-05
5.42962e-05	0.000111315
6.63727e-05	9.93967e-05
9.19976e-05	7.38935e-05
7.01076e-05	9.59535e-05
7.65127e-05	8.9677e-05
7.50463e-05	9.12807e-05
6.13015e-05	0.000105151
8.05615e-05	8.59258e-05
6.95966e-05	9.7095e-05
7.4528e-05	9.22273e-05
5.66012e-05	0.000110198
9.59166e-05	7.09495e-05
5.71228e-05	0.000109787
8.13061e-05	8.57282e-05
7.35881e-05	9.35134e-05
8.56063e-05	8.18304e-05
9.64894e-05	7.09511e-05
5.97798e-05	0.000107937
9.23557e-05	7.53713e-05
7.28049e-05	9.49265e-05
7.37836e-05	9.39562e-05
6.91787e-05	9.86505e-05
6.32563e-05	0.000104655
7.80206e-05	9.006e-05
7.7909e-05	9.02221e-05
5.25247e-05	0.000116008
7.13943e-05	9.72082e-05
8.25847e-05	8.61324e-05
7.29316e-05	9.58015e-05
7.04112e-05	9.84564e-05
7.12913e-05	9.76957e-05
6.68615e-05	0.000102402
0.000100021	6.94632e-05
7.16148e-05	9.81689e-05
5.71273e-05	0.000112939
8.24193e-05	8.76498e-05
5.70537e-05	0.000113223
7.61142e-05	9.43264e-05
6.00313e-05	0.000110591
7.87522e-05	9.19223e-05
7.02982e-05	0.000100507
5.92363e-05	0.000112057
7.8108e-05	9.32859e-05
5.73642e-05	0.000114118
6.40393e-05	0.000107675
9.38932e-05	7.78726e-05
7.99082e-05	9.18686e-05
9.47268e-05	7.72066e-05
6.51566e-05	0.000106877
7.72797e-05	9.50852e-05
7.31428e-05	9.93924e-05
0.000127654	4.52246e-05
7.69182e-05	9.61448e-05
9.07684e-05	8.23931e-05
6.65569e-05	0.000106713
9.02717e-05	8.31922e-05
6.72098e-05	0.00010627
5.90081e-05	0.000114547
8.05028e-05	9.31079e-05
8.287e-05	9.09026e-05
6.66273e-05	0.00010742
6.1774e-05	0.000112301
6.59553e-05	0.000108211
5.98014e-05	0.000114412
6.63255e-05	0.000107893
9.03203e-05	8.39938e-05
8.30288e-05	9.1486e-05
8.97701e-05	8.49184e-05
7.21809e-05	0.0001027
8.02608e-05	9.49349e-05
7.53811e-05	9.99918e-05
6.3832e-05	0.000111876
7.0069e-05	0.000105674
9.16317e-05	8.43414e-05
7.24337e-05	0.00010375
7.42885e-05	0.000101916
0.000104651	7.17537e-05
9.33635e-05	8.32613e-05
8.17758e-05	9.4852e-05
7.60067e-05	0.000100694
0.000108991	6.79792e-05
8.61557e-05	9.08989e-05
8.34632e-05	9.36674e-05
0.000117989	5.93646e-05
8.555e-05	9.20616e-05
7.65333e-05	0.000101114
8.68231e-05	9.1089e-05
0.000107623	7.04346e-05
6.3113e-05	0.000114979
7.39867e-05	0.000104213
6.27945e-05	0.000115676
6.28624e-05	0.000115716
6.32046e-05	0.000115381
6.7376e-05	0.000111462
6.64483e-05	0.000112505
9.24342e-05	8.65527e-05
9.60569e-05	8.29343e-05
7.75126e-05	0.000101586
7.83902e-05	0.000100889
0.000104472	7.4809e-05
6.71927e-05	0.000112116
6.13079e-05	0.000118154
6.99044e-05	0.000109643
7.38231e-05	0.000106097
8.16573e-05	9.83706e-05
0.000102919	7.7338e-05
9.66742e-05	8.37813e-05
9.25541e-05	8.8142e-05
7.16586e-05	0.000109355
7.04767e-05	0.000110543
6.24596e-05	0.000118586
7.82789e-05	0.000102855
9.7232e-05	8.39547e-05
8.14618e-05	9.99277e-05
6.95946e-05	0.000111811
7.32847e-05	0.00010813
8.0448e-05	0.000100997
8.23687e-05	9.91148e-05
9.33019e-05	8.82304e-05
6.95536e-05	0.000112002
7.50348e-05	0.000106521
7.61508e-05	0.000105685
9.3687e-05	8.82551e-05
7.78288e-05	0.000104123
7.2272e-05	0.000109744
7.42102e-05	0.00010805
6.89885e-05	0.00011328
7.95876e-05	0.000102681
8.56662e-05	9.66056e-05
7.85499e-05	0.000103918
6.16505e-05	0.000121096
8.13354e-05	0.000101535
6.92698e-05	0.000113811
7.36916e-05	0.000109682
7.31314e-05	0.000110422
7.95799e-05	0.000104195
7.75609e-05	0.000106215
7.85851e-05	0.00010521
7.04719e-05	0.000113596
9.14332e-05	9.26885e-05
8.84348e-05	9.60635e-05
9.0701e-05	9.39121e-05
9.765e-05	8.70971e-05
0.000122617	6.22276e-05
8.60234e-05	9.88222e-05
7.24549e-05	0.000112493
7.96312e-05	0.000105337
7.90764e-05	0.000105916
9.65388e-05	8.86166e-05
7.48662e-05	0.00011044
6.36557e-05	0.000121664
7.42201e-05	0.000111511
9.13171e-05	9.45755e-05
8.63741e-05	9.96375e-05
7.64353e-05	0.000109653
8.13141e-05	0.000104777
8.45089e-05	0.000101622
0.00011661	6.95993e-05
7.29477e-05	0.000113436
6.41406e-05	0.000122276
9.39145e-05	9.25089e-05
0.000100987	8.54375e-05
6.45037e-05	0.000121974
8.48701e-05	0.000101669
8.93108e-05	9.72848e-05
8.67321e-05	9.99332e-05
7.15206e-05	0.000115315
7.60012e-05	0.000110926
8.92179e-05	9.7746e-05
7.28097e-05	0.000114444
6.48624e-05	0.000122395
7.62729e-05	0.000111479
0.000100998	8.68528e-05
9.67518e-05	9.11054e-05
7.47661e-05	0.00011313
7.04119e-05	0.000117728
0.000103488	8.49635e-05
8.73778e-05	0.000101183
7.68467e-05	0.000111939
8.28879e-05	0.000105907
9.142e-05	9.76137e-05
7.39397e-05	0.000115141
8.42394e-05	0.000104894
7.55893e-05	0.000113566
6.93092e-05	0.000120053
7.61116e-05	0.000113422
9.27588e-05	9.68955e-05
9.49232e-05	9.47506e-05
6.41845e-05	0.000125494
9.19294e-05	9.79186e-05
6.62814e-05	0.000123578
9.18702e-05	9.82424e-05
6.5869e-05	0.000124262
8.82858e-05	0.000101939
0.000101056	8.92441e-05
7.77859e-05	0.000112596
9.7047e-05	9.34728e-05
9.5212e-05	9.5316e-05
7.74724e-05	0.000113265
8.43408e-05	0.000107028
9.02307e-05	0.000101459
6.454e-05	0.000127193
7.07067e-05	0.00012127
0.00010176	9.03816e-05
8.75731e-05	0.000104704
0.000101733	9.07348e-05
6.5448e-05	0.000127049
7.85608e-05	0.000113991
8.8148e-05	0.000104522
8.37553e-05	0.000109174
6.67843e-05	0.00012626
6.78289e-05	0.000125257
0.000105977	8.72917e-05
8.05342e-05	0.000112824
7.34137e-05	0.000119969
0.000102234	9.11654e-05
9.6058e-05	9.77345e-05
8.33454e-05	0.00011059
6.97295e-05	0.000124216
6.40822e-05	0.000129873
7.73183e-05	0.000116789
7.2089e-05	0.000122047
0.000108499	8.57351e-05
7.95793e-05	0.000114748
9.58888e-05	9.85331e-05
0.000123162	7.13468e-05
9.59107e-05	9.86808e-05
6.72623e-05	0.000127494
9.63049e-05	9.85784e-05
0.000107267	8.7846e-05
8.34325e-05	0.000111758
9.31931e-05	0.000102004
8.18449e-05	0.000113526
7.67612e-05	0.000118795
8.00666e-05	0.000115604
0.000104376	9.1325e-05
7.31518e-05	0.000122552
7.62027e-05	0.000119665
9.32162e-05	0.000102829
8.00924e-05	0.000116151
8.59697e-05	0.000110356
8.12539e-05	0.000115134
9.45563e-05	0.000102082
0.000100351	9.64216e-05
8.18976e-05	0.00011526
8.37745e-05	0.000113663
9.17268e-05	0.000105842
8.53155e-05	0.000112338
0.000102483	9.51964e-05
7.91109e-05	0.000118722
9.55089e-05	0.000102392
8.26086e-05	0.000115375
0.000132079	6.61095e-05
0.000112859	8.5351e-05
0.000108703	8.95218e-05
9.32751e-05	0.000105417
8.6886e-05	0.000111823
9.53067e-05	0.000103531
7.33646e-05	0.00012562
6.33293e-05	0.000135682
8.86443e-05	0.000110416
7.00779e-05	0.000129075
6.87332e-05	0.000130745
0.000127165	7.24946e-05
8.53365e-05	0.000115249
0.00011131	8.92811e-05
7.42071e-05	0.000126472
8.65747e-05	0.000114765
8.03961e-05	0.000121099
0.00010709	9.48284e-05
7.25766e-05	0.000129356
0.000108564	9.35087e-05
8.83946e-05	0.000113885
9.39447e-05	0.0001085
7.08338e-05	0.000131659
0.000113202	8.92931e-05
7.14516e-05	0.000131205
9.48647e-05	0.0001078
9.32479e-05	0.000109475
0.000108081	9.46502e-05
9.53166e-05	0.000107584
8.59471e-05	0.000117059
0.00010337	9.96512e-05
7.58187e-05	0.000127252
8.28996e-05	0.000120232
8.19435e-05	0.000121196
8.41092e-05	0.000119049
0.00013213	7.10394e-05
9.28869e-05	0.000110389
7.99045e-05	0.000123546
9.11431e-05	0.000112804
0.000129172	7.48303e-05
7.12025e-05	0.000132897
0.000101863	0.000102246
8.98969e-05	0.000114227
8.20091e-05	0.000122187
0.000115732	8.86196e-05
7.90847e-05	0.000125271
9.30391e-05	0.000111348
8.7101e-05	0.000117315
7.69468e-05	0.000127484
0.000102081	0.000102372
6.88934e-05	0.000135624
0.000120761	8.41573e-05
8.23489e-05	0.000122586
9.85041e-05	0.000106437
8.17493e-05	0.000123398
0.000104281	0.000100915
9.96244e-05	0.000105758
8.37844e-05	0.000121679
0.000113719	9.21389e-05
7.22439e-05	0.000133679
0.00011551	9.04329e-05
6.77274e-05	0.000138397
0.000100134	0.000106013
7.23487e-05	0.0001339
8.21926e-05	0.000124204
0.000105143	0.00010132
0.000108926	9.76262e-05
7.11628e-05	0.000135423
9.37655e-05	0.000112944
7.24841e-05	0.000134476
0.000120003	8.69959e-05
0.000116103	9.12753e-05
7.60626e-05	0.000131359
8.16109e-05	0.000125855
8.9797e-05	0.000117778
8.72321e-05	0.000120695
9.78367e-05	0.000110259
9.8625e-05	0.000109476
9.01653e-05	0.00011804
8.07869e-05	0.000127612
9.6433e-05	0.000112236
0.000111452	9.72542e-05
0.000103861	0.000105081
7.58673e-05	0.000133075
8.46929e-05	0.000124263
0.000135529	7.36181e-05
0.000102105	0.000107069
8.7627e-05	0.000121559
0.000134762	7.45541e-05
7.09614e-05	0.00013855
9.51227e-05	0.000114735
9.79053e-05	0.000112293
0.000106692	0.000103558
7.94747e-05	0.000130895
0.000119601	9.09136e-05
9.77678e-05	0.000112807
0.000111826	9.88204e-05
0.000131147	7.95663e-05
8.72279e-05	0.000123581
7.50825e-05	0.000135868
9.41111e-05	0.000117044
9.33628e-05	0.000118086
0.000106602	0.000105204
9.56184e-05	0.000116552
8.32278e-05	0.000128974
0.000103648	0.000108561
9.04309e-05	0.000121796
8.60553e-05	0.000126255
7.32934e-05	0.000139156
9.2732e-05	0.000119836
9.71791e-05	0.000115406
8.14983e-05	0.000131096
0.000103773	0.000108907
0.000138322	7.43943e-05
0.000124035	8.89841e-05
8.48206e-05	0.00012864
0.000122805	9.06808e-05
0.000101019	0.000112548
8.90565e-05	0.000124618
0.000126546	8.7586e-05
9.96465e-05	0.000114489
0.000100125	0.00011402
8.2506e-05	0.000131935
7.28175e-05	0.000141712
0.000112979	0.00010157
9.5593e-05	0.00011934
9.00701e-05	0.000125072
0.000103986	0.0001115
9.38307e-05	0.000121682
8.72793e-05	0.000128283
0.000112287	0.000103368
0.000117952	9.77198e-05
9.83348e-05	0.000117729
6.88203e-05	0.000147379
7.47795e-05	0.000141536
0.000127922	8.84281e-05
8.22854e-05	0.000134175
7.82815e-05	0.0001382
7.73351e-05	0.000139427
0.000105794	0.000110977
8.88919e-05	0.000128056
0.000106099	0.000111047
0.000122014	9.51669e-05
9.70056e-05	0.000120319
8.79642e-05	0.000129412
9.44306e-05	0.00012311
8.48167e-05	0.000132888
8.17363e-05	0.00013601
7.53619e-05	0.000142475
9.28261e-05	0.000125132
0.000115813	0.000102357
0.00010991	0.000108317
0.000124339	9.39606e-05
9.0802e-05	0.000127619
0.000112656	0.000105788
8.40293e-05	0.000134628
0.000121142	9.77541e-05
0.000114616	0.000104323
0.000128992	9.01957e-05
0.000101814	0.000117723
0.000101539	0.000118097
8.49538e-05	0.000135087
8.30272e-05	0.000137076
7.74877e-05	0.000142645
8.51749e-05	0.000135186
0.000135074	8.54123e-05
0.000115815	0.000104726
9.52486e-05	0.000125365
9.68552e-05	0.000124021
0.000116685	0.000104302
9.12208e-05	0.000129853
9.22842e-05	0.000128994
7.98002e-05	0.000141493
8.78151e-05	0.000133883
0.000100321	0.000121509
6.12335e-05	0.000160808
8.66518e-05	0.000135425
8.01339e-05	0.000142051
0.000128243	9.40108e-05
7.9966e-05	0.000142671
0.000135902	8.68613e-05
0.000108442	0.000114415
7.82645e-05	0.000144643
9.81978e-05	0.000124767
0.000129749	9.32455e-05
9.31402e-05	0.000129907
0.000101704	0.000121467
9.21513e-05	0.000131145
9.25865e-05	0.000130726
7.59439e-05	0.000147591
8.8036e-05	0.000135624
0.000124374	9.93888e-05
7.54041e-05	0.000148408
0.000105872	0.000118211
0.000101912	0.000122356
8.38373e-05	0.000140473
0.000115295	0.000109243
0.000107063	0.000117625
0.000117283	0.000107461
0.000131021	9.38012e-05
7.8168e-05	0.000146731
0.000108574	0.000116443
0.000120803	0.000104299
0.000125827	9.93069e-05
0.000122721	0.000102649
8.74829e-05	0.000137955
0.000125333	0.000100234
9.5266e-05	0.000130308
0.000128556	9.72391e-05
8.46929e-05	0.000141138
0.000124318	0.000101552
9.28355e-05	0.000133235
9.4345e-05	0.00013177
0.000139201	8.71335e-05
9.48702e-05	0.000131623
0.000133387	9.32144e-05
9.95245e-05	0.000127453
7.51787e-05	0.000152073
0.0001318	9.55261e-05
0.000123498	0.000103977
0.000103435	0.000124044
0.000122658	0.000104824
7.41248e-05	0.000153449
9.8556e-05	0.000129162
0.000110696	0.000117285
0.000125026	0.000103082
0.000145164	8.30072e-05
0.000141588	8.66462e-05
0.000106842	0.000121466
0.000111123	0.000117253
8.95394e-05	0.000138869
0.000137659	9.09547e-05
0.000116337	0.000112326
9.71794e-05	0.000131602
9.99491e-05	0.000128962
9.8502e-05	0.000130416
0.000107285	0.000121785
9.68445e-05	0.000132235
0.000111828	0.000117255
9.896e-05	0.000130185
0.000125297	0.000104079
0.000122599	0.000106959
9.3317e-05	0.00013635
0.000108331	0.000121379
8.90431e-05	0.000140843
9.68813e-05	0.000133067
9.43052e-05	0.000135776
0.000101216	0.000129053
0.00010707	0.000123279
0.000101364	0.000129022
0.0001137	0.000116735
0.000100584	0.000129945
8.95795e-05	0.000140982
0.000109997	0.000120762
9.73244e-05	0.000133515
0.000138309	9.26437e-05
0.000150832	8.02595e-05
0.000124539	0.000106635
0.000120721	0.000110602
8.36881e-05	0.000147735
0.000110213	0.000121507
8.65905e-05	0.00014537
0.000116032	0.000115957
9.66857e-05	0.000135325
0.00012813	0.000104046
9.75685e-05	0.000134825
0.000119298	0.000113219
9.1796e-05	0.000140893
0.000112527	0.000120884
0.000112479	0.000120978
0.000126477	0.000106997
0.000131948	0.000101742
8.42218e-05	0.000149703
9.16489e-05	0.000142338
0.000154775	7.94012e-05
0.000131311	0.000102877
0.000125149	0.00010921
9.40175e-05	0.000141086
0.000140976	9.42315e-05
0.000123938	0.000111339
9.88812e-05	0.00013659
0.000121463	0.00011413
0.00011343	0.000122262
0.000128553	0.000107286
0.000107611	0.000128469
0.000137461	9.87484e-05
0.000154986	8.13158e-05
8.50404e-05	0.000151502
0.000100031	0.000136529
6.96593e-05	0.00016693
8.60924e-05	0.000150577
0.000148757	8.7948e-05
0.000117949	0.000118827
0.000118467	0.000118438
0.00011416	0.000122772
0.000116544	0.00012053
0.000141798	9.53879e-05
0.000131867	0.000105412
9.63605e-05	0.000140923
0.000118646	0.000118675
8.02594e-05	0.000157198
0.000113505	0.000123956
0.0001353	0.000102484
0.000110009	0.000127791
0.000100762	0.000137116
0.000139859	9.80616e-05
0.000104122	0.000133899
0.000108146	0.000129948
0.000162543	7.55667e-05
0.000126067	0.000112143
9.75955e-05	0.000140661
9.32173e-05	0.000145322
0.000100135	0.000138408
0.000113314	0.000125254
9.25111e-05	0.000146086
0.000124511	0.000114287
0.000104674	0.000134178
0.000107731	0.000131375
0.000116329	0.000122814
8.12539e-05	0.000157959
0.00011097	0.000128302
0.000119842	0.000119434
0.000103447	0.000136513
0.000105715	0.000134957
0.000139056	0.000101646
0.000122068	0.000118867
0.000148113	9.28857e-05
0.000144294	9.68072e-05
0.000101765	0.000139468
8.79341e-05	0.00015354
0.000108668	0.000132832
0.000113468	0.000128171
0.000136926	0.00010474
0.000114708	0.000127042
9.53342e-05	0.000146591
9.39518e-05	0.000148025
8.07956e-05	0.000161238
9.09335e-05	0.000151109
0.000116172	0.000125976
0.00010421	0.000138291
0.000100181	0.000142341
0.00013317	0.000109419
0.000116853	0.000125873
0.000131024	0.00011195
0.000118368	0.000124715
0.000110438	0.000132701
0.000124108	0.000119048
8.87661e-05	0.000154393
0.000141936	0.000101259
0.000137656	0.000105673
0.000152809	9.07272e-05
8.53422e-05	0.000158265
0.000129348	0.000114318
9.90831e-05	0.000144668
0.000119812	0.000123962
0.000145116	9.87206e-05
0.000146868	9.70443e-05
0.000116177	0.000127755
9.09686e-05	0.000153215
0.000108019	0.00013631
7.8296e-05	0.000166066
0.000122475	0.000122045
0.000125984	0.000118538
0.000130102	0.000114663
0.000121234	0.000123678
0.000111541	0.000133377
0.000136353	0.000108592
0.000146217	9.89131e-05
9.92405e-05	0.000146038
0.000147276	9.80775e-05
0.000118286	0.000127093
0.000139835	0.000105546
9.29168e-05	0.000152517
0.000119345	0.000126191
0.00010517	0.000140466
0.000100389	0.000145426
0.00015668	8.93187e-05
0.000114883	0.000131398
9.97378e-05	0.00014669
7.76125e-05	0.000168881
0.000114699	0.000131802
0.000122773	0.000123767
0.000112436	0.000134742
0.000109745	0.000137565
0.000100604	0.000146934
0.000147881	9.97182e-05
0.000121147	0.000126458
8.83755e-05	0.000159292
9.81896e-05	0.000149549
9.82561e-05	0.000149498
0.000104137	0.000143849
0.00010564	0.00014236
0.00011122	0.000137053
0.000112506	0.000135847
0.000123549	0.000124901
0.000102878	0.000145616
0.000113263	0.000135293
0.0001575	9.1082e-05
0.000102525	0.000146067
0.000109159	0.000139552
0.000136905	0.000111916
0.000128656	0.000120283
0.000120891	0.000128198
0.000127851	0.000121355
0.000137771	0.000111704
0.000121579	0.000128039
0.000160239	8.9432e-05
0.000120979	0.000129215
0.000117674	0.000132597
7.62027e-05	0.000174132
0.000159261	9.11268e-05
9.04675e-05	0.000159977
0.000134172	0.00011632
9.27741e-05	0.000157736
9.61531e-05	0.000154368
0.000106095	0.000144922
0.000126897	0.000124208
0.00012873	0.000122667
0.000116809	0.000134711
0.000105018	0.000146701
0.000108492	0.00014332
0.000125392	0.000126427
0.000110394	0.000141608
9.68049e-05	0.00015527
0.000163227	8.90233e-05
0.000118401	0.000133867
0.000117059	0.000135304
0.000107961	0.000144475
0.000116628	0.000135862
0.000108822	0.000143691
0.000121167	0.000131539
0.000105791	0.000147036
0.000122691	0.000130138
9.75794e-05	0.000155262
0.000100685	0.000152214
0.000123736	0.000129294
0.000159322	9.40762e-05
8.42054e-05	0.000169248
9.92479e-05	0.000154267
0.000124254	0.000129414
0.000102649	0.000151136
0.000103255	0.000150578
0.000123703	0.000130211
0.000129915	0.000124078
0.000117566	0.00013667
9.32738e-05	0.000161076
0.000175332	7.90658e-05
0.000115452	0.000139044
0.000121263	0.000133234
0.000103953	0.000150802
0.000114162	0.000140598
0.000152921	0.000101968
0.000103353	0.000151658
8.63763e-05	0.000168884
0.000115345	0.00013993
0.000139765	0.000115521
9.51741e-05	0.000160128
0.000127912	0.000127522
0.000105505	0.000150036
0.000132822	0.000122737
0.000103539	0.000152207
0.000122915	0.000132998
0.000140528	0.000115401
0.000118087	0.000137849
0.000133352	0.000122602
0.000108014	0.000147953
9.49175e-05	0.000161127
0.000150062	0.000106077
9.95242e-05	0.000156746
0.000110264	0.000146055
0.000127266	0.000129228
0.000104057	0.000152494
0.000168752	8.78808e-05
0.000120049	0.000136612
0.000130725	0.000126111
0.000103074	0.000153768
0.000122613	0.000134332
0.000130518	0.00012659
0.000161091	9.61746e-05
0.000148751	0.00010857
0.000107232	0.000150416
0.000134205	0.000123604
0.00014573	0.000112139
0.000148674	0.00010953
0.00015217	0.000106411
0.000101145	0.000157495
9.33824e-05	0.000165427
0.000134038	0.000124862
0.000127326	0.000131689
8.96274e-05	0.000169442
0.000138222	0.000120974
0.000105602	0.000153793
0.000119291	0.000140184
0.000145774	0.000114004
0.000147931	0.000111881
0.000149274	0.000110945
0.000138176	0.000122069
0.00013514	0.000125165
0.000105041	0.000155447
0.000123001	0.000137491
0.000126705	0.000133902
0.000132912	0.000127791
0.000126278	0.000134795
0.000148373	0.000112787
9.71815e-05	0.000164131
0.000110156	0.000151384
0.000120951	0.000140634
0.000113807	0.000147855
0.000132834	0.000128992
0.000130117	0.000132136
0.000136497	0.000125877
0.000123866	0.000138632
0.000143155	0.00011937
0.000160756	0.000102009
0.000126468	0.000136442
0.000116669	0.000146259
0.000118728	0.000144384
9.52807e-05	0.000167834
0.000112152	0.000151273
0.000109011	0.00015444
0.000114883	0.000148613
0.000120638	0.000142935
0.000146067	0.000117543
0.000134742	0.000128919
0.000129037	0.0001347
0.000120367	0.000143518
0.000142428	0.000121666
0.000132938	0.000131199
9.86674e-05	0.000165475
0.000116017	0.000148848
0.000133532	0.000131389
0.000114962	0.000150085
0.000130004	0.000135204
0.00012724	0.00013797
0.00013911	0.000126322
0.000118938	0.000146522
0.000112279	0.000153215
0.000158848	0.000106656
0.00017347	9.22823e-05
0.000112202	0.000153664
9.66414e-05	0.000169403
0.000145201	0.000120856
0.000105951	0.000160133
0.000168374	9.77296e-05
0.000144602	0.000121604
9.43399e-05	0.000171879
0.000129656	0.00013662
0.000112209	0.000154247
0.00015222	0.000114423
0.00012684	0.00014015
0.000136385	0.000130857
0.000123961	0.000143544
0.000119083	0.000148489
0.000106655	0.000160971
0.000124873	0.000142758
0.000113228	0.000154491
0.000153797	0.000114192
0.000101189	0.000166841
0.000167818	0.000100565
0.000171023	9.74621e-05
9.36101e-05	0.000174939
0.00015215	0.000116567
0.000139016	0.000129769
0.000116127	0.00015282
0.000133922	0.000135037
0.000115615	0.000153368
0.000120574	0.000148451
0.000133657	0.000135767
0.000120957	0.000148531
0.000118254	0.000151367
0.000116826	0.000152928
9.99655e-05	0.000169848
9.65377e-05	0.000173401
9.75705e-05	0.000172516
0.000117844	0.000152336
0.000116167	0.000154276
0.000145998	0.000124469
0.000104875	0.000165638
0.00015927	0.000111263
0.00012525	0.000145301
0.000108563	0.000162
0.000111487	0.000159668
0.000138949	0.000132334
0.000135768	0.000135515
0.00010732	0.000163976
0.000113064	0.000158265
0.000163708	0.000107633
0.000111025	0.000160411
0.000118479	0.000152991
0.000120283	0.000151204
0.000171978	9.96234e-05
0.000152238	0.000119434
0.000144922	0.000126961
0.000141957	0.000130134
0.0001643	0.000107903
0.000159787	0.000112493
0.000149129	0.000123224
0.000110873	0.000161746
0.000141151	0.000131663
0.000129625	0.000143325
0.000117662	0.00015536
0.000115821	0.000157296
0.000132153	0.000141275
0.000153284	0.000120297
0.000134274	0.000139408
9.99474e-05	0.000174011
0.000110467	0.000163495
0.000161964	0.000112087
0.000148824	0.000125252
0.000171396	0.000102706
0.000141476	0.000132868
0.00015944	0.000114948
0.000132015	0.000142426
0.000144261	0.000130255
0.000112642	0.000162112
0.000154441	0.000120595
0.000111013	0.000164347
0.000101521	0.000173876
0.000102775	0.000172763
0.000125047	0.000150501
0.000120526	0.000155071
0.000181227	9.49233e-05
0.000131275	0.000144928
0.000160018	0.000116198
9.654e-05	0.0001797
0.000133162	0.00014312
0.000136741	0.000139583
0.000103188	0.000173209
0.000117605	0.000159051
0.000128878	0.000147879
0.000117764	0.000159013
0.000169673	0.000107209
0.000157545	0.000119571
0.000140969	0.000136403
0.000123472	0.000153916
0.000100573	0.000177127
0.000133245	0.000144478
0.000182147	9.55915e-05
0.000143687	0.000134199
0.000180318	9.80158e-05
0.000137935	0.000140431
8.56183e-05	0.000192751
0.0001251	0.000153333
0.000110726	0.000167758
0.000143272	0.000135227
0.000124126	0.000154505
0.000158952	0.00011989
0.000153014	0.000125846
0.000165508	0.000113432
0.000149416	0.000129573
0.000110056	0.000169083
0.000100031	0.000179339
0.000139387	0.000140044
0.000104115	0.000175394
0.000181301	9.86214e-05
0.000115892	0.000164045
0.000133488	0.000146497
0.000119294	0.000160833
0.000135339	0.000144873
9.19626e-05	0.000188272
0.000132951	0.00014747
0.000129949	0.000150531
0.000120521	0.000159965
0.000172255	0.00010829
0.000145609	0.000135346
0.000104245	0.000176837
0.000170955	0.000110299
0.000138005	0.000143692
0.000128213	0.000153635
0.000144675	0.00013733
9.07687e-05	0.000191328
0.000125764	0.00015634
0.00012488	0.000157435
0.000150954	0.000131496
0.000173732	0.000108784
0.000170466	0.00011223
0.000110851	0.000171948
0.000144509	0.000138312
0.000103057	0.000179787
0.000111132	0.000171873
0.000114518	0.000168538
0.000106886	0.000176221
0.000150272	0.000132957
0.000127927	0.000155359
0.000173352	0.000110051
0.000141408	0.000142327
0.00011121	0.000172582
0.000121281	0.000162572
0.000147234	0.000136877
0.000140879	0.000143249
0.000122779	0.000161729
0.000167505	0.000117376
0.000129163	0.000155778
0.000112838	0.000172105
0.000121639	0.00016332
0.000142795	0.0001423
0.000131239	0.000153872
0.000158803	0.000126479
0.00012074	0.000164607
0.000144423	0.000141161
0.000112222	0.00017342
0.000139426	0.000146348
0.000140482	0.0001454
0.000165594	0.000120446
0.000140353	0.000145812
0.000143677	0.000142516
0.000142057	0.000144218
0.000164911	0.000121407
0.000144011	0.000142689
0.000120539	0.000166361
0.000188699	9.82876e-05
0.000137423	0.000149696
0.000134141	0.000153038
9.63755e-05	0.00019104
0.000138532	0.000148884
0.000188593	9.88482e-05
0.000116113	0.000171431
0.000123434	0.000164289
9.25561e-05	0.000195194
0.000157544	0.000130276
0.000163441	0.000124496
0.000154517	0.000133487
0.000173639	0.000114549
0.000110765	0.000177541
0.000140239	0.000148248
0.000125297	0.000163244
0.000156443	0.000132478
0.000141175	0.00014782
0.000190959	9.80894e-05
0.000152422	0.000136646
0.000176329	0.000112756
0.000113517	0.00017559
0.000161783	0.000127376
0.000141825	0.000147376
0.000118346	0.000171048
0.000128651	0.000160745
0.000109466	0.000179948
0.000159639	0.000129979
0.000104424	0.000185327
0.000162231	0.000127629
0.000147785	0.000142168
0.000103512	0.000186447
0.000133032	0.000156948
0.000132345	0.000157726
0.000148486	0.000141673
0.000109811	0.000180361
0.000139688	0.000150666
0.000113029	0.00017734
0.000138851	0.000151678
0.000119557	0.000171002
0.000142052	0.000148613
0.000184574	0.000106213
0.000114212	0.00017659
0.000129449	0.000161385
0.000108046	0.00018283
0.000145978	0.00014497
0.000148819	0.000142171
0.000117743	0.000173533
0.000141144	0.00015016
0.000137483	0.000153881
0.000138465	0.000153097
0.000115502	0.000176195
0.000110178	0.000181645
0.00019137	0.000100698
0.00017761	0.000114572
0.000177288	0.000115175
0.000115748	0.000176975
0.000152905	0.000139941
0.000119268	0.000173644
0.000193728	9.93846e-05
0.000103096	0.000190154
0.000146089	0.000147163
0.000117618	0.00017566
0.000152039	0.000141316
0.000111697	0.00018169
0.000105871	0.000187533
0.000152018	0.000141533
0.00016321	0.000130433
0.000150574	0.000143135
0.00012347	0.000170381
0.000173317	0.000121419
0.000152209	0.000142601
0.000178688	0.000116167
0.000146632	0.000148229
0.000153406	0.000141529
0.00015521	0.000139747
9.85621e-05	0.000196692
0.000121494	0.000173762
0.000121362	0.00017392
0.00013158	0.000163855
0.000185867	0.000109749
0.000182433	0.000113188
0.000154535	0.000141209
0.000136285	0.000159519
0.000166469	0.000129424
0.000134724	0.000161251
0.000136482	0.000159545
0.000131864	0.00016441
0.000192539	0.000104236
0.000122718	0.000174188
0.000148015	0.000148958
0.000149707	0.000147704
0.00012131	0.000176521
0.000161708	0.000136389
0.000126676	0.00017157
0.000201452	9.69419e-05
9.44631e-05	0.00020418
0.000164243	0.000134605
0.000138468	0.000160422
0.000119401	0.000179563
0.000114873	0.000184131
0.000107629	0.00019142
0.000118016	0.000181148
0.000120679	0.000178569
0.000191726	0.000107724
0.000107114	0.000192384
0.000102705	0.000196802
0.000150666	0.000149174
0.000137136	0.000163199
0.000143575	0.000157047
0.000105582	0.000195071
0.000113575	0.000187328
0.00019048	0.000110965
0.0001259	0.000175629
0.000122868	0.000179032
0.000144297	0.000157737
0.000156943	0.000145116
0.000172459	0.000129799
0.000109415	0.000192866
0.000122144	0.000180242
0.000152936	0.000149502
0.000140851	0.000161634
0.000135365	0.000167183
0.000121713	0.000180843
0.000143835	0.000158737
0.000138371	0.000164214
0.000108508	0.000194286
0.000187702	0.000115199
0.000133236	0.000169684
0.000186382	0.000116594
0.000161417	0.000141716
0.000157795	0.000145382
0.00016632	0.000136886
0.000170764	0.000132667
0.000195281	0.000108153
8.15502e-05	0.000221886
0.000135953	0.000167605
0.0001508	0.000152882
0.000133112	0.000170585
0.000151333	0.000152471
0.000147526	0.000156445
0.000151574	0.000152414
0.000199929	0.000104165
0.000124518	0.000179655
0.000134176	0.000170037
0.000186846	0.000117631
0.000130229	0.000174318
0.00013144	0.000173221
0.000116347	0.000188373
0.000144361	0.00016058
0.000116203	0.000188966
0.000130452	0.000174989
0.000179913	0.00012596
0.000169819	0.000136219
0.000159387	0.000146823
0.00016507	0.000141272
0.000163772	0.000142732
0.000136044	0.000170614
0.00013777	0.000168908
0.000112086	0.000194709
9.97984e-05	0.000207034
0.000102768	0.000204186
0.00015825	0.000148739
0.000153523	0.000153523
0.000133642	0.000173441
0.00011281	0.000194375
0.000103374	0.000203845
0.000155359	0.000151928
0.00016477	0.000142648
0.000128656	0.000178913
0.000177046	0.000130526
0.000188348	0.000119315
0.000111117	0.00019667
0.000136938	0.000171031
0.000104805	0.00020318
0.000166741	0.000141283
0.000128412	0.000179888
0.000120824	0.000187696
0.000180152	0.000128412
0.000188081	0.000120749
0.000110909	0.000197953
0.000195244	0.00011387
0.000202532	0.000106632
0.000182243	0.00012721
0.000157155	0.000152358
0.000175209	0.00013442
0.000144715	0.000164944
0.0001791	0.000130815
0.000137378	0.000172642
0.000162953	0.000147229
0.000135993	0.000174252
0.000193232	0.00011722
0.000155797	0.000154662
0.000130889	0.000179888
0.000122461	0.000188384
0.000128297	0.000182572
0.000146356	0.000164574
0.000150042	0.000161214
0.000129146	0.000182344
0.000171861	0.00014002
0.000172712	0.000139171
0.000156819	0.000155116
0.000123373	0.000188682
0.000196133	0.000116101
0.000127335	0.000185008
0.000200234	0.000112573
0.000134672	0.000178396
0.000116041	0.000197236
0.000188291	0.000125121
0.000111978	0.000201694
0.000193876	0.000119989
0.000163223	0.00015074
0.000133776	0.000180239
0.000125883	0.000188182
0.00016211	0.000151998
0.00019792	0.000116483
9.80834e-05	0.000216505
0.000143637	0.000171207
0.000174736	0.000140221
0.000195516	0.000119697
0.000172067	0.000143148
0.000102641	0.000213067
0.000168954	0.000146755
0.000141054	0.000174705
0.000134109	0.00018169
0.00013039	0.000185525
0.000108232	0.000207824
0.000167979	0.000148384
0.00018129	0.000135091
0.000152848	0.000163935
0.00012696	0.000189918
9.48536e-05	0.000222315
0.000112697	0.000204647
0.000155073	0.000162309
0.000170102	0.000147514
0.000162917	0.00015486
0.000173105	0.000144874
0.000147339	0.000171191
0.000212058	0.000106635
0.000131403	0.000187674
0.000150712	0.000168466
0.000134112	0.000185239
0.000136253	0.00018326
0.00019637	0.000123145
0.000161243	0.00015841
0.000130411	0.000189328
0.000152777	0.000167048
0.000160612	0.000159256
0.000125757	0.000194174
0.000109165	0.000210979
0.000140515	0.000179694
0.000184394	0.000135987
0.000136107	0.00018444
0.000198605	0.000121961
0.000199656	0.000120996
0.000160508	0.000160209
0.000124331	0.000196427
0.000144225	0.000176579
0.000167915	0.000152912
0.000180161	0.00014086
0.000163189	0.000157885
0.000113973	0.000207236
0.000161031	0.000160224
0.000109951	0.000211314
0.000160167	0.000161116
0.000176445	0.000144868
0.000183824	0.000137503
0.000122993	0.000198486
0.000199455	0.000122099
0.000184577	0.00013703
0.000141431	0.000180684
0.000182512	0.000139615
0.000207292	0.000114955
0.000194115	0.000128321
0.000189143	0.000133456
0.00014417	0.000178443
0.000129289	0.000193411
0.000192425	0.000130308
0.000142668	0.000180122
0.000126589	0.000196468
0.00015768	0.00016539
0.00015615	0.000167007
0.000124566	0.00019876
0.000172429	0.000151078
0.000157051	0.000166744
0.000123496	0.000200377
0.000140387	0.000183663
0.00020455	0.000119512
0.000169632	0.000154464
0.00018749	0.000136842
0.000117985	0.000206349
0.000202716	0.00012162
0.000179937	0.000144746
0.000177624	0.000147272
0.000122122	0.000202778
0.000142898	0.000182298
0.000155131	0.000170217
9.99096e-05	0.000225576
0.000111615	0.000213912
0.000174393	0.000151439
0.000135045	0.000190858
0.000169508	0.00015652
0.000201168	0.000124898
0.000142297	0.000183948
0.000157317	0.000169258
0.000213018	0.000113731
0.000151277	0.000175548
0.000192349	0.00013449
0.000141237	0.000185652
0.000204442	0.000122667
0.000176108	0.000151236
0.000203155	0.000124388
0.000161727	0.00016582
0.000159028	0.000168631
0.000183464	0.000144303
0.000146363	0.000181436
0.0001545	0.000174039
0.000158733	0.000170026
0.000183258	0.000145578
0.000186135	0.000142806
0.00020387	0.000125305
0.000133395	0.000195857
0.000203915	0.000125441
0.000164868	0.000164543
0.000207274	0.000122233
0.000139614	0.000190123
0.000177485	0.000152269
0.000105339	0.000224462
0.00015278	0.000177025
0.000130775	0.0001991
0.000156846	0.000173071
0.00014233	0.000188488
0.000129862	0.000200996
0.000153453	0.000177455
0.000170573	0.0001606
0.000174787	0.000156434
0.000168906	0.000162356
0.000175534	0.000156396
0.000219006	0.000113121
0.000210373	0.000121807
0.000200985	0.000131239
0.00016238	0.00016988
0.000198795	0.00013359
0.000165536	0.000166924
0.000113812	0.000218983
0.000183772	0.000149026
0.000160114	0.00017272
0.000205467	0.000127382
0.000186891	0.000146019
0.000160907	0.000172108
0.000120157	0.000212975
0.000112711	0.000220777
0.000158636	0.000174978
0.000187344	0.000146369
0.000164371	0.000169527
0.000125829	0.000208095
0.000131724	0.000202396
0.00015985	0.000174286
0.000175687	0.000158654
0.000111683	0.00022267
0.000156228	0.000178389
0.000164397	0.000170267
0.000119714	0.00021501
0.000158362	0.000176583
0.00019158	0.000143542
0.000137166	0.000198052
0.000102404	0.000233238
0.000132651	0.000203038
0.000113006	0.000222772
0.000123563	0.000212322
0.000174533	0.000161645
0.000138783	0.000197446
0.000174761	0.000161553
0.000176752	0.000159565
0.000194704	0.000141858
8.56172e-05	0.000250948
0.000150288	0.000186304
0.000113639	0.000223095
0.000113395	0.000223743
0.000129438	0.000207741
0.000145939	0.00019153
0.000207146	0.00013055
0.00020529	0.000132607
0.000143778	0.00019441
9.77962e-05	0.000240407
0.000175734	0.000162485
0.000211883	0.000126388
0.000134543	0.000203884
0.000147922	0.000190563
0.00013305	0.000205438
0.000133643	0.000205083
0.000103663	0.000235081
0.000217291	0.000121831
0.000161075	0.000178407
0.000199712	0.000139773
0.000146668	0.000192819
0.000218337	0.000121294
0.00012701	0.000212827
0.000203464	0.000136484
0.000114867	0.000225137
0.00019145	0.000148589
0.000144058	0.000196092
0.000157722	0.000182735
0.00022129	0.000119278
0.000181652	0.000158949
0.000172287	0.000168375
0.000170811	0.000169968
0.000141313	0.000199477
0.000119494	0.000221391
0.000156435	0.000184461
0.000170435	0.000170501
0.00017651	0.000164581
0.000203584	0.00013752
0.000217896	0.000123275
0.000184491	0.000156746
0.00017304	0.000168296
0.000185459	0.000155953
0.000184739	0.000156813
0.000119089	0.000222478
0.000196203	0.000145418
0.000114855	0.000226903
0.000160251	0.000181629
0.000128456	0.000213479
0.000138314	0.000203663
0.000213478	0.000128622
0.000132016	0.000210096
0.000127003	0.000215316
0.000158623	0.000183801
0.000125911	0.000216567
0.000182052	0.000160735
0.000121857	0.000220996
0.000134237	0.000208627
0.000128903	0.000214025
0.000218077	0.000124944
0.000142425	0.000200672
0.000131586	0.000211534
0.000203082	0.000140074
0.000146058	0.000197239
0.000185241	0.000158095
0.00013283	0.000210514
0.00015593	0.000187489
0.000113129	0.000230293
0.000149397	0.000194208
0.000149601	0.000194055
0.000172686	0.000171244
0.000115138	0.000228794
0.00018181	0.000162236
0.000214224	0.000130446
0.000205577	0.000139306
0.000202265	0.000142676
0.000116732	0.000228219
0.000167502	0.000178018
0.000215307	0.000130473
0.000214227	0.00013184
0.00016187	0.000184371
0.000211245	0.000135046
0.000201736	0.000144624
0.000185339	0.00016103
0.000174429	0.000171953
0.00019694	0.000149487
0.00016352	0.00018302
0.000158702	0.000187913
0.000168044	0.000178964
0.00017732	0.000169767
0.000206387	0.00014071
0.000168479	0.000178677
0.00017109	0.00017607
0.000136417	0.000210912
0.000215111	0.000132266
0.000175407	0.000172026
0.000183463	0.000164003
0.000169565	0.000178199
0.000156002	0.000191843
0.000214187	0.0001337
0.000146876	0.000201016
0.000156292	0.000191717
0.000163297	0.000184874
0.000167879	0.000180331
0.000167593	0.000180626
0.000203643	0.000144654
0.000134705	0.000213767
0.000185111	0.000163511
0.00021407	0.000134644
0.000150918	0.000198035
0.000193826	0.000155175
0.000195325	0.000153678
0.00022806	0.000121063
0.000149583	0.00019969
0.000116691	0.000232706
0.000177412	0.000172304
0.000197892	0.00015209
0.000196671	0.000153351
0.000171527	0.000178713
0.000187011	0.000163254
0.00012513	0.000225268
0.000229675	0.000120792
0.000130728	0.000219942
0.000213876	0.000136819
0.000236888	0.000113818
0.000209165	0.000141574
0.000139682	0.00021117
0.000122689	0.000228473
0.000174246	0.000177042
0.000188832	0.000162531
0.000119703	0.000231716
0.00016009	0.000191391
0.000179248	0.000172321
0.000161689	0.000189964
0.000128085	0.000223708
0.000144987	0.000206869
0.000210125	0.000141772
0.000127326	0.000224822
9.62961e-05	0.000255864
0.000214888	0.000137282
0.000157608	0.000194624
0.000133944	0.000218648
0.000208205	0.00014448
0.000178571	0.000174371
0.000169927	0.000183391
0.000209459	0.00014414
0.000147867	0.000205965
0.000126882	0.000226974
0.000185293	0.000168653
0.000118005	0.000236071
0.000209205	0.000144874
0.000203593	0.000150587
0.000174983	0.000179444
0.000161008	0.000193425
0.000172299	0.000182382
0.000169192	0.000185504
0.000173054	0.000181741
0.000219015	0.000135849
0.000187799	0.000167065
0.000153369	0.000201754
0.000121595	0.000233706
0.00020678	0.000148567
0.000139511	0.000216076
0.000209283	0.000146482
0.000125741	0.000230038
0.000148193	0.000207824
0.000223913	0.000132366
0.000225176	0.00013124
0.000135324	0.000221372
0.000167515	0.000189202
0.000197869	0.000158942
0.000209609	0.000147221
0.000196645	0.00016021
0.000161945	0.000195155
0.000224083	0.000133175
0.000196347	0.00016102
0.000140535	0.000216903
0.000186278	0.000171183
0.000159384	0.000198177
0.000262583	9.51079e-05
0.000232277	0.00012553
0.000209401	0.000148498
0.000180663	0.000177425
0.000203799	0.00015452
0.000156097	0.000202426
0.000149828	0.000208754
0.000123899	0.00023471
0.000177195	0.000181528
0.000135174	0.000223562
0.000142057	0.000216937
0.000197656	0.000161642
0.000149668	0.000209684
0.000166299	0.000193088
0.000203465	0.000155961
0.00022425	0.000135418
0.000238493	0.000121441
0.000173136	0.000187241
0.000220559	0.000140008
0.000210039	0.000150551
9.28019e-05	0.000267804
0.000140745	0.000220257
0.000173789	0.000187337
0.000168876	0.000192319
0.00017616	0.000185144
0.000231684	0.000129691
0.000133129	0.000228401
0.000230412	0.000131285
0.000174979	0.000186889
0.000166573	0.000195384
0.000176646	0.000185381
0.000137122	0.000224927
0.000213656	0.000148449
0.000178868	0.000183427
0.000190184	0.000172113
0.000204449	0.000157933
0.000229106	0.000133368
0.000147474	0.00021524
0.000173524	0.000189273
0.000167148	0.00019565
0.000176838	0.000186038
0.000189572	0.000173844
0.000144862	0.000218648
0.000233875	0.000129697
0.000138419	0.000225165
0.000226	0.00013784
0.000135519	0.000228323
0.000128041	0.000235874
0.000225125	0.000138794
0.000200745	0.00016327
0.00012826	0.000235806
0.000157311	0.000206857
0.000156144	0.000208046
0.000197239	0.000167035
0.000147404	0.000217202
0.000191593	0.000173243
0.000155789	0.000209113
0.000158538	0.000206424
0.00017929	0.000186031
0.000147127	0.00021824
0.000215813	0.00014964
0.000152073	0.000213571
0.000172036	0.000193675
0.000125725	0.000240142
0.000154654	0.000211321
0.000209356	0.000156627
0.000189455	0.000176544
0.000146799	0.000219284
0.000204049	0.000162153
0.000172183	0.000194197
0.000130258	0.000236198
0.000239061	0.000127704
0.000213474	0.000153385
0.00019184	0.000175039
0.000190427	0.000176554
0.000209132	0.000157885
0.00013997	0.000227953
0.000174805	0.000193215
0.000223473	0.000144554
0.000141673	0.000226544
0.000134841	0.000233393
0.000231183	0.000137237
0.000196077	0.000172517
0.000142817	0.000226125
0.000205873	0.000163223
0.000122176	0.00024697
0.000196819	0.000172411
0.000180028	0.00018937
0.000168311	0.000201132
0.000125782	0.000243727
0.000127449	0.000242088
0.000141598	0.000228146
0.000186651	0.000183244
0.000156224	0.000213715
0.000221936	0.00014811
0.000162846	0.000207375
0.000211051	0.000159595
0.000136469	0.000234497
0.000227891	0.000143526
0.000208516	0.000162974
0.00016185	0.000209881
0.000137599	0.000234438
0.000192148	0.000179923
0.000158565	0.000213592
0.000148777	0.000223421
0.000197129	0.000175121
0.000202781	0.000169716
0.000160576	0.000211968
0.000162329	0.000210266
0.000160802	0.000211831
0.000124098	0.000248553
0.000126382	0.000246906
0.000182125	0.000191258
0.00017046	0.000202967
0.000232755	0.000140893
0.000156389	0.000217373
0.000136292	0.00023759
0.000145153	0.000228962
0.000234445	0.000139745
0.000171281	0.000203196
0.000162956	0.000211579
0.00022189	0.000152796
0.000148053	0.00022671
0.000189342	0.000185427
0.000146548	0.000228301
0.00021024	0.000165066
0.000203557	0.000171801
0.000190563	0.000185002
0.000138643	0.000237186
0.000139873	0.000236037
0.000139487	0.000236822
0.000207045	0.000169486
0.000154509	0.000222213
0.000231693	0.000145167
0.000124075	0.00025281
0.000247393	0.000129563
0.000140499	0.000237091
0.000174168	0.000203513
0.000145008	0.000232851
0.000187627	0.000190416
0.000220246	0.000157931
0.000236678	0.00014156
0.000209472	0.000168931
0.000249077	0.000129358
0.000195757	0.000182724
0.000248131	0.000130622
0.000245084	0.000133953
0.000185926	0.000193196
0.000161913	0.000217383
0.000165118	0.000214286
0.000231712	0.000148109
0.000234174	0.000145916
0.000151885	0.000228291
0.000186036	0.000194251
0.000179931	0.000200822
0.000229871	0.000150919
0.000127528	0.000253434
0.000180295	0.00020077
0.000251814	0.000129388
0.000223411	0.000158148
0.000146295	0.000235265
0.000209178	0.000172405
0.000192631	0.00018901
0.000149168	0.000232541
0.000176455	0.000205354
0.000194851	0.000187177
0.00019004	0.000192169
0.000212917	0.000169378
0.000214022	0.000168578
0.000195467	0.000187309
0.000206772	0.000176101
0.000186531	0.000196378
0.000224378	0.000158534
0.00017541	0.000207585
0.000142648	0.00024064
0.000201666	0.000181632
0.000155467	0.000227835
0.000182962	0.000200624
0.000179473	0.000204388
0.0001822	0.000201849
0.000138586	0.000245662
0.000166096	0.00021866
0.000170086	0.000214813
0.000176784	0.000208319
0.000220098	0.000165149
0.00019435	0.000191155
0.000166536	0.000218976
0.000135488	0.000250285
0.000156484	0.000229436
0.000172153	0.000213791
0.000118101	0.000267946
0.00025314	0.000132955
0.000195353	0.00019075
0.000257085	0.000129053
0.000140305	0.000245958
0.000220986	0.000165329
0.000211811	0.000174515
0.00018945	0.000197516
0.00025005	0.000137286
0.000172139	0.000215221
0.000202191	0.000185473
0.000146579	0.000241133
0.000150773	0.0002371
0.000221919	0.00016613
0.000175317	0.000212975
0.000229248	0.000159068
0.000183851	0.000204623
0.000185131	0.000203547
0.000141099	0.000247712
0.000213649	0.000175164
0.000214241	0.000174688
0.000212766	0.000176252
0.000218198	0.000170862
0.000134265	0.000255074
0.00013837	0.000251175
0.000195542	0.000194071
0.000193944	0.000195705
0.0001911	0.000198569
0.000198134	0.000191822
0.000212567	0.000177466
0.00017195	0.000218096
0.000240178	0.000150076
0.000255418	0.000134886
0.000122468	0.000267905
0.00018679	0.000203627
0.000170977	0.000219491
0.000228486	0.000162053
0.00016859	0.00022195
0.000189186	0.000201523
0.000252353	0.000138395
0.000228855	0.000162334
0.000169677	0.00022178
0.000226922	0.000164663
0.0001744	0.000217315
0.000167096	0.0002247
0.00019967	0.000192546
0.0001573	0.000235052
0.000186517	0.000205989
0.000163745	0.000229
0.000158671	0.00023446
0.000147377	0.000246179
0.000203464	0.000190128
0.000182221	0.000211392
0.000197124	0.00019649
0.000136063	0.00025756
0.000237862	0.000156071
0.000227217	0.000167155
0.000188446	0.000205943
0.000191791	0.000202665
0.00013714	0.000257906
0.000143022	0.000252306
0.000109372	0.000286085
0.000274675	0.000120886
0.00020859	0.000186973
0.000210194	0.00018545
0.00017227	0.000223416
0.000150138	0.000245704
0.000181644	0.000214216
0.000211845	0.000184063
0.000210364	0.000185663
0.000250697	0.000146209
0.000254118	0.000142789
0.000198662	0.000198314
0.00014837	0.000248779
0.000240153	0.000157304
0.000168353	0.000229436
0.000200112	0.00019779
0.000166809	0.000231137
0.000178604	0.000219471
0.000245858	0.00015228
0.000245907	0.000152823
0.000218111	0.00018071
0.000131741	0.000267103
0.00014819	0.000250665
0.000174448	0.000224417
0.000233091	0.000165783
0.000239284	0.000159776
0.000166884	0.000232375
0.000207586	0.000191797
0.000217686	0.00018177
0.000144388	0.000255082
0.000227083	0.000172694
0.000186683	0.000213172
0.000214309	0.000185662
0.000136795	0.000263598
0.000184617	0.000215813
0.000140587	0.000259875
0.000148576	0.000252088
0.000216817	0.000184784
0.000106557	0.000295242
0.000184432	0.000217944
0.000224423	0.000178108
0.000140459	0.000262234
0.000198108	0.000204769
0.000236568	0.000166311
0.000156957	0.000246403
0.000190778	0.000212728
0.000127337	0.000276389
0.000250098	0.000153763
0.000177597	0.000226335
0.000223665	0.000180321
0.000176456	0.000227835
0.000182968	0.000221368
0.000226345	0.00017814
0.000258967	0.000145583
0.000160192	0.000244385
0.00017806	0.000226594
0.000207474	0.000197399
0.000169263	0.000235628
0.000168429	0.000237319
0.00023672	0.000169258
0.000149585	0.000256713
0.000191143	0.000215325
0.000146962	0.00025953
0.000159497	0.000247189
0.00018647	0.000220232
0.000179512	0.000227615
0.00023079	0.000176407
0.000248312	0.000159036
0.000138595	0.00026876
0.000193659	0.000213884
0.000243633	0.000163921
0.000213034	0.00019463
0.000213292	0.000194458
0.000208783	0.000199129
0.000252726	0.000155862
[truncated: 1,841 more rows]

## Sheet: Fig. 1d
Fig. 1d data
Ratio Stoichiometry Exp.1/Exp.2	Log2 ratio
1	0
1	0
1	0
0.901847	-0.149045
0.886027	-0.174577
1.13535	0.183136
0.952793	-0.0697646
0.768219	-0.38041
0.640359	-0.643046
0.703047	-0.508307
0.777727	-0.362664
0.816135	-0.29312
1.4067	0.492318
0.516145	-0.954151
1.59847	0.67669
0.713205	-0.487611
0.705267	-0.503759
1.24036	0.310758
0.72114	-0.471648
0.513885	-0.960482
0.693561	-0.527904
0.82044	-0.28553
1.35162	0.434692
0.619541	-0.690727
1.3205	0.40108
1.31064	0.390269
0.311801	-1.6813
0.737037	-0.440192
0.67266	-0.57205
2.26245	1.17789
1.13641	0.184479
0.733845	-0.446452
1.16543	0.220859
0.616534	-0.697747
0.266269	-1.90904
0.507104	-0.979645
0.638844	-0.646465
1.13468	0.182285
1.13659	0.184716
0.538295	-0.89353
0.842343	-0.247521
0.758472	-0.398833
0.80395	-0.314822
0.613451	-0.70498
0.449577	-1.15336
0.715839	-0.482292
1.03372	0.0478438
0.852292	-0.230581
0.513317	-0.962079
1.53035	0.613862
0.904208	-0.145274
1.30399	0.382936
1.10019	0.137757
0.696566	-0.521668
1.08657	0.11978
0.668492	-0.581018
0.957586	-0.0625267
0.920686	-0.119219
0.748486	-0.417953
0.618826	-0.692393
0.612652	-0.706859
0.660543	-0.598276
1.3727	0.457021
0.501926	-0.994452
1.44828	0.53434
0.832775	-0.264001
0.537371	-0.896011
0.761179	-0.393692
0.504943	-0.985809
0.529651	-0.916887
1.72406	0.785814
0.560211	-0.835957
0.562679	-0.829617
0.978623	-0.0311749
0.677565	-0.56157
0.545905	-0.873279
0.674376	-0.568375
0.714481	-0.485032
1.00449	0.00645903
1.00242	0.00348275
0.75598	-0.403581
1.38651	0.471463
0.921678	-0.117665
1.13938	0.188244
0.966592	-0.0490207
1.09248	0.127611
2.46705	1.30279
0.649503	-0.622593
3.255	1.70266
0.726326	-0.46131
0.731761	-0.450556
0.921163	-0.118472
1.34814	0.430975
1.51856	0.602705
0.618482	-0.693198
2.55586	1.35381
1.21837	0.284956
3.49275	1.80436
0.582384	-0.779958
0.684529	-0.546817
1.6062	0.683647
0.582535	-0.779584
0.631441	-0.663281
1.20354	0.267284
1.00616	0.0088603
1.25138	0.323526
0.740988	-0.432478
1.75902	0.814772
0.562047	-0.831237
1.48375	0.569244
0.71867	-0.476599
5.7002	2.51101
0.85287	-0.229603
0.733785	-0.44657
1.02482	0.0353711
3.60618	1.85047
1.47132	0.557113
1.14723	0.198151
0.722866	-0.4682
5.09297	2.34851
0.651121	-0.619003
0.892699	-0.163754
1.24131	0.311866
0.599404	-0.7384
1.44371	0.529786
0.90806	-0.139141
1.84989	0.887443
1.13471	0.182324
3.38499	1.75915
1.09167	0.126533
0.549625	-0.86348
6.90209	2.78703
3.13709	1.64943
1.66118	0.73221
0.708627	-0.496903
2.77085	1.47033
0.865204	-0.208888
1.71289	0.776436
1.58872	0.667868
1.81905	0.863187
1.73636	0.796064
1.67712	0.745982
1.16139	0.215854
3.28481	1.71581
2.25825	1.17521
0.633365	-0.658891
1.44814	0.534202
3.80543	1.92806
1.28352	0.36011
1.25873	0.33197
1.22913	0.297642
0.81651	-0.292458
1.87799	0.909193
5.34204	2.41739
1.13682	0.185001
1.07522	0.104626
0.867301	-0.205396
1.25962	0.332984
4.34791	2.12032
11.3337	3.50255
0.9685	-0.0461764
3.68972	1.88351
1.70722	0.771646
1.15248	0.204742
6.31026	2.6577
1.44731	0.533373
0.569055	-0.813361
1.07135	0.0994355
0.585809	-0.771498
0.895768	-0.158804
1.69107	0.757936
4.8928	2.29066
0.740411	-0.433601
3.2739	1.71101
0.985685	-0.0208018
1.29385	0.371671
0.665961	-0.58649
0.846866	-0.239794
1.18433	0.244072
0.744761	-0.42515
1.40293	0.48844
2.46138	1.29947
0.50615	-0.982363
3.52202	1.8164
6.08566	2.60541
0.479042	-1.06178
1.96719	0.976134
0.694766	-0.5254
1.86223	0.897029
0.92685	-0.109593
0.579211	-0.787839
3.43683	1.78108
0.867062	-0.205793
1.09316	0.128505
1.1819	0.241108
0.40335	-1.3099
0.772007	-0.373314
1.79675	0.845393
2.76984	1.4698
1.756	0.812296
2.59921	1.37807
0.665198	-0.588144
1.8392	0.879075
1.89936	0.925511
1.16877	0.224987
1.49658	0.581671
0.998672	-0.00191787
4.45443	2.15524
0.99042	-0.0138883
3.81574	1.93196
1.3104	0.390002
6.86856	2.78001
1.40319	0.488711
3.69597	1.88595
4.12208	2.04337
0.667893	-0.582312
0.64346	-0.636077
1.05388	0.0757093
0.676421	-0.564007
2.46704	1.30278
2.39425	1.25958
0.649084	-0.623524
0.588856	-0.764014
0.662752	-0.593459
0.726621	-0.460726
0.459809	-1.12089
1.25865	0.331875
0.562242	-0.830736
1.41254	0.498289
1.14899	0.200362
0.767258	-0.382215
5.00418	2.32313
1.30538	0.384469
1.74282	0.801425
2.03515	1.02514
3.594	1.84559
0.651392	-0.618401
3.72691	1.89798
0.670662	-0.576342
0.706158	-0.501936
2.15621	1.1085
3.53665	1.82238
0.705746	-0.502778
1.67071	0.740462
3.56997	1.83591
0.831502	-0.266208
4.60357	2.20275
0.655828	-0.608611
1.14022	0.189314
0.993579	-0.00929374
1.54279	0.625545
2.51194	1.3288
0.789913	-0.340234
1.41982	0.50571
2.49169	1.31712
0.712542	-0.488952
0.788519	-0.342782
0.594609	-0.749986
4.75831	2.25045
0.826792	-0.274403
1.67616	0.745157
4.67527	2.22505
4.22336	2.07839
0.519985	-0.943459
1.82613	0.868791
0.699176	-0.516272
3.57357	1.83736
2.48425	1.31281
0.891069	-0.166391
0.853283	-0.228903
0.514309	-0.959294
1.29362	0.371409
4.23579	2.08263
3.89932	1.96322
4.04914	2.01762
3.12058	1.64182
0.871172	-0.19897
2.43796	1.28567
2.91199	1.54201
0.939533	-0.0899838
3.12867	1.64555
1.5572	0.638956
1.39188	0.477038
2.93139	1.55159
3.91375	1.96855
0.64968	-0.622198
4.40664	2.13968
1.1377	0.186115
3.5857	1.84225
3.20567	1.68063
0.619588	-0.690619
0.565499	-0.822404
4.51141	2.17358
1.26003	0.33346
2.75866	1.46397
3.00319	1.5865
0.810452	-0.303201
0.736821	-0.440614
0.454223	-1.13853
0.549941	-0.862651
0.647474	-0.627107
3.61105	1.85242
0.679914	-0.556577
1.58963	0.668689
1.01941	0.0277298
3.24737	1.69927
2.17953	1.12401
4.60091	2.20192
2.346	1.2302
0.522022	-0.937818
2.0567	1.04033
4.67609	2.2253
0.510919	-0.968832
0.745079	-0.424535
4.18521	2.0653
2.85282	1.51239
3.44653	1.78514
0.560535	-0.835123
0.700599	-0.51334
2.01157	1.00832
2.97189	1.57138
2.77692	1.47348
4.39884	2.13712
1.78608	0.8368
2.79318	1.48191
3.77542	1.91664
1.5468	0.629282
0.777584	-0.36293
2.44462	1.28961
4.4107	2.14101
2.09221	1.06503
1.20979	0.274759
1.94903	0.962758
3.44688	1.78529
1.71031	0.774259
2.6663	1.41484
1.01021	0.0146518
1.89641	0.923273
0.662191	-0.594681
1.22375	0.291303
1.50128	0.586191
1.83191	0.873349
1.84101	0.880501
4.66122	2.22071
3.00264	1.58623
3.07845	1.6222
1.42936	0.515367
5.20617	2.38022
4.88615	2.2887
5.08024	2.3449
0.580219	-0.785331
4.0265	2.00953
0.933138	-0.0998376
0.994217	-0.00836706
1.0765	0.106353
0.912067	-0.132789
2.3995	1.26273
1.45741	0.543404
0.769559	-0.377897
0.884702	-0.176737
1.92885	0.947744
1.45424	0.540261
3.20967	1.68242
1.21978	0.286622
2.36319	1.24074
2.89174	1.53194
3.44673	1.78523
0.802954	-0.316611
2.12298	1.08609
1.99381	0.995525
0.892205	-0.164553
0.986277	-0.0199354
4.02228	2.00801
1.62751	0.702663
1.14221	0.191824
0.640166	-0.643483
2.51774	1.33213
0.895792	-0.158765
1.76534	0.819943
3.16649	1.66289
0.837626	-0.255621
3.42117	1.77449
0.663785	-0.591213
1.40371	0.489244
1.13033	0.176741
3.43731	1.78128
2.96678	1.5689
0.674231	-0.568686
1.33203	0.413631
2.30489	1.2047
1.71674	0.779675
1.18117	0.240221
1.09584	0.132032
0.748177	-0.418549
1.16449	0.2197
0.943634	-0.0837011
2.38755	1.25553
3.72926	1.89889
3.28703	1.71678
1.18179	0.240973
0.735444	-0.443313
1.85658	0.89265
1.94447	0.959374
3.28779	1.71712
0.719146	-0.475643
1.52617	0.609913
1.7375	0.797013
1.35472	0.437996
3.74492	1.90494
3.10565	1.63489
2.29201	1.19662
1.46489	0.550788
3.49495	1.80527
0.70875	-0.496651
0.74263	-0.429284
0.698481	-0.517708
1.11295	0.154383
3.32487	1.7333
3.30426	1.72433
2.82587	1.4987
2.923	1.54745
2.99092	1.58059
1.67153	0.741173
1.52346	0.607348
0.423041	-1.24113
1.63428	0.708653
0.96206	-0.0558013
0.613848	-0.704047
2.12881	1.09005
0.590626	-0.759683
0.475737	-1.07176
0.681391	-0.553445
1.02834	0.040312
1.88384	0.913679
1.68128	0.749557
3.66836	1.87514
1.66091	0.731976
1.08112	0.112528
1.66553	0.735986
1.37867	0.463274
4.20105	2.07075
2.27847	1.18807
2.56135	1.3569
2.08072	1.05708
0.607986	-0.717891
1.11289	0.154315
2.38686	1.25512
0.849175	-0.235866
1.69865	0.764387
7.34328	2.87643
1.63934	0.713113
0.683309	-0.549391
0.667542	-0.58307
0.945839	-0.0803331
1.90519	0.929937
1.75447	0.811036
1.00818	0.0117513
0.600525	-0.735704
3.75018	1.90696
1.71224	0.775881
0.571185	-0.807969
1.35531	0.438625
1.00052	0.000752867
1.95996	0.970828
1.88328	0.913246
0.0917465	-3.4462
1.02123	0.0303116
3.95101	1.98222
0.549741	-0.863177
1.78725	0.83774
1.45193	0.537974
1.89314	0.920785
1.26103	0.3346
2.07998	1.05657
1.84461	0.883318
1.50242	0.58729
0.0539336	-4.21267
4.64807	2.21663
0.568903	-0.813746
0.864263	-0.210458
0.654672	-0.611155
0.735976	-0.442269
1.79501	0.843992
0.937493	-0.0931203
1.44439	0.530462
1.94743	0.961574
0.879269	-0.185624
1.34517	0.427789
3.00397	1.58687
2.36834	1.24388
1.53741	0.620502
1.99922	0.999437
3.7773	1.91736
0.875883	-0.19119
0.925057	-0.112386
1.87194	0.904536
1.53756	0.620645
1.66096	0.732018
0.570664	-0.809286
1.26037	0.333849
0.978386	-0.031524
1.20023	0.263307
0.819373	-0.287408
1.97781	0.983902
1.85047	0.88789
1.21472	0.280618
0.936418	-0.0947761
1.47162	0.557406
0.377492	-1.40548
1.47816	0.563801
0.912175	-0.132617
1.50747	0.59213
1.09144	0.126229
3.93632	1.97685
0.995463	-0.00656073
0.607479	-0.719095
0.683172	-0.549678
1.3579	0.441372
0.638933	-0.646263
0.587226	-0.768011
0.807922	-0.307712
0.523855	-0.93276
1.13785	0.186312
0.727535	-0.458911
2.12155	1.08512
1.02085	0.029772
3.06345	1.61516
1.86151	0.896474
0.576189	-0.795387
0.973746	-0.0383831
1.80918	0.855333
1.47599	0.561683
2.15901	1.11037
0.614936	-0.701492
1.44357	0.529642
1.3694	0.453541
0.807117	-0.309149
0.73277	-0.448567
0.939994	-0.0892764
3.53087	1.82002
1.14902	0.200406
1.29104	0.368533
1.22363	0.291163
0.946955	-0.078632
0.710433	-0.493229
0.988778	-0.0162812
1.3656	0.449532
1.06297	0.0880962
0.654663	-0.611177
3.3211	1.73166
0.709436	-0.495257
1.13932	0.188174
0.829439	-0.269792
1.24163	0.312237
1.03595	0.0509505
1.78302	0.834323
0.563867	-0.826572
1.27039	0.345267
1.36142	0.44511
0.94029	-0.0888227
1.04948	0.0696683
1.67136	0.741027
1.73347	0.793667
3.77439	1.91624
0.752178	-0.410853
1.54097	0.623839
1.97826	0.984232
1.91179	0.934923
1.99356	0.995347
0.594023	-0.75141
0.939122	-0.0906161
0.925523	-0.111659
0.702779	-0.508856
5.63485	2.49438
1.13777	0.18621
0.577307	-0.792589
0.734807	-0.444563
1.32245	0.403214
0.631905	-0.662221
1.77436	0.827298
0.861935	-0.214348
2.68639	1.42567
2.49055	1.31646
2.15059	1.10473
0.701111	-0.512285
1.50565	0.590385
1.27524	0.350767
1.4414	0.527466
0.742321	-0.429886
1.71984	0.782271
1.1138	0.155489
1.44801	0.534071
0.677661	-0.561365
0.675394	-0.566198
0.506413	-0.981614
0.671104	-0.575391
0.445658	-1.16599
1.07907	0.109783
1.36777	0.451825
1.76153	0.816831
0.892458	-0.164144
2.30344	1.20379
1.16802	0.224066
3.81492	1.93165
1.75228	0.809231
0.632228	-0.661483
1.72715	0.788396
1.62779	0.702919
1.09113	0.125824
0.959522	-0.0596119
1.64909	0.721672
0.943202	-0.0843614
0.810093	-0.30384
1.04625	0.0652271
2.28972	1.19517
5.35386	2.42058
1.3483	0.431146
1.44554	0.531607
1.29439	0.372271
0.964332	-0.0523983
2.09109	1.06426
2.29535	1.19872
2.54095	1.34537
0.514371	-0.959119
1.69197	0.758706
1.91542	0.937662
0.720064	-0.473802
0.880317	-0.183905
3.72262	1.89632
0.796109	-0.328963
1.18499	0.244873
1.07845	0.108954
0.922887	-0.115774
1.46706	0.552929
1.77731	0.829697
1.66664	0.736943
1.63136	0.706077
0.839277	-0.252782
1.80548	0.852382
1.14699	0.197854
1.83348	0.874586
1.20948	0.274387
0.701461	-0.511564
0.749704	-0.415606
1.8312	0.872793
0.918869	-0.122069
1.59545	0.673967
0.654723	-0.611044
0.894308	-0.161156
1.06255	0.0875325
1.15935	0.213313
0.576895	-0.793621
0.9554	-0.0658239
0.979387	-0.0300496
1.74745	0.80525
1.99931	0.999504
0.76844	-0.379995
0.926421	-0.11026
2.21126	1.14487
0.703071	-0.508258
0.613517	-0.704825
1.08533	0.118137
2.353	1.2345
1.05458	0.0766661
0.648829	-0.62409
1.99981	0.999865
1.16076	0.215066
3.03016	1.59939
0.747566	-0.419727
1.5554	0.63729
1.26698	0.341391
1.92678	0.946191
0.865217	-0.208866
1.77136	0.824859
2.55136	1.35127
0.499267	-1.00212
4.16242	2.05742
1.76129	0.816634
0.574422	-0.799817
0.573665	-0.801719
0.818658	-0.288668
0.685111	-0.545589
1.1624	0.217102
1.59901	0.677177
1.86338	0.897923
1.38052	0.465211
2.28133	1.18988
3.77537	1.91662
1.38113	0.465847
1.77422	0.827188
0.364064	-1.45773
0.761764	-0.392584
1.57799	0.658089
1.46119	0.547142
0.535374	-0.90138
1.39823	0.483604
1.28874	0.365961
1.01212	0.017375
1.29927	0.377702
3.6562	1.87034
1.82392	0.867046
1.81743	0.861903
0.874655	-0.193213
1.85685	0.892855
1.69603	0.762158
0.763714	-0.388895
1.36847	0.452562
2.11215	1.07871
2.13624	1.09507
1.59938	0.677512
0.635146	-0.65484
1.96949	0.977823
0.756684	-0.402238
3.04679	1.60729
1.59579	0.674267
0.895631	-0.159024
2.607	1.38239
1.75126	0.808397
0.58797	-0.766187
1.00972	0.0139494
0.916191	-0.12628
0.525277	-0.928851
1.49474	0.579897
0.595442	-0.747966
3.11328	1.63844
1.55967	0.641237
1.58339	0.663021
2.21426	1.14683
1.23995	0.310276
2.18752	1.12929
0.918565	-0.122546
1.43755	0.523615
0.524251	-0.931671
0.581359	-0.782498
1.41601	0.501835
0.70581	-0.502648
1.639	0.712812
0.690012	-0.535307
1.08155	0.113097
3.02846	1.59858
1.39772	0.483076
1.57023	0.650979
0.644643	-0.633428
0.842128	-0.247889
0.808202	-0.307213
1.14471	0.194983
0.89032	-0.167604
0.978391	-0.0315168
0.830508	-0.267934
0.920333	-0.119772
0.625219	-0.677567
1.20052	0.263655
1.25231	0.324589
1.9157	0.937873
0.919355	-0.121306
0.390238	-1.35757
0.654963	-0.610514
0.396139	-1.33592
1.76135	0.816682
0.826303	-0.275257
1.50361	0.588428
1.00082	0.00118965
1.04387	0.0619416
2.19148	1.13191
0.874656	-0.193213
0.895145	-0.159806
0.884054	-0.177793
0.982084	-0.0260816
1.15819	0.211866
1.41744	0.503283
0.660867	-0.597569
0.615727	-0.699638
1.46852	0.554362
0.529778	-0.916539
1.26476	0.338864
2.40197	1.26422
2.2742	1.18536
0.784864	-0.349486
1.73371	0.793862
0.479715	-1.05975
3.57738	1.8389
2.84235	1.50708
1.93072	0.949139
1.53101	0.614479
1.87239	0.904884
1.76118	0.816544
0.983329	-0.0242532
2.41033	1.26923
1.44479	0.530864
1.5686	0.649479
0.836542	-0.257489
1.51336	0.597755
1.1621	0.216729
1.88846	0.917212
1.46019	0.546155
1.79057	0.840415
1.42999	0.516002
1.81894	0.863099
2.55023	1.35063
1.96985	0.978084
1.53206	0.615475
0.675353	-0.566285
0.649342	-0.62295
2.93731	1.5545
0.777591	-0.362916
0.993507	-0.00939858
1.73465	0.794644
2.7797	1.47493
1.71914	0.78169
1.67839	0.747074
1.7867	0.837294
1.25564	0.328425
1.14287	0.192661
1.43565	0.5217
1.24964	0.321508
1.34559	0.428237
1.73611	0.795856
0.555903	-0.847095
1.98419	0.988553
1.4055	0.491081
1.51062	0.595143
0.723922	-0.466093
1.26982	0.344629
0.743185	-0.428207
0.542203	-0.883094
1.66282	0.733632
0.297624	-1.74844
1.22464	0.292352
2.37968	1.25077
2.37691	1.24909
1.11104	0.151916
0.936897	-0.0940379
0.437727	-1.1919
0.606588	-0.721211
2.70624	1.43629
0.85764	-0.221556
1.76579	0.820317
0.674843	-0.567377
1.8091	0.855272
1.34405	0.426585
1.84396	0.882806
1.77104	0.824593
1.13833	0.186914
0.623025	-0.682639
0.788406	-0.34299
0.800295	-0.321397
1.86189	0.896767
1.78531	0.836175
1.4335	0.519538
1.54366	0.626353
1.58495	0.664441
1.56395	0.64519
1.30608	0.385242
1.74302	0.801588
0.715428	-0.483122
0.516433	-0.953346
2.38438	1.25361
0.889776	-0.168486
1.46773	0.553583
0.506233	-0.982128
0.655299	-0.609774
1.72093	0.783188
0.374363	-1.41749
0.579684	-0.786661
1.23122	0.30009
1.38303	0.467828
0.526779	-0.924731
0.607547	-0.718932
0.932524	-0.100788
0.998196	-0.00260502
3.0926	1.62882
1.02481	0.0353501
1.77068	0.824305
1.52054	0.604588
1.99878	0.999122
1.86952	0.902669
1.68337	0.751354
0.580556	-0.784492
1.58882	0.667956
1.92071	0.941642
1.55632	0.638135
0.934388	-0.0979065
0.605823	-0.723031
2.55592	1.35384
1.67054	0.740314
0.300646	-1.73386
0.989609	-0.015069
0.997326	-0.00386246
1.55771	0.639431
1.35581	0.439156
2.93665	1.55417
0.814796	-0.295489
1.00243	0.00349512
0.910656	-0.135021
1.13296	0.180092
2.13257	1.09259
0.723798	-0.466341
0.639741	-0.64444
0.936328	-0.0949148
0.487946	-1.03521
1.05909	0.0828243
1.54329	0.626013
1.36947	0.453615
1.05059	0.0711991
1.24552	0.316751
0.228193	-2.13167
0.683508	-0.548969
2.24043	1.16377
0.865005	-0.20922
1.20613	0.270388
1.24238	0.313108
0.517326	-0.950853
1.40958	0.495263
2.45359	1.29489
0.781987	-0.354783
0.721374	-0.471182
0.884401	-0.177227
1.01538	0.022017
0.864541	-0.209994
2.04854	1.03459
0.503758	-0.989198
1.34632	0.42902
1.25546	0.328214
2.56643	1.35977
0.891249	-0.1661
1.40622	0.491826
2.51921	1.33297
0.613786	-0.704192
1.34246	0.424882
0.702844	-0.508724
0.682526	-0.551044
1.7553	0.811721
1.67401	0.743304
1.03318	0.0470878
1.42124	0.507152
0.848203	-0.237518
0.529059	-0.918499
1.19228	0.253719
1.64153	0.715043
2.50169	1.3229
1.25251	0.324824
4.43572	2.14917
0.861272	-0.21546
1.46204	0.547983
0.993623	-0.00922899
1.05198	0.0731094
0.661096	-0.597069
0.884711	-0.176722
1.07509	0.104457
1.8969	0.923646
0.55037	-0.861525
0.710799	-0.492487
0.935823	-0.0956928
1.4136	0.499374
0.709207	-0.495721
0.6564	-0.607352
1.36124	0.444923
1.78847	0.838729
1.05405	0.0759482
2.17203	1.11905
0.88808	-0.171238
0.253604	-1.97935
1.76775	0.821913
0.860379	-0.216955
0.887365	-0.172401
0.634941	-0.655306
1.14141	0.190819
1.48972	0.575045
1.24346	0.314362
0.915987	-0.126602
0.910943	-0.134568
0.556801	-0.844767
1.82012	0.86403
0.667099	-0.584028
0.741386	-0.431703
1.11254	0.15386
1.05471	0.0768455
0.522086	-0.937641
1.86589	0.899867
0.628459	-0.67011
0.562485	-0.830112
1.39856	0.483946
1.18466	0.244474
0.663477	-0.591882
0.981297	-0.0272377
0.720167	-0.473596
1.98076	0.986052
1.25539	0.328141
1.28126	0.357566
1.1423	0.191942
1.56974	0.650528
0.988213	-0.0171056
1.6121	0.688944
0.921244	-0.118344
1.20287	0.266477
0.831934	-0.265459
0.993583	-0.00928724
1.77187	0.825269
1.93588	0.952992
0.974193	-0.0377201
0.888242	-0.170976
0.897458	-0.156084
0.735812	-0.442592
0.697294	-0.520161
0.76713	-0.382457
1.01117	0.016026
1.80599	0.852791
0.916119	-0.126393
0.782626	-0.353605
0.843152	-0.246135
1.35043	0.433416
0.826526	-0.274868
3.20418	1.67995
0.962478	-0.0551744
1.06494	0.0907664
0.66372	-0.591354
2.87393	1.52302
1.66349	0.734215
0.678518	-0.559541
1.1338	0.181162
1.33628	0.418224
1.41376	0.499533
0.634228	-0.656927
1.01939	0.0277061
0.865119	-0.20903
0.597849	-0.742146
1.9051	0.92987
0.626716	-0.674117
1.05795	0.0812716
1.87791	0.909129
1.34434	0.426901
0.91938	-0.121267
1.59719	0.67554
1.24499	0.31613
0.943903	-0.0832893
1.60693	0.684306
0.898673	-0.154132
0.825165	-0.277245
0.746203	-0.42236
0.845488	-0.242144
0.943105	-0.0845094
1.49432	0.579488
1.83625	0.876761
0.953781	-0.0682704
1.50233	0.587203
0.778416	-0.361386
1.80912	0.855287
0.863988	-0.210917
0.941088	-0.0875988
1.87292	0.905292
0.860524	-0.216713
0.633379	-0.658859
1.11722	0.159917
1.48756	0.572946
1.97081	0.978786
0.607688	-0.718598
1.56778	0.648725
1.16266	0.217435
1.42447	0.510421
1.45181	0.537849
1.04691	0.0661379
1.22538	0.293224
1.35982	0.443419
0.804812	-0.313277
0.84466	-0.243557
0.897164	-0.156556
0.545881	-0.87334
1.53516	0.618389
1.02251	0.0321081
1.28363	0.360229
1.66589	0.736291
0.548294	-0.866978
1.52913	0.612714
1.18163	0.240781
1.96544	0.974856
0.709414	-0.495301
1.26696	0.34137
0.749019	-0.416925
1.88695	0.91606
1.99532	0.996624
1.74121	0.800089
2.35678	1.23682
1.62356	0.699159
0.824179	-0.27897
1.18634	0.246513
1.92797	0.947083
0.558473	-0.84044
0.23448	-2.09246
0.513157	-0.962527
0.636402	-0.651989
0.604922	-0.72518
0.850363	-0.233849
0.927822	-0.108079
1.84193	0.881216
0.912206	-0.132568
0.769349	-0.378289
2.34439	1.22921
1.77987	0.831769
1.62488	0.700332
1.04388	0.0619592
0.521543	-0.939141
0.728673	-0.456657
1.14777	0.198834
1.68855	0.755786
1.73103	0.79163
1.17585	0.233709
1.269	0.343695
1.1944	0.256292
0.778111	-0.361952
0.511085	-0.968366
0.536763	-0.897643
0.739435	-0.435505
1.03993	0.0564864
1.02833	0.0402982
0.633353	-0.658918
0.506103	-0.982496
1.63465	0.708982
0.872821	-0.196243
1.90065	0.926491
1.22787	0.296154
1.2824	0.358851
0.70597	-0.502321
1.40869	0.494352
1.28871	0.365926
1.13688	0.185076
1.22943	0.29799
0.325088	-1.6211
1.7007	0.766129
1.37896	0.463582
0.991314	-0.0125854
0.884862	-0.176475
0.865646	-0.208152
0.617391	-0.695745
0.918914	-0.121998
1.97492	0.981796
0.54481	-0.876174
1.0644	0.0900423
1.3814	0.466131
1.17951	0.238193
1.5019	0.586784
1.49945	0.584435
1.2753	0.350839
0.843221	-0.246017
0.790868	-0.338492
0.582552	-0.779541
0.875573	-0.191701
1.2457	0.316962
0.996262	-0.0054026
0.865664	-0.20812
0.670593	-0.576492
1.2315	0.300419
0.666101	-0.586187
0.87636	-0.190405
0.797079	-0.327205
1.04297	0.0606991
0.634757	-0.655725
0.587616	-0.767054
1.61992	0.695921
0.517089	-0.951517
1.27179	0.346863
1.50086	0.58579
1.91734	0.939109
1.55157	0.633733
1.14233	0.191973
0.545327	-0.874807
0.693512	-0.528007
1.70574	0.770399
1.22227	0.289562
2.62416	1.39186
0.489188	-1.03154
0.670871	-0.575892
1.75636	0.81259
0.896837	-0.157082
1.55697	0.638737
1.36958	0.453735
0.761211	-0.393631
1.24715	0.31864
0.840274	-0.251068
1.78428	0.835342
1.83582	0.876426
0.641809	-0.639784
1.37409	0.458481
1.39881	0.484201
0.840355	-0.250929
2.02851	1.02042
1.06003	0.0841058
1.93934	0.955564
1.21038	0.275459
1.65521	0.727018
0.884394	-0.177238
0.968058	-0.0468346
0.57654	-0.794506
0.697629	-0.519469
2.18387	1.12689
1.23128	0.30016
1.5197	0.603785
0.807099	-0.309182
0.777903	-0.362338
0.871353	-0.198671
1.27452	0.349957
0.651283	-0.618644
0.775242	-0.367281
1.18788	0.248394
1.50971	0.594276
0.864383	-0.210258
1.32071	0.401316
0.678515	-0.559546
0.6861	-0.543508
0.712127	-0.489795
1.33935	0.421531
0.842925	-0.246524
2.18529	1.12783
1.37492	0.459344
0.742137	-0.430243
1.65317	0.725232
0.98399	-0.0232843
1.0554	0.0777865
0.868397	-0.203573
0.409964	-1.28643
1.35011	0.433081
1.28644	0.363389
1.37152	0.455772
0.921839	-0.117413
1.85868	0.894279
1.01396	0.0199987
0.345579	-1.53291
0.663491	-0.59185
1.55064	0.632865
0.605412	-0.72401
0.764257	-0.387871
1.10806	0.14804
1.09723	0.133863
1.82693	0.869419
0.58512	-0.773197
1.68242	0.750535
1.37608	0.460568
0.891676	-0.165409
1.28206	0.358466
1.07847	0.108981
2.85668	1.51434
0.514567	-0.958568
1.38795	0.472951
0.71491	-0.484167
1.61196	0.688813
1.27625	0.351909
1.20745	0.27196
1.00865	0.0124316
0.763547	-0.389211
1.27491	0.350393
0.693799	-0.527411
1.01524	0.0218196
0.418128	-1.25798
0.844032	-0.244631
0.778186	-0.361814
0.978052	-0.0320163
0.680153	-0.556068
0.901407	-0.149749
0.559555	-0.837649
1.06572	0.0918306
0.724967	-0.464012
1.20977	0.274729
1.59538	0.673899
0.646765	-0.628686
1.28709	0.364112
2.81413	1.49269
0.812895	-0.298858
2.22684	1.155
0.489567	-1.03042
0.606446	-0.721549
0.57454	-0.799521
1.04953	0.0697477
0.665469	-0.587556
0.674885	-0.567286
0.686888	-0.541854
0.576696	-0.794116
0.587495	-0.76735
0.967775	-0.0472557
1.28633	0.363262
2.59164	1.37386
0.881999	-0.181151
1.04653	0.0656149
0.70573	-0.502813
0.827206	-0.273681
1.53557	0.61877
0.640926	-0.64177
1.18002	0.238809
1.01021	0.0146574
1.23059	0.299346
0.736595	-0.441056
0.91807	-0.123325
0.922177	-0.116884
1.24146	0.312035
1.96691	0.975934
1.81746	0.861922
1.16429	0.219445
1.14687	0.197708
1.19845	0.261165
1.77149	0.824967
0.545537	-0.874252
0.704694	-0.504932
0.539808	-0.889482
1.51749	0.601686
1.16935	0.225709
1.53171	0.615141
0.906701	-0.1413
1.20745	0.271967
0.779081	-0.360155
0.553264	-0.853961
0.758552	-0.39868
1.3888	0.473841
1.72157	0.783722
1.87051	0.903435
0.894747	-0.160448
0.72833	-0.457335
1.19686	0.259256
0.509459	-0.972961
1.23489	0.304382
1.00756	0.0108682
1.41962	0.5055
1.19194	0.253313
1.36782	0.451882
1.32392	0.404814
2.03821	1.02731
1.29928	0.377718
1.98482	0.989011
1.1196	0.162984
1.11597	0.158293
0.745803	-0.423133
0.722924	-0.468084
1.84301	0.882065
0.768726	-0.379459
1.37265	0.456964
0.634813	-0.655597
1.4271	0.513086
1.67039	0.740188
0.317583	-1.65479
0.752219	-0.410775
0.438347	-1.18986
0.806211	-0.31077
0.513673	-0.961078
1.14982	0.201412
1.16997	0.226474
1.48962	0.574944
1.48402	0.569513
1.51762	0.60181
2.17105	1.1184
1.13107	0.17769
1.37567	0.460139
0.986677	-0.0193496
1.06459	0.090295
1.37845	0.463047
2.36335	1.24084
1.36536	0.449276
0.713546	-0.486921
2.34418	1.22908
1.78555	0.836369
1.39148	0.476616
1.6809	0.749232
0.95545	-0.0657483
0.45368	-1.14025
0.941329	-0.0872293
0.611518	-0.709532
1.43063	0.516649
0.62007	-0.689496
0.478957	-1.06203
0.524639	-0.930602
1.17753	0.235764
0.860742	-0.216347
1.54544	0.628013
1.60435	0.681989
0.731034	-0.451989
0.811752	-0.300889
1.89202	0.919924
0.871056	-0.199163
1.2499	0.321817
2.67248	1.41818
1.48486	0.570326
1.55417	0.636143
0.99343	-0.00950971
1.67767	0.746463
1.21366	0.279359
0.59021	-0.760699
1.63427	0.708649
0.807604	-0.30828
1.8269	0.869401
1.06165	0.086309
1.37383	0.458204
2.29495	1.19847
0.921446	-0.118029
1.94517	0.959895
0.582857	-0.778787
0.653128	-0.614562
1.05062	0.0712365
1.264	0.337997
0.728542	-0.456915
0.680377	-0.555594
0.453361	-1.14127
1.14896	0.200331
1.00246	0.00354747
0.610568	-0.711776
1.64657	0.719463
0.738939	-0.436472
1.31149	0.391204
0.88638	-0.174002
0.880738	-0.183215
0.70072	-0.513089
0.720873	-0.472182
1.39029	0.475383
1.388	0.473003
0.87732	-0.188825
2.65848	1.4106
0.823769	-0.279688
1.44214	0.528211
1.16691	0.222689
1.7064	0.770958
0.887472	-0.172226
0.651789	-0.617523
0.734237	-0.445682
0.915206	-0.127832
0.541348	-0.885372
0.585561	-0.772108
0.84892	-0.236299
0.951202	-0.0721758
0.703936	-0.506485
0.461478	-1.11567
2.86111	1.51657
1.0841	0.116497
1.00193	0.0027792
1.45786	0.543854
1.51251	0.596949
2.13324	1.09305
1.97926	0.98496
1.18763	0.248083
1.70635	0.770916
1.16953	0.225924
1.37988	0.464538
1.59447	0.673074
0.426471	-1.22948
0.716979	-0.479997
1.02607	0.0371342
1.40407	0.489612
1.03666	0.0519449
1.24835	0.320019
1.52143	0.605427
1.58321	0.662855
1.48395	0.569441
0.552401	-0.856213
1.7366	0.796267
0.589187	-0.763201
1.18292	0.242357
1.70986	0.773874
0.806578	-0.310115
0.690446	-0.5344
1.46416	0.550076
0.828813	-0.270882
0.678132	-0.560362
0.579501	-0.787116
1.81224	0.85777
0.715939	-0.482092
1.44898	0.535042
0.558677	-0.839915
1.5185	0.602647
0.854658	-0.226581
1.24634	0.317702
0.794449	-0.331973
1.77504	0.827853
1.4014	0.486873
1.03978	0.0562753
1.32132	0.401982
1.08454	0.117089
0.994048	-0.00861213
1.11462	0.156555
0.715084	-0.483815
0.939363	-0.0902453
0.674442	-0.568235
1.10145	0.139401
0.824081	-0.279142
0.297979	-1.74672
0.723585	-0.466767
0.301869	-1.72801
0.837248	-0.256274
0.935797	-0.0957318
0.552868	-0.854992
2.13492	1.09418
0.719079	-0.475777
1.41296	0.498718
1.25806	0.331202
0.635452	-0.654146
0.617142	-0.696325
0.962592	-0.0550037
0.779713	-0.358985
1.68742	0.754819
1.96219	0.972466
1.25145	0.323605
0.722982	-0.467968
0.783903	-0.351253
0.678924	-0.558678
0.695709	-0.523444
0.966106	-0.0497469
1.03272	0.0464483
1.10601	0.145361
1.2929	0.37061
1.53818	0.621226
0.452373	-1.14442
1.56929	0.650112
0.853974	-0.227737
1.19963	0.26259
0.78155	-0.35559
2.38089	1.2515
1.01858	0.0265649
1.90799	0.932053
0.598943	-0.739511
0.778516	-0.361201
1.19683	0.259224
1.30882	0.388269
1.24864	0.320363
0.706156	-0.501942
0.921972	-0.117205
0.494843	-1.01496
0.78593	-0.347527
0.568152	-0.815651
0.626333	-0.674999
0.554611	-0.850451
1.24745	0.318978
0.732194	-0.449702
0.596822	-0.744627
0.731722	-0.450632
1.20795	0.27256
0.61139	-0.709836
1.71376	0.777167
1.22761	0.295856
0.68426	-0.547384
1.78062	0.832377
1.75721	0.81329
1.21165	0.276971
0.752013	-0.41117
1.61846	0.694624
1.69766	0.763547
0.782933	-0.353039
0.510772	-0.96925
1.14127	0.190638
0.83294	-0.263715
0.686361	-0.542961
0.600996	-0.734573
0.698023	-0.518654
0.583551	-0.777068
2.33954	1.22622
0.708141	-0.497892
0.961594	-0.0564999
0.760947	-0.394132
2.07828	1.05539
1.79432	0.843439
1.40037	0.485805
0.75687	-0.401883
0.634287	-0.656793
0.723476	-0.466984
0.374452	-1.41715
0.939758	-0.0896387
0.553922	-0.852245
1.34075	0.423039
1.27742	0.353233
0.92752	-0.108549
1.12573	0.170865
1.20872	0.273483
0.74895	-0.417059
1.46188	0.547829
0.710196	-0.49371
0.547284	-0.86964
1.04772	0.067247
1.25852	0.331732
1.45862	0.544603
0.744149	-0.426337
0.339083	-1.56029
1.53316	0.616512
1.93266	0.950591
1.75884	0.814628
1.12173	0.165724
1.05457	0.0766496
1.48475	0.57022
1.53342	0.616753
0.532487	-0.909182
0.942483	-0.0854617
0.636079	-0.652723
0.74342	-0.427751
0.958926	-0.0605093
0.392405	-1.34958
1.86408	0.898464
1.60897	0.686139
0.70917	-0.495796
1.12281	0.167115
0.822167	-0.282497
0.690518	-0.53425
1.19527	0.257341
0.703367	-0.50765
0.515311	-0.956485
0.598307	-0.741043
0.916125	-0.126384
0.497386	-1.00756
2.01025	1.00738
1.70461	0.769444
1.34735	0.430124
1.37242	0.456723
1.00759	0.0109133
0.809146	-0.305527
1.66529	0.735776
0.735744	-0.442724
0.864874	-0.209439
1.3727	0.457013
0.835646	-0.259036
1.28025	0.356429
1.16158	0.216094
0.530211	-0.915363
0.924249	-0.113646
0.762139	-0.391874
1.03376	0.0479056
1.89234	0.92017
0.997068	-0.00423682
1.0369	0.0522754
1.78353	0.834734
1.06849	0.0955788
0.533831	-0.905545
1.51039	0.594919
1.13341	0.180669
0.874926	-0.192766
1.93991	0.955988
0.497437	-1.00741
0.648707	-0.624362
0.930282	-0.104259
0.862837	-0.212841
0.969504	-0.0446818
0.279409	-1.83955
1.02062	0.0294404
1.39575	0.481046
1.59706	0.67542
0.698966	-0.516706
1.33659	0.418558
1.48549	0.570935
1.2131	0.278703
0.652353	-0.616276
0.575947	-0.795991
0.600395	-0.736017
0.736691	-0.440868
0.976213	-0.0347322
1.33018	0.411622
0.929831	-0.104959
1.5907	0.669664
0.514305	-0.959303
1.5112	0.595692
1.25389	0.32641
0.661426	-0.596347
0.512338	-0.964834
1.02812	0.0400137
0.702783	-0.508848
1.13557	0.183415
0.792602	-0.335332
1.15316	0.205599
1.07739	0.107544
0.545923	-0.87323
0.680839	-0.554615
1.15376	0.206345
0.383012	-1.38454
0.618359	-0.693483
1.99169	0.993991
1.70679	0.771285
1.13449	0.182038
0.693853	-0.527299
0.419368	-1.25371
0.892718	-0.163723
1.13096	0.177544
1.59863	0.676834
0.723026	-0.46788
1.0724	0.100847
1.27811	0.354009
1.29379	0.371599
0.705653	-0.50297
0.782916	-0.35307
0.446055	-1.16471
0.88401	-0.177865
0.652782	-0.615326
1.63381	0.708239
0.747893	-0.419097
1.23858	0.308688
0.610229	-0.712578
1.2567	0.329637
0.563808	-0.826723
0.65884	-0.602001
0.52045	-0.94217
0.623886	-0.680646
0.55827	-0.840965
1.70177	0.767038
1.37944	0.464087
0.597966	-0.741864
1.70687	0.771353
1.10782	0.147729
0.818896	-0.288248
1.47988	0.565485
1.73601	0.795778
1.13211	0.179008
1.68981	0.756858
1.58016	0.660071
0.926934	-0.109461
0.91053	-0.135221
0.807545	-0.308385
1.65594	0.727655
2.14736	1.10256
1.92232	0.942849
1.4756	0.561306
1.58744	0.666699
1.96732	0.97623
1.34263	0.425063
0.962175	-0.0556285
1.34543	0.428065
0.941924	-0.086317
0.548573	-0.866245
0.764612	-0.387201
1.25137	0.323503
1.45748	0.543472
0.672883	-0.571572
1.91535	0.937606
1.32852	0.409815
0.850963	-0.232832
1.73608	0.795833
0.361948	-1.46615
0.583904	-0.776196
1.3298	0.411214
0.861902	-0.214404
0.880574	-0.183484
0.779948	-0.35855
1.84276	0.88187
0.678878	-0.558776
1.91898	0.940339
1.00767	0.0110268
0.541455	-0.885086
1.59288	0.671641
0.918487	-0.122668
0.779764	-0.35889
0.596498	-0.745411
1.17255	0.229655
0.402584	-1.31264
1.52269	0.60662
1.80425	0.851403
1.25753	0.330591
0.785582	-0.348166
0.561027	-0.833857
0.684661	-0.546538
1.32443	0.405372
0.597041	-0.744099
1.1029	0.141301
0.535405	-0.901298
1.13033	0.176741
1.15515	0.208081
0.901695	-0.149288
1.67397	0.743276
1.18002	0.238816
1.3728	0.457126
0.995397	-0.00665646
0.982076	-0.0260939
0.618343	-0.693521
2.28105	1.1897
0.339117	-1.56015
0.605064	-0.724841
1.07509	0.104451
0.759456	-0.396961
0.706716	-0.500798
0.735188	-0.443816
1.01103	0.0158193
1.73218	0.792585
1.49677	0.581854
0.953278	-0.0690307
0.744745	-0.425181
1.24577	0.31704
0.541777	-0.884229
0.566003	-0.821117
1.36386	0.447693
1.31603	0.396188
1.01601	0.022915
1.0844	0.116896
0.604404	-0.726414
1.18246	0.241791
1.44344	0.529516
1.00996	0.0143042
0.569525	-0.812168
0.60906	-0.715344
0.663733	-0.591324
0.714698	-0.484595
0.579654	-0.786736
0.415868	-1.2658
0.804848	-0.313213
0.841648	-0.248711
0.651896	-0.617286
1.21336	0.279011
0.371459	-1.42873
1.60959	0.686694
1.07173	0.0999428
0.430172	-1.21702
1.12454	0.169336
0.687381	-0.540818
0.81741	-0.290868
1.43105	0.517075
0.512744	-0.963689
1.43952	0.52559
1.10004	0.13756
2.12653	1.0885
2.48063	1.31071
0.637227	-0.650121
0.687932	-0.539662
1.44449	0.530558
1.01919	0.0274169
1.07898	0.109669
0.749937	-0.415159
0.481473	-1.05447
0.882657	-0.180074
1.98156	0.986634
0.57643	-0.794783
0.94007	-0.0891605
1.52016	0.604221
1.15918	0.213101
0.455201	-1.13542
1.73499	0.794926
1.03194	0.0453634
0.747577	-0.419705
0.992462	-0.0109169
1.00103	0.00149127
2.18065	1.12476
0.928208	-0.107481
1.64349	0.716766
0.999651	-0.000503032
1.26407	0.338071
0.913458	-0.13059
0.611988	-0.708425
1.9551	0.967242
1.34587	0.428542
1.60046	0.67849
0.517272	-0.951006
0.844132	-0.24446
1.65739	0.728913
1.09787	0.134708
1.00278	0.00400179
0.738869	-0.436609
1.23095	0.299775
0.813173	-0.298366
1.62147	0.697303
1.04848	0.0682989
1.09686	0.133373
1.09456	0.130355
1.48628	0.571709
0.905443	-0.143305
0.515683	-0.955444
1.56136	0.642803
1.30828	0.387671
0.788666	-0.342513
0.846695	-0.240086
0.645242	-0.632089
0.566263	-0.820456
0.887698	-0.17186
0.582694	-0.779191
1.39857	0.483954
0.709716	-0.494687
0.718347	-0.477246
1.05103	0.0718103
0.785812	-0.347745
0.655491	-0.609352
1.77883	0.830927
1.2706	0.345511
0.826533	-0.274856
0.774491	-0.36868
1.24037	0.310772
0.784665	-0.349851
1.62652	0.701787
0.460716	-1.11805
0.896818	-0.157113
0.636992	-0.650654
1.42244	0.508371
0.967469	-0.047712
0.535626	-0.900702
1.26004	0.333468
0.846235	-0.24087
0.360914	-1.47027
1.17335	0.230639
0.589379	-0.762731
0.540979	-0.886356
0.85545	-0.225245
0.518953	-0.946323
1.15429	0.207007
0.87574	-0.191426
1.31495	0.395005
0.566045	-0.821012
1.19759	0.260138
1.08232	0.114127
0.718167	-0.477609
1.49762	0.582676
1.406	0.491593
0.777341	-0.363381
0.591189	-0.758309
0.493222	-1.01969
1.20697	0.27139
1.6091	0.686256
1.61452	0.691106
0.813793	-0.297266
0.721691	-0.470547
1.01174	0.0168397
0.733769	-0.446602
1.52669	0.610404
0.596394	-0.745662
1.00175	0.00252865
1.77967	0.831608
1.71465	0.77791
1.13304	0.180203
1.15094	0.202812
0.847948	-0.237952
0.611052	-0.710634
0.771073	-0.37506
1.13343	0.180691
1.11561	0.157838
2.27219	1.18408
0.382308	-1.38719
0.56686	-0.818935
0.531743	-0.911199
0.946346	-0.0795599
0.915039	-0.128095
1.35932	0.442885
1.52406	0.607917
0.528276	-0.920635
1.00323	0.00464833
0.862008	-0.214226
1.07015	0.0978075
0.598658	-0.740195
0.676752	-0.563301
0.715046	-0.483892
0.905471	-0.14326
0.669215	-0.579459
1.037	0.0524129
0.743639	-0.427325
0.802524	-0.317384
1.3781	0.462682
0.765071	-0.386334
1.40978	0.495474
1.82342	0.866649
0.938783	-0.0911361
0.759584	-0.396719
1.40995	0.495646
0.77897	-0.36036
0.917316	-0.124509
0.457133	-1.12931
1.89358	0.921117
1.60038	0.678415
0.788416	-0.342971
1.19779	0.260376
1.0329	0.0467068
0.962385	-0.0553137
0.991004	-0.0130373
1.00758	0.0108973
0.550891	-0.860161
0.526377	-0.925832
1.27704	0.352807
1.20717	0.271626
1.22642	0.294453
1.21971	0.286534
0.569608	-0.811959
0.909527	-0.136812
0.898489	-0.154427
1.4412	0.527266
0.82318	-0.28072
1.33582	0.417722
0.635906	-0.653115
0.607877	-0.71815
1.09014	0.124512
0.799824	-0.322246
1.82138	0.865031
0.959164	-0.0601511
1.21371	0.279426
1.33664	0.418614
0.570443	-0.809845
1.99209	0.994282
1.02413	0.0344006
1.90395	0.928999
0.440763	-1.18193
0.80524	-0.31251
0.682036	-0.552081
0.541334	-0.88541
0.76052	-0.394942
1.01672	0.023916
1.33272	0.414377
0.848622	-0.236806
0.791785	-0.336819
0.75961	-0.396669
0.564134	-0.82589
0.902655	-0.147754
0.878099	-0.187545
0.911964	-0.132951
0.682365	-0.551385
1.1103	0.150948
0.592787	-0.754413
0.845004	-0.24297
1.41533	0.501136
0.949858	-0.0742165
1.17417	0.231643
1.04356	0.0615098
[truncated: 1,841 more rows]

## Sheet: Fig. 1e
Fig. 1e data
Stoichiometry AQUA	Stoichiometry PCA	Log10	Log10
0.00013453	0.000461489	-3.87118	-3.33584
0.000518696	0.000257911	-3.28509	-3.58853
0.000879789	0.00034	-3.05562	-3.46852
0.000378603	0.000241051	-3.42182	-3.61789
0.0072912	0.00500303	-2.1372	-2.30077
0.000843984	0.00169147	-3.07367	-2.77174
1.18407e-05	8.33994e-05	-4.92662	-4.07884
0.00558148	0.00483508	-2.25325	-2.3156
0.0385923	0.0265055	-1.4135	-1.57666
3.5477e-05	0.000211601	-4.45005	-3.67448

## Sheet: Fig. 1f
Fig. 1f data
Stoichiometry AQUA	Stoichiometry PCA	Ratio PCA/AQUA Stoichiometry	Log2 ratio PCA/AQUA
0.00013453	0.000461489	3.43037	1.77836
0.000518696	0.000257911	0.497229	-1.00802
0.000879789	0.00034	0.386456	-1.37162
0.000378603	0.000241051	0.636685	-0.651349
0.0072912	0.00500303	0.686174	-0.543353
0.000843984	0.00169147	2.00415	1.00299
1.18407e-05	8.33994e-05	7.04345	2.81628
0.00558148	0.00483508	0.866273	-0.207106
0.0385923	0.0265055	0.686808	-0.542021
3.5477e-05	0.000211601	5.96446	2.57639

## Sheet: Fig. 1g
Fig. 1g data
		Peptide Intensity
MDH2	% spike-in	Spike-in (light)	Native (heavy)	Stoichiometry	Corrected for differences in protein abundance	Corrected for incomplete SILAC labeling	AVERAGE Stoichiometry
	0.001	177000000	40800000	0.000230508	0.000161003	0.000176833	0.000146303
	0.0001	38300000	57800000	0.000150914	0.000105409	0.000115772
		Peptide Intensity
HMGCL	% spike-in	Spike-in (light)	Native (heavy)	Stoichiometry	Corrected for differences in protein abundance	Corrected for incomplete SILAC labeling	AVERAGE Stoichiometry
	0.1	555000000	271000000	0.0488288	0.0720678	0.0791534	0.0777039
	0.01	64200000	302000000	0.0470405	0.0694284	0.0762544
		Correction for protein abundance at 1:1 (100%) mixing
		Ratio H/L MDH	Ratio H/L HMGCL
		1.4317	0.67754
	correction factor	0.69847	1.47593

## Sheet: Fig. 2a
Fig. 2a data
Acetylated proteins						In-depth Proteome						Notes:
Proteins	Protein	Gene names	Protein names	Protein copy #		Protein IDs	Majority protein IDs	Protein names	Gene names	Copy#		Proteome measurements were made in our laboratory
Q96RF0-2	Q96RF0-2	SNX18	Sorting nexin-18	26.6892		O75478;A0A024R0Y4;A0A087WTV5;A0A087WWR4;O75478-2;A0A087WU71;A0A087WYK3	O75478;A0A024R0Y4;A0A087WTV5;A0A087WWR4;O75478-2	Transcriptional adapter 2-alpha	TADA2A;TADA2L	1338.08		Protein copy number estimates were taken from Kulak et al (Ref. 42)
Q9BY49;Q9BY49-2	Q9BY49	PECR	Peroxisomal trans-2-enoyl-CoA reductase	90.9035		O60462-5;A0A024R412;O60462-4;O60462;A0A024R3W6;Q7LBX6;X5D2Q8;O60462-2;O60462-3;O60462-6;C9JH98	O60462-5;A0A024R412;O60462-4;O60462;A0A024R3W6;Q7LBX6;X5D2Q8;O60462-2;O60462-3;O60462-6	Neuropilin-2	NRP2	913.873
Q96T17;Q96T17-5;Q96T17-2;Q96T17-4	Q96T17	MAP7D2	MAP7 domain-containing protein 2	150.636		Q00341;A0A024R4E5;Q00341-2;H0Y394;H7C0A4;C9JIZ1;H7BZC3;C9J5E5;H7C2D1;C9JZI8;C9JHZ8;C9JES8;C9JHS7;C9JT62;C9JK79;C9JQ82;C9JBS3;C9JEJ8;A0A0E3D6N3;C9JHN6;C9JMQ6;H7C3D0;C9JHS9;C9J739	Q00341;A0A024R4E5;Q00341-2;H0Y394	Vigilin	HDLBP	317114
P28676;H7C2Z6;H7BXD5	P28676	GCA	Grancalcin	178.382		Q9BXJ8;A0A087WZA9;A0A024R4K9;A0A087X266;Q9BXJ8-2	Q9BXJ8;A0A087WZA9;A0A024R4K9;A0A087X266;Q9BXJ8-2	Transmembrane protein 120A	TMEM120A;TMPIT	3382
P09668;A0A087X0D5	P09668	CTSH	Pro-cathepsin H;Cathepsin H mini chain;Cathepsin H;Cathepsin H heavy chain;Cathepsin H light chain	191.957		Q9H4M9;A0A024R571;C9JC03;C9J2Z4;C9JDQ8;C9JIJ3;C9IZH1	Q9H4M9;A0A024R571;C9JC03;C9J2Z4	EH domain-containing protein 1	EHD1	582565
Q9Y2H5;Q5VTI5	Q9Y2H5	PLEKHA6	Pleckstrin homology domain-containing family A member 6	200.494		O75503;A0A024R644;A0A087WZY0	O75503;A0A024R644;A0A087WZY0	Ceroid-lipofuscinosis neuronal protein 5	CLN5	14963.4
P28370;A0A0A0MRP6;B7ZLQ5;P28370-2	P28370	SMARCA1	Probable global transcription activator SNF2L1	302.05		O00748;A0A024R6X1;O00748-2;J3QSC0;P22303;Q5XG92-4;Q5XG92-6;P22303-3;P22303-4;P22303-2	O00748;A0A024R6X1;O00748-2;J3QSC0	Cocaine esterase;Carboxylic ester hydrolase	CES2	2785.78
Q13232;H3BPD9;H3BRA8	Q13232	NME3	Nucleoside diphosphate kinase 3	362.266		Q8NB49;A0A067XG54;Q8NB49-2;Q8NB49-3;Q8NB49-4;H7C0E8	Q8NB49;A0A067XG54;Q8NB49-2;Q8NB49-3;Q8NB49-4	Phospholipid-transporting ATPase IG;Phospholipid-transporting ATPase	ATP11C	16585.8
Q9NPH2;Q9NPH2-2;Q9NPH2-3	Q9NPH2	ISYNA1	Inositol-3-phosphate synthase 1	371.498		P11532;A0A087WV90;E9PDN5;A0A087WTU7;A0A075B6G3;P11532-4;P11532-3;P11532-2;E7EQR9;P11532-7;P11532-10;H0Y3E8	P11532;A0A087WV90;E9PDN5;A0A087WTU7;A0A075B6G3;P11532-4;P11532-3;P11532-2;E7EQR9	Dystrophin	DMD	2282.99
P18848	P18848	ATF4	Cyclic AMP-dependent transcription factor ATF-4	374.284		Q9NVX7;Q9NVX7-2;A0A075B6T4;E9PQ38;E9PL18;E9PJ66;E9PJY1;E9PM58	Q9NVX7;Q9NVX7-2;A0A075B6T4	Kelch repeat and BTB domain-containing protein 4	KBTBD4	15344.4
Q2TB90	Q2TB90	HKDC1	Putative hexokinase HKDC1	423.265		P82921;A0A075B746	P82921;A0A075B746	28S ribosomal protein S21, mitochondrial	MRPS21	173547
Q13325;Q13325-2	Q13325	IFIT5	Interferon-induced protein with tetratricopeptide repeats 5	443.615		O00623;A0A075B773;K7ELY8	O00623;A0A075B773;K7ELY8	Peroxisome assembly protein 12	PEX12	2585.73
Q9NVA2;D6RGI3;D6RER5;Q9NVA2-2;D6RDU5;H0Y961;H0Y9G8	Q9NVA2	42989	Septin-11	455.103		A8CG34;A0A075B7F8;A0A087WY75;A8CG34-2;A6NF01;Q6PJE2;C9JFL1;C9JER0;C9J370;Q6PJE2-5;A8MY32	A8CG34;A0A075B7F8;A0A087WY75;A8CG34-2	Nuclear envelope pore membrane protein POM 121C	POM121C	8516.5
Q9H939;Q9H939-2	Q9H939	PSTPIP2	Proline-serine-threonine phosphatase-interacting protein 2	513.969		Q16881;Q16881-3;Q16881-4;A0A087WSW9;A0A087WSY9;E9PIR7;F8W809;E9PNQ6;Q16881-5;Q16881-2;Q16881-6;E2QRB9;Q16881-7;E9PKD3;A0A0B4J225;E9PIZ5;E9PQI3;E9PLT3;E9PKI4;E9PRI8;E9PJU2	Q16881;Q16881-3;Q16881-4;A0A087WSW9;A0A087WSY9;E9PIR7;F8W809;E9PNQ6;Q16881-5;Q16881-2;Q16881-6;E2QRB9;Q16881-7	Thioredoxin reductase 1, cytoplasmic	TXNRD1	2242581
P33121;B7Z3Z9;E7EPM6;P33121-2;P33121-3	P33121	ACSL1	Long-chain-fatty-acid--CoA ligase 1	532.586		Q08499;Q08499-6;Q08499-2;Q08499-4;Q08499-10;Q08499-9;A0A087WSZ7;Q08499-3;Q08499-11;Q08499-5;D6RHE0;Q08499-8	Q08499;Q08499-6;Q08499-2;Q08499-4;Q08499-10;Q08499-9;A0A087WSZ7;Q08499-3;Q08499-11;Q08499-5;D6RHE0;Q08499-8	cAMP-specific 3,5-cyclic phosphodiesterase 4D	PDE4D	846.682
P49006	P49006	MARCKSL1	MARCKS-related protein	604.931		P36969;A0A087X2I2;A0A087WT12;P36969-2;K7ERP4;K7EJ20;K7EKX7;R4GNE4;K7ENB4;A0A0A0MTT1;A0A087X247	P36969;A0A087X2I2;A0A087WT12;P36969-2;K7ERP4;K7EJ20;K7EKX7;R4GNE4;K7ENB4	Phospholipid hydroperoxide glutathione peroxidase, mitochondrial;Glutathione peroxidase	GPX4	103601
P23378	P23378	GLDC	Glycine dehydrogenase (decarboxylating), mitochondrial	695.457		Q9NV06;A0A087WT20;B3KME9;E5RHM4;A0A087X1F8;Q9NV06-2	Q9NV06;A0A087WT20	DDB1- and CUL4-associated factor 13	DCAF13	229542
Q9NUB1;Q9NUB1-3;Q9NUB1-2	Q9NUB1	ACSS1	Acetyl-coenzyme A synthetase 2-like, mitochondrial	704.443		O00124;A0A087WV67;A0A087WT23;O00124-3;A0A087WUA4;O00124-2;A0A087WWA4	O00124;A0A087WV67;A0A087WT23;O00124-3;A0A087WUA4;O00124-2	UBX domain-containing protein 8	UBXN8	7349.05
Q9Y4D1;Q9Y4D1-2	Q9Y4D1	DAAM1	Disheveled-associated activator of morphogenesis 1	828.599		Q8N5I9;A0A087WT30;J3KN91	Q8N5I9;A0A087WT30	Uncharacterized protein C12orf45	C12orf45	121613
H3BUF6;H3BSK9;Q8WWM7-7;H3BUE3;H3BSQ5;Q8WWM7;Q8WWM7-6;Q8WWM7-8;Q8WWM7-5;Q8WWM7-4;Q8WWM7-9;Q8WWM7-2;Q8WWM7-3	H3BUF6	ATXN2L	Ataxin-2-like protein	839.22		Q96QZ7;Q96QZ7-3;A0A087WXD2;H7C5T8;H7C4U7;H7C535;A0A087WT53;Q96QZ7-4;Q96QZ7-5;Q96QZ7-7;Q96QZ7-6;Q96QZ7-2;H7C4S7;Q5TCQ9;Q5TCQ9-3;Q5TCQ9-2;Q5TCQ9-4	Q96QZ7;Q96QZ7-3;A0A087WXD2;H7C5T8;H7C4U7;H7C535;A0A087WT53;Q96QZ7-4;Q96QZ7-5;Q96QZ7-7;Q96QZ7-6;Q96QZ7-2;H7C4S7	Membrane-associated guanylate kinase, WW and PDZ domain-containing protein 1	MAGI1	78.5252
Q92833;Q92833-2;Q92833-3	Q92833	JARID2	Protein Jumonji	842.713		Q9NQ66;A0A087WW73;A0A087WT80;Q9NQ66-2;H0YCJ2;A0A0D9SF51;A0A0D9SG17;A0A0D9SGI7;B1AK73;A0A0D9SFE7	Q9NQ66;A0A087WW73;A0A087WT80;Q9NQ66-2;H0YCJ2;A0A0D9SF51;A0A0D9SG17	1-phosphatidylinositol 4,5-bisphosphate phosphodiesterase beta-1;Phosphoinositide phospholipase C	PLCB1	470.784
P00167;P00167-2;P00167-3	P00167	CYB5A	Cytochrome b5	898.152		Q9H9V9;A0A087WT84;Q9H9V9-2	Q9H9V9;A0A087WT84;Q9H9V9-2	JmjC domain-containing protein 4	JMJD4	2815.43
P40306;J3QQN1	P40306	PSMB10	Proteasome subunit beta type-10	920.743		P43003;A0A087X0U3;A0A087WT87;P43003-2	P43003;A0A087X0U3;A0A087WT87;P43003-2	Excitatory amino acid transporter 1;Amino acid transporter	SLC1A3	4091.55
P15104	P15104	GLUL	Glutamine synthetase	1103.93		Q9H0W9;A0A087WT99;Q9H0W9-2;Q9H0W9-3;E9PPB5;E9PJU8;E9PQS1;Q9H0W9-4;E9PR95;E9PSC3;E9PLC5;E9PLB3;E9PIP1	Q9H0W9;A0A087WT99;Q9H0W9-2;Q9H0W9-3;E9PPB5;E9PJU8;E9PQS1;Q9H0W9-4	Ester hydrolase C11orf54	C11orf54	115566
P05091;P05091-2;S4R3S4	P05091	ALDH2	Aldehyde dehydrogenase, mitochondrial	1105.84		P08123;A0A087WTA8	P08123;A0A087WTA8	Collagen alpha-2(I) chain	COL1A2	331.387
Q16890;E9PNK6;J3KNE7;Q16890-2;Q16890-5;E9PPQ1;Q16890-4;Q16890-3	Q16890	TPD52L1	Tumor protein D53	1129.77		P13591-3;P13591-1;H7BYX6;A0A087WTE4;A0A087WTF6;P13591-4;P13591;A0A087WX77;A0A087WWD4;A0A087WV75;P13591-5;P13591-6;A0A087WVD0;A0A0C4DGS4;A0A087X1V2;A0A087WVU1;A0A0D9SF98;A0A087WWJ5	P13591-3;P13591-1;H7BYX6;A0A087WTE4;A0A087WTF6;P13591-4;P13591;A0A087WX77;A0A087WWD4;A0A087WV75;P13591-5;P13591-6	Neural cell adhesion molecule 1	NCAM1	245.223
E9PPQ1;J3KNE7;Q16890;Q16890-4;Q16890-3;Q16890-5;E9PNK6;Q16890-2;E9PNQ9	E9PPQ1	TPD52L1	Tumor protein D53	1129.77		Q96PV6;Q96PV6-2;A0A087WTE7;C9JMY0;A0A087WUE4;E7EWC7;B0VJY8;Q96PV6-3	Q96PV6;Q96PV6-2;A0A087WTE7;C9JMY0;A0A087WUE4	Leukocyte receptor cluster member 8	LENG8	19845.4
Q13308;Q13308-6;Q13308-5;Q13308-4	Q13308	PTK7	Inactive tyrosine-protein kinase 7	1130.54		P04114;A0A087WTM7;A8MUN2	P04114;A0A087WTM7	Apolipoprotein B-100;Apolipoprotein B-48	APOB	8645.89
Q8TAK5;Q5SZG2	Q8TAK5	GABPB2	GA-binding protein subunit beta-2	1181.36		Q8TCU4;A0A087WTU9;A0A087WZY3;Q8TCU4-2;A0A087WV20;Q8TCU4-3;H7C1D9;Q96L16	Q8TCU4;A0A087WTU9;A0A087WZY3;Q8TCU4-2;A0A087WV20;Q8TCU4-3	Alstrom syndrome protein 1	ALMS1	811.395
Q0ZGT2;E7ETM8;E7EUA0;H7BXY5;Q0ZGT2-4;Q0ZGT2-2;Q0ZGT2-3	Q0ZGT2	NEXN	Nexilin	1226.42		O15318;D6R9U7;A0A087WTV7;D6R921;D6RIT0;D6RJH6	O15318;D6R9U7;A0A087WTV7;D6R921;D6RIT0;D6RJH6	DNA-directed RNA polymerase III subunit RPC7	POLR3G	67192
E9PN89	E9PN89	HSPA8	0	1303.26		Q96T88;Q96T88-2;A0A087WVR3;A0A087WTW0;A0A087WWG9	Q96T88;Q96T88-2;A0A087WVR3;A0A087WTW0;A0A087WWG9	E3 ubiquitin-protein ligase UHRF1	UHRF1	170262
Q05823	Q05823	RNASEL	2-5A-dependent ribonuclease	1364.35		Q9UKL3;A0A087WTW5;A0A096LP21	Q9UKL3;A0A087WTW5	CASP8-associated protein 2	CASP8AP2	2755.08
P16401	P16401	HIST1H1B	Histone H1.5	1455.09		Q92504;A0A087WTX2	Q92504;A0A087WTX2	Zinc transporter SLC39A7	SLC39A7	23727.2
Q8NBX0	Q8NBX0	SCCPDH	Saccharopine dehydrogenase-like oxidoreductase	1475.56		Q96RQ1;A0A087WU02;H0YI50;H0YI58;F8VPA6;F8W0R1;F8VR88;F8VUZ2;H0YHS0;H0YHJ8	Q96RQ1;A0A087WU02;H0YI50;H0YI58	Endoplasmic reticulum-Golgi intermediate compartment protein 2	ERGIC2	71806.4
Q9P2M7;Q9P2M7-2;H0Y4A8	Q9P2M7	CGN	Cingulin	1772.72		Q99607;A0A087WU18	Q99607;A0A087WU18	ETS-related transcription factor Elf-4	ELF4	295.392
Q7Z7L1	Q7Z7L1	SLFN11	Schlafen family member 11	1786.66		Q9H0U3;A0A087WU53;Q9H0U3-2	Q9H0U3;A0A087WU53;Q9H0U3-2	Magnesium transporter protein 1	MAGT1	29910.5
Q9NWR8	Q9NWR8	CCDC109B	Calcium uniporter regulatory subunit MCUb, mitochondrial	1816.38		P09884;A0A087WU64;A6NMQ1	P09884;A0A087WU64;A6NMQ1	DNA polymerase alpha catalytic subunit;DNA polymerase	POLA1	100631
P23677;C9JC74	P23677	ITPKA	Inositol-trisphosphate 3-kinase A	1896.31		P21580;A0A087WU80;A0A087WXL5;A0A087X1N1;D3TTY5;Q5VXQ8;A0A087WVN3;Q5VXQ9	P21580;A0A087WU80;A0A087WXL5;A0A087X1N1;D3TTY5	Tumor necrosis factor alpha-induced protein 3;A20p50;A20p37	TNFAIP3	88.5104
Q9H4G0-2;Q9H4G0-3;A0A0D9SG07;Q9H4G0-4;H7C2K6	Q9H4G0-2	EPB41L1	Band 4.1-like protein 1	1906.06		Q8WYA6;A0A087WUB9;Q8WYA6-4;Q8WYA6-2;Q8WYA6-3;A2A2P1	Q8WYA6;A0A087WUB9;Q8WYA6-4;Q8WYA6-2;Q8WYA6-3	Beta-catenin-like protein 1	CTNNBL1	253588
P20933	P20933	AGA	N(4)-(beta-N-acetylglucosaminyl)-L-asparaginase;Glycosylasparaginase alpha chain;Glycosylasparaginase beta chain	1986.66		Q15005;E9PL01;A0A087WUC6;E9PI68;E9PRB9;H0YE04	Q15005;E9PL01;A0A087WUC6;E9PI68;E9PRB9	Signal peptidase complex subunit 2	SPCS2	288240
Q9P0V3;Q9P0V3-2;C9JF25;C9JED2	Q9P0V3	SH3BP4	SH3 domain-binding protein 4	1988.69		Q6DD87;A0A087WUD1	Q6DD87;A0A087WUD1	Zinc finger protein 787	ZNF787	22027.3
Q6NSJ5	Q6NSJ5	LRRC8E	Volume-regulated anion channel subunit LRRC8E	2233.41		P09038;A0A087WUF6;P09038-3;P09038-1;P09038-2	P09038;A0A087WUF6;P09038-3;P09038-1;P09038-2	Fibroblast growth factor 2;Fibroblast growth factor	FGF2	32820
Q5T3F8;H0YCP6;H3BLW6;Q5T3F8-3	Q5T3F8	TMEM63B	CSC1-like protein 2	2425.24		P28715;A0A087WUH0;R4GMW8;P28715-2;P28715-3	P28715;A0A087WUH0;R4GMW8	DNA repair protein complementing XP-G cells	ERCC5;BIVM-ERCC5	14621.6
Q709F0;Q709F0-2;Q709F0-3	Q709F0	ACAD11	Acyl-CoA dehydrogenase family member 11	2428.6		O14979;A0A087WUK2;O14979-3;O14979-2	O14979;A0A087WUK2;O14979-3;O14979-2	Heterogeneous nuclear ribonucleoprotein D-like	HNRNPDL	1004387
P13928;Q5VT79;B4DTF2;A0A0B4J2D4;A0A087WTN9;A0A075B752;Q5T2P8;A0A075B765;A0A0B4J2F9;Q5VT79-2;P13928-2;A0A096LPL1	P13928	ANXA8;ANXA8L2;ANXA8L1	Annexin A8;Annexin A8-like protein 2;Annexin;Annexin A8-like protein 1	2487.02		Q3LXA3;A0A087WUL0;H0YCY6;Q3LXA3-2;E9PJG8;I3L252;E9PQR1	Q3LXA3;A0A087WUL0;H0YCY6;Q3LXA3-2	Bifunctional ATP-dependent dihydroxyacetone kinase/FAD-AMP lyase (cyclizing);ATP-dependent dihydroxyacetone kinase;FAD-AMP lyase (cyclizing)	DAK;TKFC	509492
Q8NHU6;Q8NHU6-2	Q8NHU6	TDRD7	Tudor domain-containing protein 7	2488.22		P07203;A0A087WUQ6;P07203-2	P07203;A0A087WUQ6	Glutathione peroxidase 1;Glutathione peroxidase	GPX1	68096.2
P17480;P17480-2;E9PKP7;E9PMM2	P17480	UBTF	Nucleolar transcription factor 1	2577.03		P42679;P42679-2;K7EQY5;A0A087WUR1;P42679-3;K7ENL8;K7ES68;K7EQV3;K7EKS5	P42679;P42679-2;K7EQY5;A0A087WUR1;P42679-3	Megakaryocyte-associated tyrosine-protein kinase;Non-specific protein-tyrosine kinase	MATK	538.717
Q04656;Q04656-5;Q04656-2;Q04656-3	Q04656	ATP7A	Copper-transporting ATPase 1	2611.81		P62847;E7ETK0;A0A087WUS0;P62847-2;P62847-3;P62847-4	P62847;E7ETK0;A0A087WUS0;P62847-2;P62847-3;P62847-4	40S ribosomal protein S24	RPS24	3065506
P05187	P05187	ALPP	Alkaline phosphatase, placental type	2708.32		O60841;A0A087WUT6	O60841;A0A087WUT6	Eukaryotic translation initiation factor 5B	EIF5B	755633
Q8IX03;Q8IX03-2;H3BLZ3	Q8IX03	WWC1	Protein KIBRA	2740.16		P47974;A0A087WUU9	P47974;A0A087WUU9	Zinc finger protein 36, C3H1 type-like 2	ZFP36L2	7062.27
P60763;J3KSC4;J3QLK0	P60763	RAC3	Ras-related C3 botulinum toxin substrate 3	2775.97		Q9NXU5;A0A087WUW9;A0A0B4J222;R4GN67	Q9NXU5;A0A087WUW9	ADP-ribosylation factor-like protein 15	ARL15	16505.8
P56199	P56199	ITGA1	Integrin alpha-1	2792.97		Q16760;Q16760-2;A0A087WUZ9;H7BZR7;A0A096LNI6;H7C0L1	Q16760;Q16760-2;A0A087WUZ9	Diacylglycerol kinase delta;Diacylglycerol kinase	DGKD	1231.77
Q9BQI0;Q5JUP3;Q9BQI0-4;Q9BQI0-3;Q9BQI0-2	Q9BQI0	AIF1L	Allograft inflammatory factor 1-like	2807.39		Q99417;A0A087WV05;A0A0D9SEI7	Q99417;A0A087WV05	C-Myc-binding protein	MYCBP	574910
P26006;P26006-1;H0YA49	P26006	ITGA3	Integrin alpha-3;Integrin alpha-3 heavy chain;Integrin alpha-3 light chain	2894.88		O75352;J3QS48;I3L295;J3KT75;J3QW43;J3QRD5;Q9H3L2;Q1HDL3;A0A087WV81;O75352-2;J3KSI4;I3L1D2;I3L4E0;J3KTK8;J3QQZ4;I3L405;I3L261	O75352;J3QS48;I3L295;J3KT75;J3QW43;J3QRD5;Q9H3L2;Q1HDL3;A0A087WV81;O75352-2;J3KSI4;I3L1D2;I3L4E0;J3KTK8;J3QQZ4;I3L405;I3L261	Mannose-P-dolichol utilization defect 1 protein	MPDU1;HBEBP2BPA	175007
P48681	P48681	NES	Nestin	2971.17		Q6PGQ7;B5LMG6;A0A087WV86;Q6PGQ7-2	Q6PGQ7;B5LMG6;A0A087WV86;Q6PGQ7-2	Protein aurora borealis	BORA;C13orf34	360.677
Q6PML9	Q6PML9	SLC30A9	Zinc transporter 9	3115.16		P62341;A0A087WVA1;Q6IAK0	P62341;A0A087WVA1;Q6IAK0	Selenoprotein T	SELT	2794.86
Q9BXJ8;A0A087WZA9;A0A024R4K9;A0A087X266;Q9BXJ8-2	Q9BXJ8	TMEM120A;TMPIT	Transmembrane protein 120A	3382		Q9NZM3;A0A087WVF7;Q9NZM3-2;Q9NZM3-3;Q9NZM3-4;E7EPJ2;F8W719;H7BZD4	Q9NZM3;A0A087WVF7;Q9NZM3-2;Q9NZM3-3;Q9NZM3-4	Intersectin-2	ITSN2	27778.7
Q15596;E7EWM1	Q15596	NCOA2	Nuclear receptor coactivator 2	3393.9		Q96JY6;B3KPU0;A0A087WVI1;Q96JY6-5;Q96JY6-3;E5RGS7;H0YBP7;A0A087WUQ1;C9JS55;Q96JY6-4	Q96JY6;B3KPU0;A0A087WVI1;Q96JY6-5;Q96JY6-3;E5RGS7;H0YBP7	PDZ and LIM domain protein 2	PDLIM2	8206.39
Q66LE6	Q66LE6	PPP2R2D	Serine/threonine-protein phosphatase 2A 55 kDa regulatory subunit B delta isoform	3400.64		Q5W1L7;A0A087WVM1;P78382-2;P78382	Q5W1L7;A0A087WVM1;P78382-2;P78382	CMP-sialic acid transporter	SLC35A1	2395.64
Q02952;Q02952-3;Q02952-2	Q02952	AKAP12	A-kinase anchor protein 12	3410.95		O00622;A0A087WVM3	O00622;A0A087WVM3	Protein CYR61	CYR61	897.22
O75525;O75525-2;E5RG12;H0YAQ1;H0YAQ3;E5RJZ9	O75525	KHDRBS3	KH domain-containing, RNA-binding, signal transduction-associated protein 3	3435.86		Q8IWP9;A0A087WVM5;B4DUJ5	Q8IWP9;A0A087WVM5;B4DUJ5	Coiled-coil domain-containing protein 28A	CCDC28A	720.966
Q5T8I3;Q5T8I3-2	Q5T8I3	FAM102B	Protein FAM102B	3604.38		Q5JPI9;A0A087WVN1;G3V238	Q5JPI9;A0A087WVN1	Protein-lysine N-methyltransferase METTL10	METTL10	4538.8
P54652	P54652	HSPA2	Heat shock-related 70 kDa protein 2	3858.3		Q9BWW4;A0A087WVT6;Q9BWW4-2;Q9BWW4-3;P81877;D6RAC5;Q9NW25;A0A087X159;P81877-2;P81877-4;P81877-5;P81877-3;E9PK49;Q5T863	Q9BWW4;A0A087WVT6;Q9BWW4-2;Q9BWW4-3;P81877;D6RAC5;Q9NW25;A0A087X159;P81877-2;P81877-4;P81877-5;P81877-3	Single-stranded DNA-binding protein 3;Single-stranded DNA-binding protein 2	SSBP3;SSBP2	11218.1
Q5SZL2;A2A3P3;E0CX11;Q5SZL2-4	Q5SZL2	CEP85L;C7orf73	Centrosomal protein of 85 kDa-like;Uncharacterized protein C7orf73	3877.4		O00221;Q7LC14;A0A087WVX9;H0Y4W4;H3BNC2	O00221;Q7LC14;A0A087WVX9	NF-kappa-B inhibitor epsilon	NFKBIE	3596.42
P62987;M0R1M6;M0R2S1	P62987	UBA52	Ubiquitin-60S ribosomal protein L40;Ubiquitin;60S ribosomal protein L40	4218.24		P55198;A0A087WW39;A0A087WVY1	P55198;A0A087WW39	Protein AF-17	MLLT6	2412.14
P51649;C9J8Q5;P51649-2	P51649	ALDH5A1	Succinate-semialdehyde dehydrogenase, mitochondrial	4259.77		Q9Y371;A0A087WW40;Q9Y371-2;Q9Y371-3	Q9Y371;A0A087WW40;Q9Y371-2	Endophilin-B1	SH3GLB1	134584
Q99962	Q99962	SH3GL2	Endophilin-A1	4332.83		Q96QD5;A0A087WW54;Q96QD5-2	Q96QD5;A0A087WW54;Q96QD5-2	DEP domain-containing protein 7	DEPDC7	35913.4
Q71F23;Q71F23-2;Q71F23-3	Q71F23	CENPU	Centromere protein U	4341.94		Q9C0D9;A0A087WW58;C9JAG1	Q9C0D9;A0A087WW58;C9JAG1	Ethanolaminephosphotransferase 1	EPT1	97797.2
Q96FN4	Q96FN4	CPNE2	Copine-2	4463.36		Q15334;A0A087WW77	Q15334;A0A087WW77	Lethal(2) giant larvae protein homolog 1	LLGL1	14523.3
Q14315;Q14315-2	Q14315	FLNC	Filamin-C	4569.66		Q9NZM4;A0A087WWH3;Q9NZM4-2	Q9NZM4;A0A087WWH3;Q9NZM4-2	Glioma tumor suppressor candidate region gene 1 protein	GLTSCR1	137.046
Q14571	Q14571	ITPR2	Inositol 1,4,5-trisphosphate receptor type 2	4645.4		Q16667;Q16667-2;F8WD24;A0A087WWK3;H7C0S3;G3V2J7	Q16667;Q16667-2;F8WD24;A0A087WWK3;H7C0S3;G3V2J7	Cyclin-dependent kinase inhibitor 3	CDKN3	5066.69
Q9BUB5;Q9BUB5-2;Q9BUB5-3;E9PPI6;E9PJH1;E9PIA0;E9PSE0;E9PLE7;E9PMF1;E9PMM8	Q9BUB5	MKNK1	MAP kinase-interacting serine/threonine-protein kinase 1	4688.89		Q9P2T1;A0A087WWM4;F8WAN9;H0YMB3;Q9P2T1-3;H0YNJ6;Q9P2T1-2;H0YLV5;H0YK13;H0YK71;H0YNH0;H0YMR9;H0YMV5;H0YLB8;A0A0B4J281;H0YMG3;H0YN22;H0YKK3;H0YN74;H0YMW6;H0YNS9;H0YL68	Q9P2T1;A0A087WWM4;F8WAN9;H0YMB3;Q9P2T1-3;H0YNJ6;Q9P2T1-2;H0YLV5	GMP reductase 2;GMP reductase	GMPR2	106324
Q8WVM7;Q68DW7;Q8WVM7-2;H7C595	Q8WVM7	STAG1;DKFZp781D1416	Cohesin subunit SA-1	4969.28		Q96T37;A0A087WWP4;Q96T37-4;Q96T37-2;Q96T37-3	Q96T37;A0A087WWP4;Q96T37-4;Q96T37-2;Q96T37-3	Putative RNA-binding protein 15	RBM15	86032.6
O43491;E9PHY5;O43491-4;O43491-3;E9PII3;E9PK52;O43491-2;I6L9B1;J3KT37	O43491	EPB41L2;EPB41L3	Band 4.1-like protein 2	5106.31		Q5VWQ0;A0A087WWP8;A0A0C4DGT8;A0A0C4DH79;Q5VWQ0-4	Q5VWQ0;A0A087WWP8;A0A0C4DGT8;A0A0C4DH79;Q5VWQ0-4	Round spermatid basic protein 1	RSBN1	9593.37
Q9Y666;H0YB78	Q9Y666	SLC12A7	Solute carrier family 12 member 7	5347.86		Q96FV9;A0A087WWS1;Q96FV9-2;R4GMN4;A0A087WY84;J3KT14;J3KRD7;R4GN58;J3QQZ3	Q96FV9;A0A087WWS1;Q96FV9-2	THO complex subunit 1	THOC1	168956
Q8N2M8;A0A0A0MQS2;Q8N2M8-4;K7EP11	Q8N2M8	CLASRP	CLK4-associating serine/arginine rich protein	5372.73		Q6IPM2;A0A087WX19;A0A087WX45;Q6IPM2-4;Q6IPM2-2;Q6IPM2-3;H7C427;C9JP75;C9JE72	Q6IPM2;A0A087WX19;A0A087WX45;Q6IPM2-4;Q6IPM2-2;Q6IPM2-3	IQ domain-containing protein E	IQCE	419.923
Q5VUA4;Q5VUA4-2	Q5VUA4	ZNF318	Zinc finger protein 318	5869.4		Q68CZ1;H3BS47;A0A087WX34;H3BV03;Q68CZ1-2;H3BPF5;I3L1B5;I3L2P2;H3BPS4	Q68CZ1;H3BS47;A0A087WX34;H3BV03;Q68CZ1-2;H3BPF5	Protein fantom	RPGRIP1L	3490.58
Q9UK53-2;Q9UK53;A0A0C4DFW2;Q9UK53-3;Q9UK53-4;Q9UK53-5	Q9UK53-2	ING1	Inhibitor of growth protein 1;Inhibitor of growth protein	6105.07		O15403;A0A087WX92	O15403;A0A087WX92	Monocarboxylate transporter 7	SLC16A6	709.288
C9K0J5;Q70E73-8;Q70E73-4;Q70E73-9;Q70E73-6	C9K0J5	RAPH1	Ras-associated and pleckstrin homology domains-containing protein 1	6391.83		O95299;A0A087WXC5;E7ESZ7;O95299-2;H7C2W5;H7C1Y7;H7C2X4;C9J6X0;Q8N1B9	O95299;A0A087WXC5;E7ESZ7;O95299-2	NADH dehydrogenase [ubiquinone] 1 alpha subcomplex subunit 10, mitochondrial	NDUFA10	169379
Q70E73;C9J164;Q70E73-5;Q70E73-2	Q70E73	RAPH1	Ras-associated and pleckstrin homology domains-containing protein 1	6391.83		Q6NVY1;A0A087WXI1;Q6NVY1-2;B9A058;F8W8A6;B8ZZZ0;H7C1A5;H7C126;H7C400;H7BYI7	Q6NVY1;A0A087WXI1;Q6NVY1-2;B9A058	3-hydroxyisobutyryl-CoA hydrolase, mitochondrial	HIBCH	278906
Q13888;R4GMS9	Q13888	GTF2H2	General transcription factor IIH subunit 2	6533.63		Q9BZC7;Q9BZC7-3;J3QSS3;A0A087WXK5;Q9BZC7-2;H0Y8D6;H0Y8C9;E9PGB2;H0Y8E3;A0A087WZX6;H0YCN5	Q9BZC7;Q9BZC7-3;J3QSS3;A0A087WXK5;Q9BZC7-2;H0Y8D6	ATP-binding cassette sub-family A member 2	ABCA2	558.899
O75815	O75815	BCAR3	Breast cancer anti-estrogen resistance protein 3	6853.83		Q9H4H8;A0A087WXK8;Q9H4H8-2	Q9H4H8;A0A087WXK8;Q9H4H8-2	Protein FAM83D	FAM83D	42871.6
P23229;P23229-5;P23229-3;P23229-2;P23229-4;P23229-6;P23229-7;P23229-9	P23229	ITGA6	Integrin alpha-6;Integrin alpha-6 heavy chain;Integrin alpha-6 light chain;Processed integrin alpha-6	6880.22		P18621;A0A087WXM6;J3QQT2;J3KRX5;A0A0A6YYL6;P18621-3;J3QLC8;J3KRB3;A0A087WWH0;J3QS96;A0A0A0MRF8;P18621-2;A0A087WY81;J3KSJ0	P18621;A0A087WXM6;J3QQT2;J3KRX5;A0A0A6YYL6;P18621-3;J3QLC8;J3KRB3;A0A087WWH0;J3QS96;A0A0A0MRF8;P18621-2;A0A087WY81	60S ribosomal protein L17	RPL17;RPL17-C18orf32	5723445
Q08426;Q08426-2	Q08426	EHHADH	Peroxisomal bifunctional enzyme;Enoyl-CoA hydratase/3,2-trans-enoyl-CoA isomerase;3-hydroxyacyl-CoA dehydrogenase	6893.81		Q765P7;A0A087WXN9;Q765P7-2;I3L2G4;H0YBL3	Q765P7;A0A087WXN9	MTSS1-like protein	MTSS1L	7842.24
P16144;P16144-2;P16144-3;P16144-4;P16144-5	P16144	ITGB4	Integrin beta-4	6921.34		Q5TBB1;A0A087WXR7;Q5TBB1-2;A0A087WZJ6	Q5TBB1;A0A087WXR7;Q5TBB1-2;A0A087WZJ6	Ribonuclease H2 subunit B	RNASEH2B	125074
Q9BV81	Q9BV81	EMC6	ER membrane protein complex subunit 6	6985.12		O43681;A0A087WXS7;K7ERW9	O43681;A0A087WXS7;K7ERW9	ATPase ASNA1	ASNA1	740041
Q68DH5	Q68DH5	LMBRD2	LMBR1 domain-containing protein 2	7004.29		Q9NWS8;Q5SZ82;A0A087WXU0;Q9NWS8-2	Q9NWS8;Q5SZ82;A0A087WXU0;Q9NWS8-2	Required for meiotic nuclear division protein 1 homolog	RMND1	16047.5
Q9P1Z2;Q9P1Z2-4;Q9P1Z2-2;Q9P1Z2-3	Q9P1Z2	CALCOCO1	Calcium-binding and coiled-coil domain-containing protein 1	7028.07		Q9NP79;A0A087WY55;Q5TGM0;Q9NP79-2	Q9NP79;A0A087WY55	Vacuolar protein sorting-associated protein VTA1 homolog	VTA1	409560
P47895;H0Y2X5	P47895	ALDH1A3	Aldehyde dehydrogenase family 1 member A3	7201.25		P51956;A0A087WY58;P51956-2;A0A087X203;F8VTT4;F8VV00;A0A087X030	P51956;A0A087WY58;P51956-2;A0A087X203	Serine/threonine-protein kinase Nek3	NEK3	1275.28
O14967;D6RAZ4	O14967	CLGN	Calmegin	7601.3		P29122;H7BXT3;A0A087WZR0;A0A087WY68;P29122-5;P29122-4;P29122-2;P29122-8;P29122-7;H0Y3Q0;P29122-3;P29122-6;H0YKZ4;A0A087X025	P29122;H7BXT3;A0A087WZR0;A0A087WY68;P29122-5;P29122-4;P29122-2;P29122-8;P29122-7;H0Y3Q0;P29122-3;P29122-6;H0YKZ4	Proprotein convertase subtilisin/kexin type 6	PCSK6	37.2452
P78536	P78536	ADAM17	Disintegrin and metalloproteinase domain-containing protein 17	7617.88		Q96CW1;Q96CW1-2;A0A087WY71;E9PFW3;C9JJ47;C9JGT8;C9JJD3;C9JTK4;C9JPV8;H7C4C3	Q96CW1;Q96CW1-2;A0A087WY71;E9PFW3;C9JJ47	AP-2 complex subunit mu	AP2M1	369073
P09914;P09914-2;Q13325;Q13325-2	P09914	IFIT1;IFIT5	Interferon-induced protein with tetratricopeptide repeats 1;Interferon-induced protein with tetratricopeptide repeats 5	7737.49		Q8N5M9;A0A087WY88	Q8N5M9;A0A087WY88	Protein jagunal homolog 1	JAGN1	92208.4
O60503	O60503	ADCY9	Adenylate cyclase type 9	7894.66		P31641;A0A087WY96;A0A087WYN0	P31641;A0A087WY96;A0A087WYN0	Sodium- and chloride-dependent taurine transporter;Transporter	SLC6A6	4818.73
Q9UPW5;Q9UPW5-2	Q9UPW5	AGTPBP1	Cytosolic carboxypeptidase 1	8273.56		Q03519;A0A087WYD6;E7ENX8;Q03519-2	Q03519;A0A087WYD6;E7ENX8;Q03519-2	Antigen peptide transporter 2	TAP2	21208.3
P29034;R4GN49	P29034	S100A2	Protein S100-A2	8414.11		Q6UXV4;A0A087WYF7;A0A087WUX8	Q6UXV4;A0A087WYF7;A0A087WUX8	MICOS complex subunit MIC27	APOOL	86855.1
Q9NP80;Q9NP80-3;Q9NP80-2;A0A0C4DG51	Q9NP80	PNPLA8	Calcium-independent phospholipase A2-gamma	8474.84		Q96N06;A0A087WYH0;J3KRC8;Q96N06-2;J3KS58	Q96N06;A0A087WYH0;J3KRC8;Q96N06-2	Spermatogenesis-associated protein 33	SPATA33	6871.56
Q9P2L0;Q9P2L0-2;F8WB94;H0Y6C0	Q9P2L0	WDR35	WD repeat-containing protein 35	8791.7		Q6UXD5;A0A087WYL5;Q6UXD5-5;Q6UXD5-6;Q6UXD5-2;Q6UXD5-3;Q6UXD5-4;H3BN26;Q9BYH1;I3L111;B0QYH4;B0QYH5;B7ZLJ8;Q9BYH1-2;Q9BYH1-3;Q9BYH1-5;Q9BYH1-4;Q9BYH1-7;Q9BYH1-6	Q6UXD5;A0A087WYL5;Q6UXD5-5;Q6UXD5-6;Q6UXD5-2;Q6UXD5-3;Q6UXD5-4;H3BN26	Seizure 6-like protein 2	SEZ6L2	1596.91
P50748	P50748	KNTC1	Kinetochore-associated protein 1	8830.8		O75586;G3V4A5;A0A087WYL7;O75586-2	O75586;G3V4A5;A0A087WYL7;O75586-2	Mediator of RNA polymerase II transcription subunit 6	MED6	27092.3
Q8IWT6	Q8IWT6	LRRC8A	Volume-regulated anion channel subunit LRRC8A	8836.37		Q9BVV6;A0A087WYM5;Q9BVV6-4;Q9BVV6-3;Q9BVV6-2;G3V2T5;G3V5U9;G3V4J0	Q9BVV6;A0A087WYM5;Q9BVV6-4;Q9BVV6-3;Q9BVV6-2	Protein TALPID3	KIAA0586	35767
Q8WXH0;Q8WXH0-2;G3V5X4;A0A0A0MRE3	Q8WXH0	SYNE2	Nesprin-2	8846.45		Q7Z478;A0A087WYN9;H0Y8L1	Q7Z478;A0A087WYN9	ATP-dependent RNA helicase DHX29	DHX29	124074
O75182;O75182-2;M0QYC5	O75182	SIN3B	Paired amphipathic helix protein Sin3b	9067.09		Q8IZQ5;A0A087WYP2;H0YE28;H3BV83	Q8IZQ5;A0A087WYP2;H0YE28	Selenoprotein H	SELH;C11orf31	34552.1
Q70CQ2;Q70CQ2-3;Q70CQ2-2;H7C150;H7C183	Q70CQ2	USP34	Ubiquitin carboxyl-terminal hydrolase 34	9340.49		P09132;A0A087WYR0;A0A087WWU9;P09132-2;D6RBG4	P09132;A0A087WYR0;A0A087WWU9;P09132-2	Signal recognition particle 19 kDa protein	SRP19	82238.1
Q8TB72;Q8TB72-4;Q8TB72-3;A0A0C4DG68;A0A0A0MR59;Q8TB72-2	Q8TB72	PUM2	Pumilio homolog 2	9435.04		Q15185;A0A087WYT3;Q15185-4;B4DDC6;Q15185-3;Q15185-2	Q15185;A0A087WYT3;Q15185-4;B4DDC6;Q15185-3;Q15185-2	Prostaglandin E synthase 3	PTGES3	5971048
P0CAP2;Q9BZD3;P0CAP2-3;H8Y6P7	P0CAP2	POLR2M;GCOM2;GCOM1	DNA-directed RNA polymerase II subunit GRINL1A;Putative GRINL1B complex locus protein 2	9529.53		Q9Y5X1;A0A087WYU1;A0A087WVE4;A0A087WZW2	Q9Y5X1;A0A087WYU1	Sorting nexin-9;Sorting nexin	SNX9	44463
Q92619;K7ES98;K7EM85;Q92619-2;K7EQA4	Q92619	HMHA1	Minor histocompatibility protein HA-1;Minor histocompatibility antigen HA-1	9568.75		P35556;A0A087WYV8;D6RJI3;P35556-2;E9PHW4;A0A087WV40	P35556;A0A087WYV8;D6RJI3;P35556-2	Fibrillin-2	FBN2	186.375
Q92793;Q92793-2	Q92793	CREBBP	CREB-binding protein	9684.24		Q96NU1;A0A087X1J5;A0A087WYW1;Q96NU1-6;Q96NU1-4;Q96NU1-5;H7C3J6;H7BY14;Q96NU1-1;Q96NU1-2;A0A087WYU3;A0A087WXB3;A0A087X223;Q5SV95;A6PWC8;A0A087X2A3;A0A087WX24;I7G285	Q96NU1;A0A087X1J5;A0A087WYW1;Q96NU1-6;Q96NU1-4;Q96NU1-5;H7C3J6;H7BY14;Q96NU1-1;Q96NU1-2;A0A087WYU3;A0A087WXB3;A0A087X223	Sterile alpha motif domain-containing protein 11	SAMD11	78.444
O95319;Q5VZZ6;E9PC62;O95319-5;O95319-2;O95319-4;O95319-3;V9GYD9;V9GY47	O95319	CELF2	CUGBP Elav-like family member 2	9913.6		Q53FT3;A0A087WYW7;E9PPG8	Q53FT3;A0A087WYW7	Protein Hikeshi	C11orf73	89059.2
Q53R41;Q53R41-2	Q53R41	FASTKD1	FAST kinase domain-containing protein 1	10032.3		Q9H6U8;A0A087WZ62;Q9H6U8-3;H0YCW6;Q9H6U8-2;Q9H6U8-4;A0A087WTZ3;A0A087WVC0;A0A087WZY8;A0A087WX16	Q9H6U8;A0A087WZ62;Q9H6U8-3;H0YCW6;Q9H6U8-2;Q9H6U8-4	Alpha-1,2-mannosyltransferase ALG9	ALG9	16271.7
P42356;J3KN10	P42356	PI4KA	Phosphatidylinositol 4-kinase alpha	10050		Q96CS4;A0A087WZF7	Q96CS4;A0A087WZF7	Zinc finger protein 689	ZNF689	204.676
Q9Y618;Q9Y618-3;C9J7T7;C9JE98;C9J0Q5;C9JFD3;Q9Y618-5;Q9Y618-4;Q9Y618-2	Q9Y618	NCOR2	Nuclear receptor corepressor 2	10062.5		O00584;D6RHI9;A0A087WZM2;D6REQ6;H0YAE9;A0A087WWI1;O00584-2;J3QQ64	O00584;D6RHI9;A0A087WZM2;D6REQ6;H0YAE9	Ribonuclease T2	RNASET2	46362.5
O95359;O95359-2;H0Y9C3;Q4VXL4;D6RAA5;Q4VXL8;E7EMZ9;E9PBC6;O95359-6;O95359-1;O95359-5;O95359-3	O95359	TACC2	Transforming acidic coiled-coil-containing protein 2	10103.6		O43837;A0A087WZN1;O43837-2;A0A087X2E5;O43837-3;A0A0D9SG66	O43837;A0A087WZN1;O43837-2;A0A087X2E5	Isocitrate dehydrogenase [NAD] subunit beta, mitochondrial;Isocitrate dehydrogenase [NAD] subunit, mitochondrial	IDH3B	633482
Q99996;A0A0A0MRF6;Q99996-5;Q99996-3;Q99996-2;Q99996-6;A0A0A0MRE9;H7BYL6	Q99996	AKAP9	A-kinase anchor protein 9	10146.3		Q9H115;A0A087WZQ7;Q9H115-3;Q9H115-2	Q9H115;A0A087WZQ7;Q9H115-3;Q9H115-2	Beta-soluble NSF attachment protein	NAPB	9319.48
A0A0A0MRE9;A0A087WX84;Q99996-4;Q99996;A0A0A0MRF6;Q99996-5;Q99996-3;Q99996-2;Q99996-6	A0A0A0MRE9	AKAP9	A-kinase anchor protein 9	10146.3		P04637;P04637-4;J3KP33;A0A087WZU8;P04637-5;P04637-6;P04637-2;P04637-3;A0A087WXZ1;A0A087WT22;E7ESS1;A0A087X1Q1;E7EQX7;P04637-8;P04637-9;P04637-7;E9PCY9;S4R334;E9PFT5;E7EMR6	P04637;P04637-4;J3KP33;A0A087WZU8;P04637-5;P04637-6;P04637-2;P04637-3;A0A087WXZ1;A0A087WT22;E7ESS1;A0A087X1Q1;E7EQX7;P04637-8;P04637-9;P04637-7	Cellular tumor antigen p53	TP53	1595.74
Q14192;J3KNW4;A0A0A0MSG2	Q14192	FHL2	Four and a half LIM domains protein 2	10445.1		O43314;A0A087WZV0;O43314-2;A0A087WWN8;H0Y9M0;K7EPT7;D6RFG4	O43314;A0A087WZV0;O43314-2	Inositol hexakisphosphate and diphosphoinositol-pentakisphosphate kinase 2	PPIP5K2	34220.9
P46100;P46100-4;A0A096LNL9;P46100-6;P46100-2;P46100-5;P46100-3;A0A096LNW1	P46100	ATRX	Transcriptional regulator ATRX	10550.9		Q86UU0;A0A087WZX0;Q86UU0-4;Q86UU0-2;Q86UU0-3	Q86UU0;A0A087WZX0;Q86UU0-4;Q86UU0-2;Q86UU0-3	B-cell CLL/lymphoma 9-like protein	BCL9L	11006
Q9ULG6;Q9ULG6-4;Q9ULG6-2;Q9ULG6-5	Q9ULG6	CCPG1	Cell cycle progression protein 1	10617.1		Q9Y496;J3KPF9;A0A087X011;E9PES4;H7C2F6;C9J9X2	Q9Y496;J3KPF9;A0A087X011;E9PES4	Kinesin-like protein KIF3A;Kinesin-like protein	KIF3A	19195.1
Q5T200-2;Q5T200	Q5T200-2	ZC3H13	Zinc finger CCCH domain-containing protein 13	10655.8		Q9Y3A5;A0A087X020;F8WE72	Q9Y3A5;A0A087X020	Ribosome maturation protein SBDS	SBDS	1530894
Q13228;Q13228-2;Q13228-3;Q13228-4	Q13228	SELENBP1	Selenium-binding protein 1	10948		Q5SQN1;A0A087X0B7;H7C3C7;Q5SQN1-2;U3KPT7;Q5SQN1-4;A0A087X2J6;H0Y627;Q5SQN1-3	Q5SQN1;A0A087X0B7;H7C3C7;Q5SQN1-2;U3KPT7;Q5SQN1-4;A0A087X2J6;H0Y627;Q5SQN1-3	Synaptosomal-associated protein 47	SNAP47	5330.14
Q9H4F8;Q9H4F8-2	Q9H4F8	SMOC1	SPARC-related modular calcium-binding protein 1	10967.5		O15484;A0A087X0C8;E7EV01	O15484;A0A087X0C8;E7EV01	Calpain-5	CAPN5	830.506
Q15937;A0A087X2B0;F5H032;Q9UJW8;Q86UD4;Q86TJ5;Q9NX65;Q99612;Q9BSK1;A0A0A0MSV3;A0A0A0MP75;G5E9B8;Q9NX65-3;Q9BSK1-2;Q9NX65-2;Q9UJW8-2;Q9UJW8-3;Q9UJW8-4;Q7Z3I7;P52747;E7EN86;P52747-2;P52747-3;Q9HCG1;M0QZI7;Q8N8E2;Q8N8E2-2;Q499Z4;Q8WXB4	Q15937	ZNF79;ZNF180;ZNF329;ZNF554;ZSCAN32;KLF6;ZNF577;ZNF572;ZNF143;ZNF160;ZNF513;ZNF672;ZNF606	Zinc finger protein 79;Zinc finger protein 180;Zinc finger protein 329;Zinc finger protein 554;Zinc finger and SCAN domain-containing protein 32;Krueppel-like factor 6;Zinc finger protein 577;Zinc finger protein 572;Zinc finger protein 143;Zinc finger protein 160;Zinc finger protein 513;Zinc finger protein 672;Zinc finger protein 606	11021.9		P09668;A0A087X0D5;E9PKT6	P09668;A0A087X0D5;E9PKT6	Pro-cathepsin H;Cathepsin H mini chain;Cathepsin H;Cathepsin H heavy chain;Cathepsin H light chain	CTSH	191.957
Q9NUX5;A8MTK3;Q5MJ34;B7Z7M5;Q9NUX5-2	Q9NUX5	POT1	Protection of telomeres protein 1	11317.5		Q9BVL4;A0A087X0Q9	Q9BVL4;A0A087X0Q9	Selenoprotein O	SELO	8096.77
Q9UHB7;H7C319;Q9UHB7-2	Q9UHB7	AFF4	AF4/FMR2 family member 4	11382.2		O15550;F5H6S1;F8W8R6;A0A087X0R0;F5H5V6;H0Y6I7;H0Y5J3;O14607;A0A087X248;A0A096LPD8;F5H3N7;A0A087X2I9;A0A087X0Y2;F5H8B4;O14607-2;O14607-5;O14607-3;O14607-4;F5GWV3	O15550;F5H6S1;F8W8R6;A0A087X0R0;F5H5V6;H0Y6I7;H0Y5J3	Lysine-specific demethylase 6A	KDM6A	1418.66
Q4LE39;Q4LE39-2;Q4LE39-3;H0Y7Y8;H7C5R6;Q4LE39-4	Q4LE39	ARID4B	AT-rich interactive domain-containing protein 4B	11420.9		Q9UMY4;A0A087X0R6;Q9UMY4-2;Q9UMY4-3	Q9UMY4;A0A087X0R6;Q9UMY4-2;Q9UMY4-3	Sorting nexin-12	SNX12	172241
O95429;O95429-2	O95429	BAG4	BAG family molecular chaperone regulator 4	11461.6		P12109;A0A087X0S5	P12109;A0A087X0S5	Collagen alpha-1(VI) chain	COL6A1	3045.02
O95696;O95696-2;J3KQ61	O95696	BRD1	Bromodomain-containing protein 1	11579.4		P52272;A0A087X0X3;P52272-2;M0R019;M0R2T0;M0R0N3;M0QYQ7;M0R2I7;M0R0Y6;M0QY96;M0QYL3	P52272;A0A087X0X3;P52272-2;M0R019;M0R2T0	Heterogeneous nuclear ribonucleoprotein M	HNRNPM	3662414
Q96BQ5	Q96BQ5	CCDC127	Coiled-coil domain-containing protein 127	11752.5		Q15155;A0A087X117;A0A087WW46;H3BUC9;I3L0Q6;H3BTW1;H3BPS9	Q15155;A0A087X117;A0A087WW46	Nodal modulator 1	NOMO1	2947.37
Q9H9G7;Q9H9G7-2	Q9H9G7	AGO3	Protein argonaute-3	11760.7		Q8NF64;E7EWM3;A0A087X127;Q8NF64-3;Q8NF64-2	Q8NF64;E7EWM3;A0A087X127;Q8NF64-3;Q8NF64-2	Zinc finger MIZ domain-containing protein 2	ZMIZ2	6322.7
P35580-4;P35580-5;P35580;P35580-2;P35580-3;E7ERA5	P35580-4	MYH10	Myosin-10	11836.6		Q5T6S3;A0A087X169;F5H8K3;B0QZ50;X6RER8;B0QZ72;Q5T6S3-3	Q5T6S3;A0A087X169;F5H8K3	PHD finger protein 19	PHF19	916.781
Q9P2K8;Q9P2K8-2;H0YME5	Q9P2K8	EIF2AK4	Eukaryotic translation initiation factor 2-alpha kinase 4	11867		P54252;P54252-2;D3VVH9;A0A087X1A8;F5H211;A0A087WXY4;G3V3R7;P54252-4;G3V328;C9JQV6;P54252-3;G3V4U9;A0A0A0MS38;S4R399;E9PJN5;G3V2G1;G3V3T6;G3V4F5;G3V2G2;G3V4F4;G3V5H3;G3V526;P54252-5;G3V3T0;G3V390;G3V3A6;D3VVP3;D6R9I5;G3V4B1;G3V3S5	P54252;P54252-2;D3VVH9;A0A087X1A8;F5H211;A0A087WXY4;G3V3R7;P54252-4;G3V328;C9JQV6;P54252-3;G3V4U9;A0A0A0MS38;S4R399;E9PJN5;G3V2G1;G3V3T6;G3V4F5;G3V2G2;G3V4F4;G3V5H3;G3V526;P54252-5	Ataxin-3	ATXN3	10962.2
Q3SY69	Q3SY69	ALDH1L2	Mitochondrial 10-formyltetrahydrofolate dehydrogenase	12129.6		Q9Y6K9;A0A087X1B1;Q9Y6K9-2;A0A087X0G7;A0A087WUW6;Q9Y6K9-3;C9JN51;A0A087WV30	Q9Y6K9;A0A087X1B1;Q9Y6K9-2;A0A087X0G7;A0A087WUW6;Q9Y6K9-3;C9JN51	NF-kappa-B essential modulator	IKBKG	65351.5
O43299;O43299-2	O43299	AP5Z1	AP-5 complex subunit zeta-1	12192.6		P53365;A0A087X1E4;P53365-3;P53365-2;E9PRV8;E9PPY7	P53365;A0A087X1E4;P53365-3;P53365-2	Arfaptin-2	ARFIP2	24002.9
Q14591;Q14588;Q9H7R5;P17035;Q14590;P0CJ79;Q02386;Q14586;P59923;Q7L2R6;Q09FC8;Q76KX8;B7Z6K7;Q08AN1;Q9UJW7;Q5VIY5;Q9UL59;Q9Y2L8;Q9UK10;Q96NJ3;B4DX44;P17022;Q6AZW8;Q9P2F9;P0C7X5;P52740;Q9H7R5-2;F8VS19;K7EPV5;Q8N8E2-3;M0QXU9;A0A087WWD1;A0A087X1K3;K7EIK6;A0A087WVZ7;Q09FC8-3;Q96NJ3-2;Q5VIY5-2;Q09FC8-4;P17022-2;Q09FC8-6;Q09FC8-5;Q09FC8-2;P52740-2;P35789-2;Q76KX8-2;P17035-2;Q14590-2;Q9UJW7-2;Q08AG5;Q8NHY…	Q14591	ZNF271;ZNF234;ZNF665;ZNF28;ZNF235;ZNF888;ZNF45;ZNF267;ZNF445;ZNF765;ZNF415;ZNF534;ZNF814;ZNF616;ZNF229;ZNF468;ZNF214;ZKSCAN5;ZNF225;ZNF285;ZNF736;ZNF18;ZNF660;ZNF319;ZNF806;ZNF132;ZNF844;ZNF160;ZNF93;ZFP28;ZNF441;ZNF791;ZNF16;ZNF841;ZNF224;ZNF112;ZNF664;ZNF222;ZNF223;ZNF233;ZNF24;ZNF226	Zinc finger protein 271;Zinc finger protein 234;Zinc finger protein 665;Zinc finger protein 28;Zinc finger protein 235;Zinc finger protein 888;Zinc finger protein 45;Zinc finger protein 267;Zinc finger protein 445;Zinc finger protein 765;Zinc finger protein 415;Zinc finger protein 534;Putative uncharacterized zinc finger protein 814;Zinc finger protein 616;Zinc finger protein 229;Zinc finger prot…	12422.4		Q16718;A0A087X1G1;H7BYD0;Q16718-2;A0A087WXR5;F8WAS3;C9IZN5	Q16718;A0A087X1G1;H7BYD0;Q16718-2;A0A087WXR5	NADH dehydrogenase [ubiquinone] 1 alpha subcomplex subunit 5	NDUFA5	1369973
P20290-2;D6RDG3	P20290-2	BTF3	Transcription factor BTF3	12452.3		O60613;A0A087X1G7;A0A0B4J1S4	O60613;A0A087X1G7;A0A0B4J1S4	15 kDa selenoprotein	2017-09-15	67572.2
Q8IZV5;E5RK48	Q8IZV5	RDH10	Retinol dehydrogenase 10	12525.3		Q7Z3E5;A0A087X1I8;Q7Z3E5-2;H7C3U7;H7BZY2;C9J535;H7BZA2;C9JW07;H7C2P6	Q7Z3E5;A0A087X1I8;Q7Z3E5-2	LisH domain-containing protein ARMC9	ARMC9	5165.23
Q13464	Q13464	ROCK1	Rho-associated protein kinase 1	12604		P22352;A0A087X1J7	P22352;A0A087X1J7	Glutathione peroxidase 3;Glutathione peroxidase	GPX3	16071.2
P51531;P51531-2;F6VDE0	P51531	SMARCA2	Probable global transcription activator SNF2L2	12665.7		Q9Y2Y9;A0A087X1K6;H0YK05	Q9Y2Y9;A0A087X1K6	Krueppel-like factor 13	KLF13	5444.94
Q9Y2L5;J3QSA1;J3KSL8;J3QQJ5;Q9Y2L5-2	Q9Y2L5	TRAPPC8	Trafficking protein particle complex subunit 8	12769.9		Q96RT8;Q96RT8-2;A0A087X1Z1;A0A087WVL9;A0A087X006	Q96RT8;Q96RT8-2;A0A087X1Z1	Gamma-tubulin complex component 5	TUBGCP5	3762.56
Q9H4G0-4;A0A0D9SG07;Q9H4G0;A0A0C4DH22	Q9H4G0-4	EPB41L1	Band 4.1-like protein 1	12893.2		Q9UL46;A0A087X1Z3;H0YKU2;H0YLG1;H0YLD2	Q9UL46;A0A087X1Z3	Proteasome activator complex subunit 2	PSME2	763559
Q9H4G0;A0A0C4DH22;H0Y482;Q9H4G0-2;Q9H4G0-3;A0A0D9SG07;Q9H4G0-4;H7C2K6;X6RC15	Q9H4G0	EPB41L1	Band 4.1-like protein 1	12893.2		Q8TCG1;A0A087X211;Q8TCG1-2;F8WAX6;F8WF26	Q8TCG1;A0A087X211;Q8TCG1-2	Protein CIP2A	KIAA1524	26652.3
P20226;Q32MN6;P20226-2;Q7Z6S5	P20226	TBP	TATA-box-binding protein	13606.8		P63010;A0A087X253;P63010-2;P63010-3;A0A087WYD1;A0A087WU93;A0A087WZQ6;K7ERB2;K7EN71;K7EJX1;A0A087WXS3;K7EKZ5;K7EJ01	P63010;A0A087X253;P63010-2;P63010-3;A0A087WYD1;A0A087WU93;A0A087WZQ6	AP-2 complex subunit beta	AP2B1	348779
Q8TF01	Q8TF01	PNISR	Arginine/serine-rich protein PNISR	13733		Q2M389;A0A087X256;Q2M389-2;F8W1W1;F8VYH7;F8VNZ5	Q2M389;A0A087X256;Q2M389-2	WASH complex subunit 7	KIAA1033	65245.8
Q9HD23;Q9HD23-4;A0A0A0MQX2	Q9HD23	MRS2	Magnesium transporter MRS2 homolog, mitochondrial	13925.3		P09913;A0A087X279	P09913;A0A087X279	Interferon-induced protein with tetratricopeptide repeats 2	IFIT2	4524.37
O43432;A0A0A0MSA7;O43432-3;O43432-2	O43432	EIF4G3	Eukaryotic translation initiation factor 4 gamma 3	13974.9		Q9NNW5;A0A087X295;E9PDU5;E9PBK6;Q6PKC6;C9K020;C9JFP6;V9GYU1;V9GZ65	Q9NNW5;A0A087X295;E9PDU5;E9PBK6	WD repeat-containing protein 6	WDR6	26349
Q9NR19;Q9NR19-2	Q9NR19	ACSS2	Acetyl-coenzyme A synthetase, cytoplasmic	14000.4		P23219;A0A087X296;P23219-4;P23219-3;P23219-2;P23219-6;P23219-5;X6RJD6	P23219;A0A087X296;P23219-4;P23219-3;P23219-2;P23219-6;P23219-5	Prostaglandin G/H synthase 1	PTGS1	445.601
Q13421;Q13421-4;Q13421-3;Q13421-2;H3BR90;H3BMA1	Q13421	MSLN	Mesothelin;Megakaryocyte-potentiating factor;Mesothelin, cleaved form	14053.1		Q8NB25;E7EQ67;H7BY63;A0A087X2A7;Q8NB25-4;Q8NB25-2;Q8NB25-3	Q8NB25;E7EQ67;H7BY63;A0A087X2A7;Q8NB25-4;Q8NB25-2;Q8NB25-3	Protein FAM184A	FAM184A	2583.85
Q6UW02;E9PHG5;Q6UW02-2;Q8WZ13	Q6UW02	CYP20A1	Cytochrome P450 20A1	14074.1		Q9BRJ2;A0A087X2D5;A0A087WU62	Q9BRJ2;A0A087X2D5;A0A087WU62	39S ribosomal protein L45, mitochondrial	MRPL45	235698
Q8N3E9;H0YGF8	Q8N3E9	PLCD3	1-phosphatidylinositol 4,5-bisphosphate phosphodiesterase delta-3	14279.8		Q9ULT8;A0A087X2H1;H0YJP0;G3V4V5;H0YJD4;A0A087WVU6;H0YJ72;H0YJV8	Q9ULT8;A0A087X2H1;H0YJP0	E3 ubiquitin-protein ligase HECTD1	HECTD1	21560.7
P29317	P29317	EPHA2	Ephrin type-A receptor 2	14332.7		Q8IV33;C9J0Q2;A0A088AWM3;Q8IV33-3	Q8IV33;C9J0Q2;A0A088AWM3	Uncharacterized protein KIAA0825	KIAA0825	12297.7
Q9H9Q4;H7C0G7	Q9H9Q4	NHEJ1	Non-homologous end-joining factor 1	14394.7		Q8TBZ3;Q8TBZ3-2;A0A088AWN2;Q8TBZ3-7;Q8TBZ3-4;Q8TBZ3-5;Q8TBZ3-6;H0YKE8;Q8TBZ3-3;Q8TBZ3-8;H0YNU0	Q8TBZ3;Q8TBZ3-2;A0A088AWN2;Q8TBZ3-7;Q8TBZ3-4;Q8TBZ3-5;Q8TBZ3-6	WD repeat-containing protein 20	WDR20	1930.62
Q9C0F1;Q9C0F1-2	Q9C0F1	CEP44	Centrosomal protein of 44 kDa	14658.4		Q9UHQ1;E7EP87;A0A088AWN8;Q9UHQ1-4;Q9UHQ1-3;Q9UHQ1-2;J3KT43;J3KTG5;J3KS48;E9PH27;J3QRB0;J3QL28;J3QSD9;J3KTP5;J3KRH7	Q9UHQ1;E7EP87;A0A088AWN8;Q9UHQ1-4;Q9UHQ1-3;Q9UHQ1-2	Nuclear prelamin A recognition factor	NARF	1989.19
P08069;C9J5X1;H0YNR0	P08069	IGF1R	Insulin-like growth factor 1 receptor;Insulin-like growth factor 1 receptor alpha chain;Insulin-like growth factor 1 receptor beta chain;Tyrosine-protein kinase receptor	14809.5		Q86Y79;A0A096LP22;C9J7Z1;A0A096LP34;A0A096LPA3	Q86Y79;A0A096LP22;C9J7Z1;A0A096LP34;A0A096LPA3	Probable peptidyl-tRNA hydrolase	PTRH1	18152.5
Q9NQY0;H7BYV6;Q9NQY0-2	Q9NQY0	BIN3	Bridging integrator 3	15036		Q9Y4K4;A0A0A0MQR1;G3V4T8;G3V3V7;G3V4Q4;G3V5C6	Q9Y4K4;A0A0A0MQR1	Mitogen-activated protein kinase kinase kinase kinase 5;Mitogen-activated protein kinase kinase kinase kinase	MAP4K5	1877.99
Q96CM8;E9PF16;Q96CM8-3;Q96CM8-2;Q96CM8-4	Q96CM8	ACSF2	Acyl-CoA synthetase family member 2, mitochondrial	15131.7		Q9BY42;A0A0A0MQR2;A2A2L5	Q9BY42;A0A0A0MQR2;A2A2L5	Protein RTF2 homolog	RTFDC1	157723
Q2TBE0;H7C3G7;Q2TBE0-2;H0YE03;Q2TBE0-3	Q2TBE0	CWF19L2	CWF19-like protein 2	15518.7		Q53H96;A0A0A0MQS1;Q53H96-2;B5MD87;F8WEI0	Q53H96;A0A0A0MQS1;Q53H96-2	Pyrroline-5-carboxylate reductase 3;Pyrroline-5-carboxylate reductase	PYCRL	228808
Q96P47;Q96P47-5;Q96P47-2;Q96P47-4;Q96P47-3;H7C5G0;H7C4U6;C9J975;E7ESL9;Q96P47-6	Q96P47	AGAP3	Arf-GAP with GTPase, ANK repeat and PH domain-containing protein 3	15638.3		F5H0Q6;A0A0A0MQS2;Q8N2M8;Q8N2M8-3;Q8N2M8-4;K7EM61;K7EKC9;K7EP11;K7EKR8	F5H0Q6;A0A0A0MQS2;Q8N2M8;Q8N2M8-3;Q8N2M8-4	CLK4-associating serine/arginine rich protein	CLASRP	5372.73
Q63HN8;A0A0A0MTR7;A0A0A0MTC1;Q63HN8-4;Q63HN8-5	Q63HN8	RNF213	E3 ubiquitin-protein ligase RNF213	15754.7		Q9BV38;U3KQC1;A0A0A0MQU0;K7EML4;A0A087X237;K7EKX5;U3KQK3	Q9BV38;U3KQC1;A0A0A0MQU0	WD repeat-containing protein 18	WDR18	205768
Q14643-4;Q14643-3;Q14643;Q14643-8;Q14643-7;Q14643-5;Q14643-6;Q14643-2;B7ZMI3	Q14643-4	ITPR1	Inositol 1,4,5-trisphosphate receptor type 1	16030.9		O75582;A0A0A0MQV2;O75582-2;O75582-3;G3V2D1	O75582;A0A0A0MQV2;O75582-2;O75582-3	Ribosomal protein S6 kinase alpha-5;Ribosomal protein S6 kinase	RPS6KA5	8431.18
Q9NVM4;H3BSS9;H3BPZ8;H3BNC0;Q9NVM4-4;Q9NVM4-3	Q9NVM4	PRMT7	Protein arginine N-methyltransferase 7	16071.8		Q9UPS6;A0A0A0MQV9;Q9UPS6-2	Q9UPS6;A0A0A0MQV9;Q9UPS6-2	Histone-lysine N-methyltransferase SETD1B;Histone-lysine N-methyltransferase	SETD1B	850.08
Q7L7X3;Q7L7X3-3;Q7L7X3-2	Q7L7X3	TAOK1	Serine/threonine-protein kinase TAO1	16384.6		Q9HD67;A0A0A0MQX1;Q9HD67-3;E9PEW5;D6RGD1;E9PCN3	Q9HD67;A0A0A0MQX1;Q9HD67-3;E9PEW5	Unconventional myosin-X	MYO10	17392.7
Q99611;J3KR58	Q99611	SEPHS2	Selenide, water dikinase 2	16507.9		Q9NR56;C9JP00;A0A0A0MQX8;Q86VM6;Q9NR56-7;C9J4T8;C9JCX1;H7C4Y1	Q9NR56;C9JP00;A0A0A0MQX8;Q86VM6;Q9NR56-7	Muscleblind-like protein 1	MBNL1	267505
Q9UNY4;Q9UNY4-2	Q9UNY4	TTF2	Transcription termination factor 2	16540.3		Q5VU97;A0A0A0MQY7;Q5VU97-2	Q5VU97;A0A0A0MQY7;Q5VU97-2	VWFA and cache domain-containing protein 1	CACHD1	90.1202
Q9H0W8;Q9H0W8-2;M0QZH1;M0QX70;M0QYR7;M0R2N0;M0QZC7	Q9H0W8	SMG9	Protein SMG9	16627.1		Q9BVC4;A0A0A0MR05;H3BSZ4;Q9BVC4-5;H3BM50;H3BPU5;H3BPT1;H3BN58;Q9BVC4-4;H3BR25;Q9BVC4-3;H3BR38;H3BQ74;I3L2E7	Q9BVC4;A0A0A0MR05;H3BSZ4;Q9BVC4-5;H3BM50;H3BPU5;H3BPT1;H3BN58;Q9BVC4-4;H3BR25;Q9BVC4-3	Target of rapamycin complex subunit LST8	MLST8	52279.7
Q68D10;Q68D10-2	Q68D10	SPTY2D1	Protein SPT2 homolog	16737.8		P15498;P15498-2;F5H5P4;Q96D37;A0A0A0MR07	P15498;P15498-2;F5H5P4;Q96D37;A0A0A0MR07	Proto-oncogene vav	VAV1	58.5319
Q96E52	Q96E52	OMA1	Metalloendopeptidase OMA1, mitochondrial	16979.4		P43378;A0A0A0MR09;H3BQT6	P43378;A0A0A0MR09	Tyrosine-protein phosphatase non-receptor type 9;Protein-tyrosine-phosphatase	PTPN9	5467.98
Q9H7D0	Q9H7D0	DOCK5	Dedicator of cytokinesis protein 5	16998.9		Q49A88;A0A0A0MR27;J3QT39;Q49A88-6;Q49A88-3;Q49A88-2;Q49A88-5;Q49A88-4;H7C5T3;C9JWZ1;C9JSI8	Q49A88;A0A0A0MR27;J3QT39;Q49A88-6;Q49A88-3;Q49A88-2;Q49A88-5	Coiled-coil domain-containing protein 14	CCDC14	187.815
O14787-2;O14787;A0A075B780;K7ENW1;K7ESC1;K7EMA3	O14787-2	TNPO2	Transportin-2	17095.2		Q03013;A0A0A0MR85;Q03013-2;Q03013-3;B9ZVX7;A6NNT0;H3BQT3;H3BRM6	Q03013;A0A0A0MR85;Q03013-2;Q03013-3;B9ZVX7	Glutathione S-transferase Mu 4	GSTM4;GSTM1	1955.7
Q8TCF1;Q8TCF1-4;Q8TCF1-3;E5RJ74;E5RGE5;E5RI74;Q8TCF1-2	Q8TCF1	ZFAND1	AN1-type zinc finger protein 1	17249.6		Q15468;A0A0A0MR87;E9PSF2;Q15468-2;Q5T0C7;H0Y702	Q15468;A0A0A0MR87;E9PSF2;Q15468-2;Q5T0C7	SCL-interrupting locus protein	STIL	1165.46
Q14669;Q14669-3;Q14669-4;Q14669-2	Q14669	TRIP12	E3 ubiquitin-protein ligase TRIP12	17533.4		Q9Y2J2;Q9Y2J2-2;A0A0A0MRA8;Q9Y2J2-4;Q9Y2J2-3;B2RB02;J3KS70;J3QKY2;J3KRD1;J3QKK4;J3QR33;J3QS55	Q9Y2J2;Q9Y2J2-2;A0A0A0MRA8;Q9Y2J2-4;Q9Y2J2-3;B2RB02	Band 4.1-like protein 3;Band 4.1-like protein 3, N-terminally processed	EPB41L3	3545.98
Q13740;Q13740-2;F5GXJ9	Q13740	ALCAM	CD166 antigen	17719.2		Q86YR5;A0A0A0MRC4;A0A0A0MSK4;Q86YR5-4;A0A087WVF5;Q86YR5-3;Q86YR5-2	Q86YR5;A0A0A0MRC4;A0A0A0MSK4;Q86YR5-4;A0A087WVF5;Q86YR5-3	G-protein-signaling modulator 1	GPSM1	19970.8
Q96SB8;Q96SB8-2;C9JMN1	Q96SB8	SMC6	Structural maintenance of chromosomes protein 6	18000.8		Q9ULH1;A0A0A0MRE5;Q9ULH1-2;H0YBF7;H0YBM4;E5RHD7;E5RFD9	Q9ULH1;A0A0A0MRE5;Q9ULH1-2;H0YBF7	Arf-GAP with SH3 domain, ANK repeat and PH domain-containing protein 1	ASAP1	6523.4
Q9H6K4;B4DK77	Q9H6K4	OPA3	Optic atrophy 3 protein	18042.1		O94967;A0A0A0MRE6;O94967-2;O94967-3;O94967-4;E9PR96;E9PKZ6;E9PNF6;E9PN15	O94967;A0A0A0MRE6;O94967-2;O94967-3;O94967-4	WD repeat-containing protein 47	WDR47	12169.7
Q13825;Q13825-2	Q13825	AUH	Methylglutaconyl-CoA hydratase, mitochondrial	18347.2		Q15561;A0A0A0MRF3;Q53GI4;Q15561-3;H0YGS2;Q15561-2;H0YG62;H0Y7B0;H0YCZ6	Q15561;A0A0A0MRF3;Q53GI4;Q15561-3;H0YGS2;Q15561-2	Transcriptional enhancer factor TEF-3	TEAD4	8708.6
Q68CZ6;Q68CZ6-2	Q68CZ6	HAUS3	HAUS augmin-like complex subunit 3	18541.2		Q8IXQ4;A0A0A0MRI1;Q8IXQ4-2;Q8IXQ4-3;Q8IXQ4-4	Q8IXQ4;A0A0A0MRI1;Q8IXQ4-2;Q8IXQ4-3	GPALPP motifs-containing protein 1	GPALPP1	21845.4
Q5VZL5;H7C1I7;Q5VZL5-3;Q5VZL5-2;Q5VZL5-4	Q5VZL5	ZMYM4	Zinc finger MYM-type protein 4	18589.3		Q5VT25;Q5VT25-2;A0A0A0MRJ0;Q5VT25-4;Q5VT25-5;Q5VT25-6;Q5VT25-3;H0Y5V1;A0A0A0MRJ1;H0Y7V8;H0Y6V3;H0Y6R0	Q5VT25;Q5VT25-2;A0A0A0MRJ0;Q5VT25-4;Q5VT25-5;Q5VT25-6;Q5VT25-3	Serine/threonine-protein kinase MRCK alpha;Non-specific serine/threonine protein kinase	CDC42BPA	70948.9
Q9UJC3;Q9UJC3-2	Q9UJC3	HOOK1	Protein Hook homolog 1	18613.9		P22061;A0A0A0MRJ6;H7BY58;P22061-2;F6S8N6;F8WDT3;F8WAV5;F8WAX2;H7C4X2;C9J0F2	P22061;A0A0A0MRJ6;H7BY58;P22061-2;F6S8N6	Protein-L-isoaspartate(D-aspartate) O-methyltransferase;Protein-L-isoaspartate O-methyltransferase	PCMT1	1492024
O14936-3;O14936-4;O14936;O14936-6;O14936-2;Q5JS74	O14936-3	CASK	Peripheral plasma membrane protein CASK	19070.4		Q13505;A0A0A0MRK6;Q13505-3;A0A0C4DFQ1;Q13505-2	Q13505;A0A0A0MRK6;Q13505-3;A0A0C4DFQ1;Q13505-2	Metaxin-1	MTX1	148132
O75179;O75179-2;O75179-6;O75179-4;H0YLQ3;O75179-3;O75179-5	O75179	ANKRD17	Ankyrin repeat domain-containing protein 17	19214.5		Q5VV52;Q5VV52-2;A0A0A0MRR1;Q5VV50;Q5VV52-3;Q5VV51	Q5VV52;Q5VV52-2;A0A0A0MRR1;Q5VV50;Q5VV52-3	Zinc finger protein 691	ZNF691	3713.91
Q01469;I6L8B7	Q01469	FABP5	Fatty acid-binding protein, epidermal	19322.6		P09234;A0A0A0MRR7;Q5TAL2	P09234;A0A0A0MRR7;Q5TAL2	U1 small nuclear ribonucleoprotein C	SNRPC	771451
Q9HB19;A0A087WZ32;A8K727;A0A087X038	Q9HB19	PLEKHA2	Pleckstrin homology domain-containing family A member 2	19507.7		Q9NVV0;A0A0A0MRS4;H7C3B3;H7C4C1	Q9NVV0;A0A0A0MRS4;H7C3B3	Trimeric intracellular cation channel type B	TMEM38B	18566.4
Q9BVW5;H3BU04	Q9BVW5	TIPIN	TIMELESS-interacting protein	19717.4		Q9UBC1;Q5STV6;A0A0A0MRT5;Q9UBC1-2;Q9UBC1-3;F2Z390	Q9UBC1;Q5STV6;A0A0A0MRT5;Q9UBC1-2;Q9UBC1-3	NF-kappa-B inhibitor-like protein 1	NFKBIL1	2925.05
Q9NWY4;A8MVJ9	Q9NWY4	C4orf27	UPF0609 protein C4orf27;Putative UPF0609 protein C4orf27-like	19718.6		Q9P2E9;A0A0A0MRV0;A0A087WVV2;F8W7S5;A0A087WU26;A2A2S5;V9GY78	Q9P2E9;A0A0A0MRV0;A0A087WVV2;F8W7S5	Ribosome-binding protein 1	RRBP1	217814
P50851-2;E9PEM5;P50851;H0YAC6	P50851-2	LRBA	Lipopolysaccharide-responsive and beige-like anchor protein	19774.1		Q9P2S5;A0A0A0MRV3;Q5T0D5;J3KTP2	Q9P2S5;A0A0A0MRV3;Q5T0D5	WD repeat-containing protein WRAP73	WRAP73	6151.87
E9PEM5;P50851-2;P50851;H0YAC6	E9PEM5	LRBA	Lipopolysaccharide-responsive and beige-like anchor protein	19774.1		Q8IW50;Q8IW50-2;Q8IW50-5;Q8IW50-6;A0A0A0MRW1;A0A0A0MRV9;Q5T586;A0A0A0MRW2;Q5T593;A0A0A0MRW0;A0A0A0MRW3;Q8IW50-3;Q8IW50-7;Q8IW50-4	Q8IW50;Q8IW50-2;Q8IW50-5;Q8IW50-6;A0A0A0MRW1;A0A0A0MRV9;Q5T586;A0A0A0MRW2;Q5T593;A0A0A0MRW0;A0A0A0MRW3;Q8IW50-3;Q8IW50-7;Q8IW50-4	Protein FAM219A	FAM219A	1090.02
P55196;A8MQ02;J3KN01;P55196-5;P55196-3;P55196-1;P55196-2;Q5TIG5;P55196-6;H0Y7R8	P55196	MLLT4	Afadin	19952.9		Q3MIN7;Q3MIN7-2;A0A0A0MRX4;H3BRW0;H3BN42;H3BQS8;K7EMV7;K7EIS7	Q3MIN7;Q3MIN7-2;A0A0A0MRX4	Ral guanine nucleotide dissociation stimulator-like 3	RGL3	119.775
Q9Y6M1;F8W930;Q9Y6M1-1;Q9Y6M1-5;Q9Y6M1-6;Q9Y6M1-3;Q9Y6M1-4	Q9Y6M1	IGF2BP2	Insulin-like growth factor 2 mRNA-binding protein 2	20300.7		Q9H9E3;A0A0A0MS45;J3KNI1;Q9H9E3-3;Q9H9E3-2;J3KRB5;H3BMV9;H3BSD2;E9PRT5;J3QLW1;H3BQB2	Q9H9E3;A0A0A0MS45;J3KNI1;Q9H9E3-3;Q9H9E3-2	Conserved oligomeric Golgi complex subunit 4	COG4	33456.1
O60244	O60244	MED14	Mediator of RNA polymerase II transcription subunit 14	20420.7		Q8TEH3;Q8TEH3-6;A0A0A0MS49;Q8TEH3-7;Q8TEH3-2;A0A0A0MS48;Q8TEH3-4;Q8TEH3-3;Q8TEH3-5	Q8TEH3;Q8TEH3-6;A0A0A0MS49;Q8TEH3-7	DENN domain-containing protein 1A	DENND1A	1114.48
Q8NDX5;Q8NDX5-2;Q8NDX5-7;E7EX82;C9J6H0;C9JYH7;Q8NDX5-3	Q8NDX5	PHC3	Polyhomeotic-like protein 3	20522.5		Q13555;Q13555-6;Q13555-2;A0A0A0MS52;A0A0A0MT11;Q13555-4;Q13555-8;Q13555-5;Q8WU40;H0Y6G2	Q13555;Q13555-6;Q13555-2;A0A0A0MS52;A0A0A0MT11;Q13555-4;Q13555-8;Q13555-5;Q8WU40;H0Y6G2	Calcium/calmodulin-dependent protein kinase type II subunit gamma	CAMK2G	97689.4
Q9Y5B0;A0A0A0MR03;Q9Y5B0-4;K7EJD2	Q9Y5B0	CTDP1	RNA polymerase II subunit A C-terminal domain phosphatase	20704.8		Q99836;A0A0A0MS70;H0Y4G9;A0A0A0MST0;Q99836-5;Q99836-6;A0A0A0MSI9;Q99836-2;Q99836-3;Q99836-4	Q99836;A0A0A0MS70;H0Y4G9;A0A0A0MST0;Q99836-5;Q99836-6;A0A0A0MSI9;Q99836-2	Myeloid differentiation primary response protein MyD88	MYD88	12777
P23634;P23634-6;P23634-7;P23634-8;P23634-2;P23634-5;P23634-4;P23634-3	P23634	ATP2B4	Plasma membrane calcium-transporting ATPase 4	20711.2		Q92750;A0A0A0MSA8;J3KTH2;Q92750-2	Q92750;A0A0A0MSA8;J3KTH2	Transcription initiation factor TFIID subunit 4B	TAF4B	1659.5
Q6PID6	Q6PID6	TTC33	Tetratricopeptide repeat protein 33	20712.6		O60266;A0A0A0MSC1;U3KQ91;C9JLX3;H7C1A6;C9JYB5;C9J969;H7C1S5	O60266;A0A0A0MSC1;U3KQ91	Adenylate cyclase type 3	ADCY3	84846.4
Q7Z3I7;Q9UC07;Q5SVQ8;A6NJL1;Q147U1-3;Q9Y2X9;Q9Y2X9-2	Q7Z3I7	ZNF572;ZNF69;ZBTB41;ZSCAN5B;ZNF281	Zinc finger protein 572;Zinc finger protein 69;Zinc finger and BTB domain-containing protein 41;Zinc finger and SCAN domain-containing protein 5B;Zinc finger protein 281	20861.1		Q8N954;A0A0A0MSF9;Q8N954-2	Q8N954;A0A0A0MSF9;Q8N954-2	G patch domain-containing protein 11	GPATCH11	83333.8
Q8N201	Q8N201	INTS1	Integrator complex subunit 1	20943.7		Q14192;J3KNW4;A0A0A0MSG2	Q14192;J3KNW4;A0A0A0MSG2	Four and a half LIM domains protein 2	FHL2	10445.1
P46020;A6NIT2;A6NMN0;P46020-3;P46020-2	P46020	PHKA1	Phosphorylase b kinase regulatory subunit alpha, skeletal muscle isoform	21035.3		Q8IXK0;A0A0A0MSI2;Q8IXK0-4;Q8IXK0-5;B3KPJ4;Q8IXK0-2;Q8IXK0-3	Q8IXK0;A0A0A0MSI2;Q8IXK0-4;Q8IXK0-5;B3KPJ4;Q8IXK0-2;Q8IXK0-3	Polyhomeotic-like protein 2	PHC2	21961.3
P29590;P29590-4;P29590-2;P29590-3;P29590-8;P29590-5;P29590-9;P29590-11;H3BT57;P29590-12;P29590-13;H3BVD2;H3BUJ5;H3BRN3	P29590	PML	Protein PML	21040.8		Q15283;A0A0A0MSJ9;Q15283-2	Q15283;A0A0A0MSJ9;Q15283-2	Ras GTPase-activating protein 2	RASA2	5149.72
Q8IWL3	Q8IWL3	HSCB	Iron-sulfur cluster co-chaperone protein HscB, mitochondrial	21118.8		Q13017;A0A0A0MSK6;Q13017-2;G3V444;G3V360;Q13017-3;Q13017-4;G3V5I7;H0YK04	Q13017;A0A0A0MSK6;Q13017-2	Rho GTPase-activating protein 5	ARHGAP5	10533.4
Q5K651;C9JKF1	Q5K651	SAMD9	Sterile alpha motif domain-containing protein 9	21157		Q86VX9;A0A0A0MSQ9;X6R3V9;Q86VX9-2;Q86VX9-4;Q86VX9-3	Q86VX9;A0A0A0MSQ9;X6R3V9;Q86VX9-2;Q86VX9-4	Vacuolar fusion protein MON1 homolog A	MON1A	945.835
Q9P0K7;Q9P0K7-3;Q9P0K7-2;Q9P0K7-4	Q9P0K7	RAI14	Ankycorbin	21186.8		P42330;A0A0A0MSS8;P42330-2;P17516	P42330;A0A0A0MSS8;P42330-2	Aldo-keto reductase family 1 member C3	AKR1C3	533928
Q9C0J8;Q9C0J8-2;B9A053;Q9C0J8-3	Q9C0J8	WDR33	pre-mRNA 3 end processing protein WDR33	21332.7		Q6PJG2;A0A0A0MSU2;C9JYU7	Q6PJG2;A0A0A0MSU2	ELM2 and SANT domain-containing protein 1	ELMSAN1	9386.35
Q6PI78	Q6PI78	TMEM65	Transmembrane protein 65	21358		O15533;A2AB90;A0A0A0MSV9;O15533-2;O15533-3;Q6P1N7;A0A0A0MT98;O15533-4;C9JA35	O15533;A2AB90;A0A0A0MSV9;O15533-2;O15533-3;Q6P1N7;A0A0A0MT98;O15533-4	Tapasin	TAPBP	40646.8
Q9P2X3;J3QQU0;Q9P2X3-2	Q9P2X3	IMPACT	Protein IMPACT	21403.5		P38571;A0A0A0MT32;P38571-2;Q5T073	P38571;A0A0A0MT32;P38571-2;Q5T073	Lysosomal acid lipase/cholesteryl ester hydrolase	LIPA	24612.5
Q6NXT1;H7C3L3;C9JX82;F8WB76;B5MCX7;D3YTC9;Q6NXT1-2	Q6NXT1	ANKRD54	Ankyrin repeat domain-containing protein 54	21832		Q9UPN6;A0A0A0MT33;Q9UPN6-2	Q9UPN6;A0A0A0MT33;Q9UPN6-2	Protein SCAF8	SCAF8	42668.5
Q8IXK0;B3KPJ4;A0A0A0MSI2;Q8IXK0-3;Q8IXK0-2;Q8IXK0-4;Q8IXK0-5	Q8IXK0	PHC2	Polyhomeotic-like protein 2	21961.3		Q8TBF2;A0A0A0MT35;Q8TBF2-3;Q8TBF2-8;Q8TBF2-5;Q8TBF2-7;Q8TBF2-2;J3QKK8;A0A0A0MRV4;J3KRV9;J3KPF6;J3KPF5;Q8TBF2-4;Q8TBF2-6	Q8TBF2;A0A0A0MT35;Q8TBF2-3;Q8TBF2-8;Q8TBF2-5;Q8TBF2-7;Q8TBF2-2;J3QKK8;A0A0A0MRV4;J3KRV9;J3KPF6;J3KPF5;Q8TBF2-4;Q8TBF2-6	Prostamide/prostaglandin F synthase	FAM213B	8937.73
Q9H1Z4;A0A087X091;Q9H1Z4-2	Q9H1Z4	WDR13	WD repeat-containing protein 13	22544.8		Q15560;Q5JRI7;A0A0A0MT58;Q15560-2;Q5JRI8	Q15560;Q5JRI7;A0A0A0MT58;Q15560-2;Q5JRI8	Transcription elongation factor A protein 2	TCEA2	8616.21
Q7L1W4	Q7L1W4	LRRC8D	Volume-regulated anion channel subunit LRRC8D	22551.4		Q5T1M5;A0A0A0MT60;Q5T1M5-2;X6RKW4;Q5T1M5-3	Q5T1M5;A0A0A0MT60;Q5T1M5-2	FK506-binding protein 15;Peptidyl-prolyl cis-trans isomerase	FKBP15	73317.7
Q8NI08;Q8NI08-2;Q8NI08-7	Q8NI08	NCOA7	Nuclear receptor coactivator 7	22673.8		Q9BSQ5;Q9BSQ5-2;A0A0A0MT72;C9JUH3;Q9BSQ5-3;Q9BSQ5-4;E9PEC4	Q9BSQ5;Q9BSQ5-2;A0A0A0MT72;C9JUH3;Q9BSQ5-3;Q9BSQ5-4;E9PEC4	Cerebral cavernous malformations 2 protein	CCM2	4255.66
P17612;P17612-2;K7ERP6	P17612	PRKACA	cAMP-dependent protein kinase catalytic subunit alpha	23100.6		P26440;A0A0A0MT83;P26440-2;H7C4G6;H0YN10;H0YKV0;H0YLC3;A0A087WVD3	P26440;A0A0A0MT83;P26440-2;H7C4G6;H0YN10	Isovaleryl-CoA dehydrogenase, mitochondrial	IVD	303210
Q9UM13	Q9UM13	ANAPC10	Anaphase-promoting complex subunit 10	23182.2		Q8NI36;A0A0A0MTB8	Q8NI36;A0A0A0MTB8	WD repeat-containing protein 36	WDR36	390238
O14874;H3BTL2;H3BS02;O14874-2;O14874-3	O14874	BCKDK	[3-methyl-2-oxobutanoate dehydrogenase [lipoamide]] kinase, mitochondrial	23336.8		Q9NUL3;E9PH62;A0A0A0MTC5;Q9NUL3-2;A0A0A0MTD1;F8VPI7;E7EPX0;E7EVJ4;Q9NUL3-8;Q9NUL3-3;A0A0A0MTC4;A0A0A0MTC6;Q9NUL3-6;Q9NUL3-7;E5RJN7;Q9NUL3-4;G5EA18;E7EVI1;E5RJ67;H0YBY0;E5RFK1;E5RGT3;Q9NUL3-5;E5RGQ5	Q9NUL3;E9PH62;A0A0A0MTC5;Q9NUL3-2;A0A0A0MTD1;F8VPI7;E7EPX0;E7EVJ4;Q9NUL3-8;Q9NUL3-3;A0A0A0MTC4;A0A0A0MTC6;Q9NUL3-6;Q9NUL3-7;E5RJN7;Q9NUL3-4;G5EA18;E7EVI1	Double-stranded RNA-binding protein Staufen homolog 2	STAU2	89235.8
Q2NKX8;B5MDQ0	Q2NKX8	ERCC6L	DNA excision repair protein ERCC-6-like	23417		Q13418;A0A0A0MTH3;Q13418-3;Q13418-2;A0A087WWY6;E9PQ52;A0A087WW45	Q13418;A0A0A0MTH3;Q13418-3;Q13418-2	Integrin-linked protein kinase	ILK	213267
Q96H22;H3BRU7;H3BMC7;Q96H22-2;Q96H22-5;Q96H22-4;Q96H22-3	Q96H22	CENPN	Centromere protein N	23431.5		O14981;A0A0A0MTH9;O14981-2	O14981;A0A0A0MTH9	TATA-binding protein-associated factor 172	BTAF1	30798.8
Q6ZMI0;Q6ZMI0-5;Q6ZMI0-2;Q6ZMI0-3;Q6ZMI0-4;F8WE40	Q6ZMI0	PPP1R21	Protein phosphatase 1 regulatory subunit 21	23504.8		O14492;A0A0A0MTI2;C9JK89	O14492;A0A0A0MTI2	SH2B adapter protein 2	SH2B2	7693.26
Q9H3Z4;Q9H3Z4-2	Q9H3Z4	DNAJC5	DnaJ homolog subfamily C member 5	23561.2		P07108;P07108-5;B8ZWD1;A0A0A0MTI5;P07108-3;P07108-2;P07108-4;P07108-6	P07108;P07108-5;B8ZWD1;A0A0A0MTI5;P07108-3;P07108-2;P07108-4	Acyl-CoA-binding protein	DBI	1310051
Q9UJX6;Q9UJX6-2	Q9UJX6	ANAPC2	Anaphase-promoting complex subunit 2	23593.2		Q6PIU2;A0A0A0MTJ9;Q6PIU2-2;H7C046;Q6PIU2-3;F8WE33	Q6PIU2;A0A0A0MTJ9;Q6PIU2-2;H7C046;Q6PIU2-3	Neutral cholesterol ester hydrolase 1	NCEH1	184036
Q9H7Z6;Q9H7Z6-2;H3BMX5	Q9H7Z6	KAT8	Histone acetyltransferase KAT8;Histone acetyltransferase	23781.5		Q13309;A0A0A0MTL5;Q13309-2;D6RAG5;D6R9R7;Q13309-4;D6RF40	Q13309;A0A0A0MTL5;Q13309-2	S-phase kinase-associated protein 2	SKP2	140377
O00443	O00443	PIK3C2A	Phosphatidylinositol 4-phosphate 3-kinase C2 domain-containing subunit alpha	24440.6		Q13617;A0A0A0MTN0;Q13617-2;Q5T2B5;Q5T2B7	Q13617;A0A0A0MTN0;Q13617-2;Q5T2B5	Cullin-2	CUL2	177862
O95671;O95671-2	O95671	ASMTL	N-acetylserotonin O-methyltransferase-like protein	24648.1		P21266;A0A0A0MTN3	P21266;A0A0A0MTN3	Glutathione S-transferase Mu 3	GSTM3	469443
Q9H0N5;H0YA52	Q9H0N5	PCBD2	Pterin-4-alpha-carbinolamine dehydratase 2	24658.9		Q96GE4;A0A0A0MTQ1;Q96GE4-2;K7ENV0;J3KST6;H0YJW6;J3KRW3;B7ZAE2	Q96GE4;A0A0A0MTQ1;Q96GE4-2	Centrosomal protein of 95 kDa	CEP95	8435.42
O60437;K7EKI8;K7EQ71	O60437	PPL	Periplakin	25500.8		P48200;A0A0A6YY96;P48200-2;H0YNL8;H0YLE0;H0YMA8;H0YL48;H0YN46	P48200;A0A0A6YY96	Iron-responsive element-binding protein 2	IREB2	74613.5
Q9P0U3;Q9P0U3-2	Q9P0U3	SENP1	Sentrin-specific protease 1	25740.1		Q9Y575;A0A0A6YY97;A0A0B4J1W5;A0A0A6YYF3;Q9Y575-2;Q9Y575-3;H7BYZ6	Q9Y575;A0A0A6YY97;A0A0B4J1W5;A0A0A6YYF3;Q9Y575-2;Q9Y575-3;H7BYZ6	Ankyrin repeat and SOCS box protein 3	ASB3;GPR75-ASB3	5048.75
Q8IYI6	Q8IYI6	EXOC8	Exocyst complex component 8	25884.9		Q12851;A0A0A6YYA7;Q12851-2;C9JCU6;H7C208;F2Z2B3;F8WCP4	Q12851;A0A0A6YYA7;Q12851-2	Mitogen-activated protein kinase kinase kinase kinase 2;Mitogen-activated protein kinase kinase kinase kinase	MAP4K2	10388.5
Q69YN4;Q69YN4-3	Q69YN4	KIAA1429	Protein virilizer homolog	26070.3		Q9NQ55;A0A0A6YYI3;A0A0B4J1V8;Q9NQ55-2;Q9NQ55-3;A8MV53;C9J3W3;C9JHF7	Q9NQ55;A0A0A6YYI3;A0A0B4J1V8;Q9NQ55-2;Q9NQ55-3;A8MV53;C9J3W3	Suppressor of SWI4 1 homolog	PPAN;PPAN-P2RY11	410433
O60293;O60293-2	O60293	ZFC3H1	Zinc finger C3H1 domain-containing protein	26275.7		P32754;A0A0B4J1R4;P32754-2	P32754;A0A0B4J1R4;P32754-2	4-hydroxyphenylpyruvate dioxygenase	HPD	961630
Q6VN20;A0A0D9SEU5;R4GMX8;Q6VN20-2;Q6VN20-3	Q6VN20	RANBP10	Ran-binding protein 10	26534.8		Q96B45;A0A0B4J1R7	Q96B45;A0A0B4J1R7	UPF0693 protein C10orf32	C10orf32;C10orf32-ASMT	67839.2
Q9BZQ8	Q9BZQ8	FAM129A	Protein Niban	26780		Q9NRZ9;A0A0B4J1V9;Q9NRZ9-3;Q9NRZ9-6;Q9NRZ9-5;Q9NRZ9-2;F6XU50;Q9NRZ9-4;A0A087WSW7;Q9NRZ9-8;Q9NRZ9-7;Q9NW36;B1ALG6;Q76H82;Q9NRZ9-9	Q9NRZ9;A0A0B4J1V9;Q9NRZ9-3;Q9NRZ9-6;Q9NRZ9-5;Q9NRZ9-2;F6XU50;Q9NRZ9-4;A0A087WSW7	Lymphoid-specific helicase	HELLS	67776.2
Q9NRL2;Q9NRL2-2	Q9NRL2	BAZ1A	Bromodomain adjacent to zinc finger domain protein 1A	26831		O75448;A0A0B4J1W0;O75448-2;F5H5K2;B4DDR8;B9TX62;E9PFL1;H0YEG1;J3KSU0;F5H2D6;J3QRH9;F5H3E6;B9TX75;J3QLF8;J3QLC0;F5H0M2;J3KSL1	O75448;A0A0B4J1W0;O75448-2;F5H5K2;B4DDR8	Mediator of RNA polymerase II transcription subunit 24	MED24	38088.6
O75586;G3V4A5;A0A087WYL7;O75586-2	O75586	MED6	Mediator of RNA polymerase II transcription subunit 6	27092.3		Q9BXJ9;A0A0B4J1W3;Q9BXJ9-4	Q9BXJ9;A0A0B4J1W3;Q9BXJ9-4	N-alpha-acetyltransferase 15, NatA auxiliary subunit	NAA15	609892
Q13952;E9PQR2;Q5T6K7;E9PI99;A0A0A0MT00;Q5T6K5;Q13952-4;Q13952-6;Q13952-7;Q13952-2;Q13952-5;Q13952-3	Q13952	NFYC	Nuclear transcription factor Y subunit gamma	27177.1		Q16629;A0A0B4J1Z1;C9JAB2;Q16629-3;Q16629-2;Q16629-4;F8WEA1	Q16629;A0A0B4J1Z1;C9JAB2;Q16629-3;Q16629-2;Q16629-4	Serine/arginine-rich splicing factor 7	SRSF7	2166065
Q9UKJ3;Q9UKJ3-2	Q9UKJ3	GPATCH8	G patch domain-containing protein 8	27220.9		O60337;A0A0B4J206;O60337-6;O60337-5	O60337;A0A0B4J206;O60337-6;O60337-5	E3 ubiquitin-protein ligase MARCH6	2017-03-06	62656.9
P30038;P30038-2;P30038-3	P30038	ALDH4A1	Delta-1-pyrroline-5-carboxylate dehydrogenase, mitochondrial	27254.6		Q9UPM9;A8MTX4;A0A0B4J223;A8MYG7;H7C3B7;Q9UPM9-2	Q9UPM9;A8MTX4;A0A0B4J223;A8MYG7;H7C3B7;Q9UPM9-2	B9 domain-containing protein 1	B9D1	619.006
Q5VUM1	Q5VUM1	SDHAF4	Succinate dehydrogenase assembly factor 4, mitochondrial	27451.7		Q8N8U2;A0A0B4J291	Q8N8U2;A0A0B4J291	Chromodomain Y-like protein 2	CDYL2	17554.6
P51608;P51608-2;A0A087WXF0	P51608	MECP2	Methyl-CpG-binding protein 2	27482.1		Q9UL33;A0A0B4J294;H3BP13;Q9UL33-2;H3BUK6;H3BPN3;A0A0B4J286;H3BQQ8	Q9UL33;A0A0B4J294;H3BP13;Q9UL33-2;H3BUK6;H3BPN3;A0A0B4J286	Trafficking protein particle complex subunit 2-like protein	TRAPPC2L	40626.3
Q9Y5T5;Q9Y5T5-4;Q9Y5T5-3;Q9Y5T5-2	Q9Y5T5	USP16	Ubiquitin carboxyl-terminal hydrolase 16	27577.5		Q5XKP0;A0A0B4J2A5;K7EIR2;K7EKR0	Q5XKP0;A0A0B4J2A5;K7EIR2;K7EKR0	Protein QIL1	QIL1;C19orf70	266983
P17252	P17252	PRKCA	Protein kinase C alpha type	27673.1		P13693;Q5W0H4;A0A0B4J2C3;J3KPG2;P13693-2;E9PJF7;Q56UQ5;H0YCX0;Q9HAU6	P13693;Q5W0H4;A0A0B4J2C3;J3KPG2;P13693-2;E9PJF7	Translationally-controlled tumor protein	TPT1	2546694
Q9H981	Q9H981	ACTR8	Actin-related protein 8	27691.1		Q15269;A0A0B4J2E5;C9J544	Q15269;A0A0B4J2E5	Periodic tryptophan protein 2 homolog	PWP2	245250
Q02040;X6RAJ1;Q02040-2;Q02040-3	Q02040	AKAP17A	A-kinase anchor protein 17A	27807.1		P57059;A0A0B4J2F2	P57059;A0A0B4J2F2	Serine/threonine-protein kinase SIK1	SIK1;LOC102724428	833.826
O95070;E9PIZ0;C9JST7;A6NGW1;A0A087WUP4	O95070	YIF1A	Protein YIF1A	28109		P52435;Q9GZM3;Q9H1A7;A0A0B4J2F8;F6S314;E2QRJ6;A6NFM0;D6RAG0;E7EP90;A0A0B4J1Z8;F8WF84;E7EWC6;Q9GZM3-2	P52435;Q9GZM3;Q9H1A7;A0A0B4J2F8;F6S314;E2QRJ6;A6NFM0	DNA-directed RNA polymerase II subunit RPB11-a;DNA-directed RNA polymerase II subunit RPB11-b1;DNA-directed RNA polymerase II subunit RPB11-b2	POLR2J;POLR2J2;POLR2J3	414184
Q8NHP6;R4GMN1;Q8NHP6-2	Q8NHP6	MOSPD2	Motile sperm domain-containing protein 2	28286.9		Q15345;A0A0B4J2G4;A0A087X0S7;A0A0C4DH00;A0A087WTI9	Q15345;A0A0B4J2G4;A0A087X0S7;A0A0C4DH00	Leucine-rich repeat-containing protein 41	LRRC41	5445.37
O75446	O75446	SAP30	Histone deacetylase complex subunit SAP30	28693.2		Q16850;A0A0C4DFL7;Q16850-2;H7C0D0;C9IYR8	Q16850;A0A0C4DFL7;Q16850-2	Lanosterol 14-alpha demethylase	CYP51A1	161934
Q8TB36;E5RGI2	Q8TB36	GDAP1	Ganglioside-induced differentiation-associated protein 1	28897.4		O94953;A0A0C4DFL8;F5GX28;O94953-2;K7EQ54;K7ES23	O94953;A0A0C4DFL8;F5GX28;O94953-2	Lysine-specific demethylase 4B	KDM4B	1866.8
P10746;Q5T3L7;Q5T3L8;Q5T3L9	P10746	UROS	Uroporphyrinogen-III synthase	28929.6		G3V5T0;A0A0C4DFM0;G3V267;G3V4T6;A0A0A0MR33;O43708-2;G3V3B9;G3V5U6;H0YJN8	G3V5T0;A0A0C4DFM0;G3V267;G3V4T6;A0A0A0MR33;O43708-2	Maleylacetoacetate isomerase	GSTZ1	72552.4
Q6UWZ7;D6REL5;A0A087WZ78;A0A087WWJ9	Q6UWZ7	FAM175A	BRCA1-A complex subunit Abraxas	29041.2		Q92544;A0A0C4DFM1	Q92544;A0A0C4DFM1	Transmembrane 9 superfamily member 4	TM9SF4	138938
E7ERZ2;F8WDV1;F8WDS5;Q9Y535-2;Q9Y535	E7ERZ2	POLR3H	DNA-directed RNA polymerase III subunit RPC8	29112.7		Q6ZN55;A0A0C4DFM2;Q6ZN55-2;A0A087WUK5;M0R133	Q6ZN55;A0A0C4DFM2;Q6ZN55-2;A0A087WUK5	Zinc finger protein 574	ZNF574	2742.91
Q5T9A4;Q5T9A4-3	Q5T9A4	ATAD3B	ATPase family AAA domain-containing protein 3B	29414.5		Q5TAX3;A0A0C4DFM7;E9PKY2;E9PKX1;Q5TAX3-2;H0YDJ1;H0YEE8;X6R5G7;E9PRG2;E9PQS7	Q5TAX3;A0A0C4DFM7;E9PKY2;E9PKX1;Q5TAX3-2	Terminal uridylyltransferase 4	ZCCHC11	4873.15
Q99755;Q99755-4;A6PW57;Q99755-3;Q99755-2	Q99755	PIP5K1A	Phosphatidylinositol 4-phosphate 5-kinase type-1 alpha	29548.1		Q6NUS6;A0A0C4DFN5;Q6NUS6-3;Q6NUS6-2;Q6NUS6-5;Q6NUS6-4	Q6NUS6;A0A0C4DFN5;Q6NUS6-3;Q6NUS6-2;Q6NUS6-5	Tectonic-3	TCTN3	1715.67
A4D1P6;C9J1X0;A4D1P6-2	A4D1P6	WDR91	WD repeat-containing protein 91	29650.1		Q5HYA8;A0A0C4DFP8;Q5HYA8-3;C9JRQ8;REV__B1APK8;H0YB69	Q5HYA8;A0A0C4DFP8;Q5HYA8-3	Meckelin	TMEM67	963.591
Q9Y6K5	Q9Y6K5	OAS3	2-5-oligoadenylate synthase 3	29807.7		Q9NQR1;A0A0C4DFR3;Q9NQR1-2;C9JKQ0	Q9NQR1;A0A0C4DFR3;Q9NQR1-2;C9JKQ0	N-lysine methyltransferase SETD8	SETD8	1367.23
Q9H1A4	Q9H1A4	ANAPC1	Anaphase-promoting complex subunit 1	29893.3		Q9C004;A0A0C4DFS6;Q9C004-2;D6RB56	Q9C004;A0A0C4DFS6;Q9C004-2	Protein sprouty homolog 4	SPRY4	593.1
P48634;P48634-2;P48634-4;P48634-3	P48634	PRRC2A	Protein PRRC2A	30387.4		Q12959;Q12959-2;Q12959-5;A0A0C4DFT3;Q12959-3;Q12959-6;Q12959-4;Q12959-7;Q12959-9;Q12959-8;E7EQD7;B4E2H8;H7C166;C9IYP1;C9JCP6;A8MUT6;P78352;C9JN61;C9JWP9;C9JYG3;O14909;P78352-3;P78352-2;C9J110;F2Z2L0;C9JUA9;A8MUT9	Q12959;Q12959-2;Q12959-5;A0A0C4DFT3;Q12959-3;Q12959-6;Q12959-4;Q12959-7;Q12959-9;Q12959-8;E7EQD7	Disks large homolog 1	DLG1	31724.5
Q8N392;Q8N392-2;Q9P2N2;E9PL26;J3KT69;Q9P2N2-2	Q8N392	ARHGAP18;ARHGAP28	Rho GTPase-activating protein 18;Rho GTPase-activating protein 28	30499.9		Q9NQC1;B5MBX1;A0A0C4DFT8;G3XAA4;Q9NQC1-3;Q9NQC1-2;C9J929;D6R9B8	Q9NQC1;B5MBX1;A0A0C4DFT8;G3XAA4;Q9NQC1-3;Q9NQC1-2;C9J929	Protein Jade-2	JADE2	8939.81
Q8NE01;Q8NE01-2;Q8NE01-3	Q8NE01	CNNM3	Metal transporter CNNM3	30535.6		P04179;A0A0C4DFU2;P04179-4;F5H4R2;F5GYZ5;F5H3C5;A0A0C4DG56;A0A0C4DFU1;P04179-3;P04179-2;G8JLJ2;G5E9P6;F5GXZ9	P04179;A0A0C4DFU2;P04179-4;F5H4R2;F5GYZ5;F5H3C5;A0A0C4DG56;A0A0C4DFU1;P04179-3;P04179-2	Superoxide dismutase [Mn], mitochondrial;Superoxide dismutase	SOD2	935271
Q8N4T8	Q8N4T8	CBR4	Carbonyl reductase family member 4	30685.5		Q9H469;A0A0C4DFV0;X6RJB2;X6RGT4;X6RHD7;X6RCZ8	Q9H469;A0A0C4DFV0;X6RJB2;X6RGT4;X6RHD7	F-box/LRR-repeat protein 15	FBXL15	13777
O14981;A0A0A0MTH9;O14981-2	O14981	BTAF1	TATA-binding protein-associated factor 172	30798.8		Q9UK53-2;Q9UK53;A0A0C4DFW2;Q9UK53-3;Q9UK53-4;Q9UK53-5;A0A087WXF7	Q9UK53-2;Q9UK53;A0A0C4DFW2;Q9UK53-3;Q9UK53-4;Q9UK53-5;A0A087WXF7	Inhibitor of growth protein 1;Inhibitor of growth protein	ING1	6105.07
Q8IY18	Q8IY18	SMC5	Structural maintenance of chromosomes protein 5	30998.3		Q9H3P2;A0A0C4DFX9;H0Y3X6;H7C2C7;C9JHL4;Q9H3P2-7;C9JEM7;H7C0W2;F8W954;F8WF98;H7C2M8;H7C3C2	Q9H3P2;A0A0C4DFX9;H0Y3X6;H7C2C7;C9JHL4	Negative elongation factor A	NELFA	155688
Q9UIQ6;Q9UIQ6-3;Q9UIQ6-2	Q9UIQ6	LNPEP	Leucyl-cystinyl aminopeptidase;Leucyl-cystinyl aminopeptidase, pregnancy serum form	31039.5		Q9NQ84;A8MXZ4;A0A0C4DFY5;Q9NQ84-2;J9JIE0	Q9NQ84;A8MXZ4;A0A0C4DFY5;Q9NQ84-2;J9JIE0	G-protein coupled receptor family C group 5 member C	GPRC5C	15197.3
P38435;P38435-2	P38435	GGCX	Vitamin K-dependent gamma-carboxylase	31152.7		Q8NF91-4;A0A0C4DG40;H0Y325;Q8NF91-10;Q8NF91-3;F8WAI0;Q8NF91-9;Q8NF91-6;F5GXQ8;Q8NF91-5;F5H4Q0;A0A0C4DH48;F5GYQ7;Q8NF91-12;A0A087WYJ5;F5H422;E9PEL9;F5H6R8;H0YGD3;F5GZ83;H0YFT4;REV__Q6Y7W6-4;REV__Q6Y7W6-5;REV__Q6Y7W6;REV__Q6Y7W6-3;REV__I1E4Y6	Q8NF91-4;A0A0C4DG40	Nesprin-1	SYNE1	27765.6
Q9NXN4;Q9NXN4-2	Q9NXN4	GDAP2	Ganglioside-induced differentiation-associated protein 2	31190.4		P15036;A0A0C4DG47;C9JAG2	P15036;A0A0C4DG47;C9JAG2	Protein C-ets-2	ETS2	35069.4
P48651;J3KNR6	P48651	PTDSS1	Phosphatidylserine synthase 1	31329.7		P15151;A0A0C4DG49;P15151-3;P15151-2;A0A0A0MSA9;P15151-4	P15151;A0A0C4DG49;P15151-3;P15151-2;A0A0A0MSA9;P15151-4	Poliovirus receptor	PVR	32678.8
P49356;B4DL54;P49356-2	P49356	FNTB;CHURC1-FNTB	Protein farnesyltransferase subunit beta	31358.5		Q9NX95;A0A0C4DG86;Q9NX95-5;Q9NX95-2;Q9NX95-4;Q9NX95-3;B3KRD1;B7Z4D2;E9PQG2;E9PPS4;E9PL50;E9PNN9	Q9NX95;A0A0C4DG86;Q9NX95-5;Q9NX95-2;Q9NX95-4;Q9NX95-3;B3KRD1;B7Z4D2;E9PQG2	Syntabulin	SYBU	1203.27
Q16644;H7C0G6;C9J8E1	Q16644	MAPKAPK3	MAP kinase-activated protein kinase 3	31363.4		C9JQB1;C9J9V6;A0A0C4DG91;O75414;C9J1J2;O75414-2;C9J867;F2Z2J2;O75414-3	C9JQB1;C9J9V6;A0A0C4DG91;O75414	Nucleoside diphosphate kinase;Nucleoside diphosphate kinase 6	NME6	27705
P17275;P05412;P17535;U3KPR5	P17275	JUNB;JUN;JUND	Transcription factor jun-B;Transcription factor AP-1;Transcription factor jun-D	31437.1		O75521;A0A0C4DGA2;O75521-2;F1LLU7;F8WAW4;C9JB63;F8W6J1	O75521;A0A0C4DGA2;O75521-2;F1LLU7;F8WAW4;C9JB63	Enoyl-CoA delta isomerase 2, mitochondrial	ECI2	609412
Q8IY17;Q8IY17-2;Q8IY17-5;Q8IY17-3;Q8IY17-4	Q8IY17	PNPLA6	Neuropathy target esterase	31573.6		Q14527;A0A0C4DGA6;Q14527-2;H7C5K0	Q14527;A0A0C4DGA6;Q14527-2	Helicase-like transcription factor	HLTF	105870
Q7Z3K3;Q7Z3K3-5;Q7Z3K3-7;Q7Z3K3-2;Q7Z3K3-3;Q7Z3K3-6	Q7Z3K3	POGZ	Pogo transposable element with ZNF domain	31735.1		Q9UIL1;A0A0C4DGB0;Q9UIL1-3;Q9UIL1-2;Q9UIL1-4	Q9UIL1;A0A0C4DGB0;Q9UIL1-3;Q9UIL1-2;Q9UIL1-4	Short coiled-coil protein	SCOC	15852.1
O60927	O60927	PPP1R11	Protein phosphatase 1 regulatory subunit 11	32161.3		Q8TDR2;A0A0C4DGC9	Q8TDR2;A0A0C4DGC9	Serine/threonine-protein kinase 35	STK35	406.5
Q9Y6M7-8;Q9Y6M7-6;Q9Y6M7-13;Q9Y6M7-7;Q9Y6M7-5;H7C3C4	Q9Y6M7-8	SLC4A7	Sodium bicarbonate cotransporter 3;Anion exchange protein	32476.3		Q9UKS6;A0A0C4DGG1;E9PIY1;E9PJ75;E9PNM9;E9PJ33;H0YDM6;E9PIZ6	Q9UKS6;A0A0C4DGG1;E9PIY1	Protein kinase C and casein kinase substrate in neurons protein 3	PACSIN3	163586
Q5VSL9;Q5VSL9-2;Q9ULQ0;Q9ULQ0-2	Q5VSL9	STRIP1;STRIP2	Striatin-interacting protein 1;Striatin-interacting protein 2	32578.1		Q14839;F5GWX5;A0A0C4DGG9;Q14839-2;F5H6N4;K7ESA5	Q14839;F5GWX5;A0A0C4DGG9;Q14839-2	Chromodomain-helicase-DNA-binding protein 4	CHD4	220861
A5PLN9;A5PLN9-2;A5PLN9-4;A5PLN9-5;A5PLN9-7	A5PLN9	TRAPPC13	Trafficking protein particle complex subunit 13	32706.4		Q5ZPR3;A0A0C4DGH0;Q5ZPR3-4;Q5ZPR3-3;H0YL10;Q5ZPR3-2;H0YK40;H0YK59;H0YN29	Q5ZPR3;A0A0C4DGH0;Q5ZPR3-4;Q5ZPR3-3;H0YL10;Q5ZPR3-2	CD276 antigen	CD276	30105.5
Q7LBC6;Q7LBC6-2	Q7LBC6	KDM3B	Lysine-specific demethylase 3B	32783.4		Q9Y6R0;A0A0C4DGH3;M0QYC2;M0R0Q4;M0QZV7	Q9Y6R0;A0A0C4DGH3	Numb-like protein	NUMBL	7667.12
Q96T23;Q96T23-3;Q96T23-2	Q96T23	RSF1	Remodeling and spacing factor 1	33044.1		Q8WUH1;H0YIM9;A0A0C4DGJ7;Q8WUH1-2;H0YJ25;H0YHB4;H0YID9;H0YIM3;A0A0C4DFT6;Q8WUH1-3	Q8WUH1;H0YIM9;A0A0C4DGJ7;Q8WUH1-2;H0YJ25;H0YHB4;H0YID9;H0YIM3;A0A0C4DFT6;Q8WUH1-3	Protein Churchill	CHURC1;CHURC1-FNTB	17286.5
Q9UK61;Q9UK61-2;A0A087X0F1;Q9UK61-3;Q9UK61-4	Q9UK61	FAM208A	Protein FAM208A	33185.5		Q9UKF7-2;E7EU35;A0A0C4DGP0;Q9UKF7;J3QRS7;J3QS95	Q9UKF7-2;E7EU35;A0A0C4DGP0;Q9UKF7;J3QRS7	Cytoplasmic phosphatidylinositol transfer protein 1	PITPNC1	9363.65
Q9ULP9;A0A0D9SFR5;H3BQ06;Q9ULP9-2	Q9ULP9	TBC1D24	TBC1 domain family member 24	33470.7		Q86Y91-2;A0A0C4DGP2;Q86Y91;A0A0C4DGP5;Q86Y91-3;Q86Y91-4	Q86Y91-2;A0A0C4DGP2;Q86Y91;A0A0C4DGP5;Q86Y91-3;Q86Y91-4	Kinesin-like protein KIF18B;Kinesin-like protein	KIF18B	4242.68
Q14997;Q14997-2;Q14997-3	Q14997	PSME4	Proteasome activator complex subunit 4	33562		Q9HAH1;A0A0C4DGQ3;K7EKA5	Q9HAH1;A0A0C4DGQ3	Zinc finger protein 556	ZNF556	1882.28
Q00653;Q00653-4;A0A087WWG7;Q00653-3	Q00653	NFKB2	Nuclear factor NF-kappa-B p100 subunit;Nuclear factor NF-kappa-B p52 subunit	33788.7		P04632;A0A0C4DGQ5;K7EIV0;A0A075B7C0;K7ELJ7;U3KQE2;K7EM73;K7EKD8;K7ES78;K7EMQ1	P04632;A0A0C4DGQ5;K7EIV0;A0A075B7C0;K7ELJ7;U3KQE2;K7EM73;K7EKD8	Calpain small subunit 1	CAPNS1	971383
Q567U6;F8W9X7	Q567U6	CCDC93	Coiled-coil domain-containing protein 93	33942.3		Q6IAN0;A0A0C4DGQ8;J3KRS1;J3QKT1;J3QLK1;J3QLJ8	Q6IAN0;A0A0C4DGQ8;J3KRS1	Dehydrogenase/reductase SDR family member 7B	DHRS7B	155218
O95999;A0A087WWW9	O95999	BCL10	B-cell lymphoma/leukemia 10	33962.7		P56556;A0A0C4DGS0;R4GN43	P56556;A0A0C4DGS0;R4GN43	NADH dehydrogenase [ubiquinone] 1 alpha subcomplex subunit 6	NDUFA6	383392
Q9UK58;H7C4G1;C9JPL0	Q9UK58	CCNL1	Cyclin-L1	34127.4		P39656;A0A0C4DGS1;P39656-3;P39656-2;U3KQ84	P39656;A0A0C4DGS1;P39656-3;P39656-2	Dolichyl-diphosphooligosaccharide--protein glycosyltransferase 48 kDa subunit	DDOST	548713
Q96JB2;Q96JB2-2	Q96JB2	COG3	Conserved oligomeric Golgi complex subunit 3	34157.4		Q9Y6K0;A0A0C4DGS9	Q9Y6K0;A0A0C4DGS9	Choline/ethanolaminephosphotransferase 1	CEPT1	46674.5
Q9Y4A5;H0Y4W2;F2Z2U4;Q9Y4A5-2	Q9Y4A5	TRRAP	Transformation/transcription domain-associated protein	34188.7		O95218;O95218-2;A0A0C4DGV5	O95218;O95218-2;A0A0C4DGV5	Zinc finger Ran-binding domain-containing protein 2	ZRANB2	316546
O43314;A0A087WZV0;O43314-2;H0Y9S9	O43314	PPIP5K2	Inositol hexakisphosphate and diphosphoinositol-pentakisphosphate kinase 2	34220.9		P02753;Q5VY30;A0A0C4DGV7	P02753;Q5VY30;A0A0C4DGV7	Retinol-binding protein 4;Plasma retinol-binding protein(1-182);Plasma retinol-binding protein(1-181);Plasma retinol-binding protein(1-179);Plasma retinol-binding protein(1-176)	RBP4	9194.18
P49454	P49454	CENPF	Centromere protein F	34486.5		Q13214;A0A0C4DGV8;Q13214-2;B4DEK9;Q9HBR1;A0A087WZE0	Q13214;A0A0C4DGV8;Q13214-2;B4DEK9;Q9HBR1	Semaphorin-3B	SEMA3B	3038.3
Q5GLZ8;Q5GLZ8-3;Q5GLZ8-2;D6RCL5;H0Y6K7;Q5GLZ8-4;Q5GLZ8-5	Q5GLZ8	HERC4	Probable E3 ubiquitin-protein ligase HERC4	34528.5		P57768;A0A0C4DGW2;P57768-2;E5RGQ6;E5RGS8;E5RH07;E5RHF1;E5RJ65	P57768;A0A0C4DGW2;P57768-2;E5RGQ6	Sorting nexin-16	SNX16	94.1732
Q9NVM6	Q9NVM6	DNAJC17	DnaJ homolog subfamily C member 17	34551.5		Q9NWU5;E7ESL0;A0A0C4DGX2;J3KQY1;Q9NWU5-2;Q9NWU5-3	Q9NWU5;E7ESL0;A0A0C4DGX2;J3KQY1;Q9NWU5-2;Q9NWU5-3	39S ribosomal protein L22, mitochondrial	MRPL22	223358
P25445;P25445-6	P25445	FAS	Tumor necrosis factor receptor superfamily member 6	34572.6		Q8N5P1;A0A0C4DGZ1	Q8N5P1;A0A0C4DGZ1	Zinc finger CCCH domain-containing protein 8	ZC3H8	21196
O76075;B4DZS0;J3KT26	O76075	DFFB	DNA fragmentation factor subunit beta	34590.9		O14773;A0A0C4DGZ9;O14773-2;E7EV34	O14773;A0A0C4DGZ9	Tripeptidyl-peptidase 1	TPP1	26369.7
O15320;G3V599;O15320-8;O15320-7;O15320-2;O15320-4;O15320-3;O15320-10;O15320-6;O15320-5;O15320-9;Q96RT6;G3V3C4;G3V5K6	O15320	CTAGE5;CTAGE1	cTAGE family member 5;cTAGE family member 2	34702.7		Q9NYM9;H7BXT7;E9PHY4;A0A0C4DH16;B8ZZS0;E9PQJ6	Q9NYM9;H7BXT7;E9PHY4;A0A0C4DH16;B8ZZS0	BET1-like protein	BET1L	39800.7
P15036;A0A0C4DG47;C9JAG2	P15036	ETS2	Protein C-ets-2	35069.4		Q9NZN3;A0A0C4DH83;Q9NZN3-2	Q9NZN3;A0A0C4DH83	EH domain-containing protein 3	EHD3	34479.8
P04150;P04150-9;P04150-2;P04150-6;P04150-8;P04150-10;P04150-3;P04150-7;P04150-5	P04150	NR3C1	Glucocorticoid receptor	35251.3		Q96EK7;A0A0D9SEJ5;F5GY05;Q96EK7-2;Q96EK7-3	Q96EK7;A0A0D9SEJ5;F5GY05;Q96EK7-2	Constitutive coactivator of peroxisome proliferator-activated receptor gamma	FAM120B	15672.1
P32780;P32780-2;E9PI26	P32780	GTF2H1	General transcription factor IIH subunit 1	35359.7		Q6VN20;A0A0D9SEU5;R4GMX8;Q6VN20-3;Q6VN20-2;R4GN91;R4GMX7;R4GNA3	Q6VN20;A0A0D9SEU5;R4GMX8;Q6VN20-3;Q6VN20-2	Ran-binding protein 10	RANBP10	26534.8
O95571;M0QXB5;M0QY80	O95571	ETHE1	Persulfide dioxygenase ETHE1, mitochondrial	35462.8		Q8NFP9;Q5T321;A0A0D9SF28;F5GXV7;A0A0A6YYC1;Q8NFP9-3;Q8NFP9-2	Q8NFP9;Q5T321;A0A0D9SF28;F5GXV7	Neurobeachin	NBEA	121.938
Q96CB8	Q96CB8	INTS12	Integrator complex subunit 12	35538.7		O00571;A0A0D9SFB3;A0A0D9SG12;A0A0D9SF53;O00571-2;O15523;O15523-2;O15523-3;B4DLA0;A0A087WVZ1;C9J8G5;C9J081;A0A087WX09;Q9NQI0;Q9NQI0-3;D6RCM4;Q9NQI0-2;Q9NQI0-4	O00571;A0A0D9SFB3;A0A0D9SG12;A0A0D9SF53;O00571-2;O15523;O15523-2	ATP-dependent RNA helicase DDX3X;ATP-dependent RNA helicase DDX3Y	DDX3X;DDX3Y	1381743
Q9BQG2;E7EM93	Q9BQG2	NUDT12	Peroxisomal NADH pyrophosphatase NUDT12	35685.7		Q9BZK7;A0A0D9SF63;C9JLJ1;C9JCK0;C9JBN1;A0A0D9SF25;F8W9D8;C9IYU9	Q9BZK7;A0A0D9SF63	F-box-like/WD repeat-containing protein TBL1XR1	TBL1XR1	215691
Q9H0G5;A0A024QZ33	Q9H0G5	NSRP1;CCDC55	Nuclear speckle splicing regulatory protein 1	35768.3		Q08050;Q08050-2;A0A0D9SFF0;Q08050-3;H0YG99	Q08050;Q08050-2;A0A0D9SFF0;Q08050-3;H0YG99	Forkhead box protein M1	FOXM1	4960.75
Q6ZXV5;Q6ZXV5-2	Q6ZXV5	TMTC3	Transmembrane and TPR repeat-containing protein 3	35849.8		Q92614;Q92614-4;A0A0D9SFK2;Q92614-3;Q92614-2;Q92614-5;H0YEV9	Q92614;Q92614-4;A0A0D9SFK2;Q92614-3;Q92614-2;Q92614-5	Unconventional myosin-XVIIIa	MYO18A	42544.6
Q86XA9;F5H619;Q86XA9-2;H7C5W6	Q86XA9	HEATR5A	HEAT repeat-containing protein 5A	35872		Q86XP1;Q86XP1-2;A0A0D9SFR6;Q86XP1-5;Q86XP1-3	Q86XP1;Q86XP1-2;A0A0D9SFR6;Q86XP1-5;Q86XP1-3	Diacylglycerol kinase eta	DGKH	3308.49
Q6KC79;Q6KC79-2;Q6KC79-3	Q6KC79	NIPBL	Nipped-B-like protein	35965.2		Q53SF7;A0A0D9SG04;Q53SF7-4;Q53SF7-3;Q53SF7-2;A0A0B4J1Z0;H7C1G2;C9J8C4;C9JAU3;C9J5Y6;C9JWZ0;F8WEK0;Q53SF7-5	Q53SF7;A0A0D9SG04;Q53SF7-4;Q53SF7-3;Q53SF7-2	Cordon-bleu protein-like 1	COBLL1	3608.1
Q96G46;Q96G46-2;K7ER20;K7EQU9;Q96G46-3	Q96G46	DUS3L	tRNA-dihydrouridine(47) synthase [NAD(P)(+)]-like	36184.2		P49459;A0A0D9SG71;P49459-3;P49459-2;A0A0D9SEZ6	P49459;A0A0D9SG71;P49459-3;P49459-2	Ubiquitin-conjugating enzyme E2 A	UBE2A	41823.2
O60504;O60504-2;E5RIA0;E5RJP2	O60504	SORBS3	Vinexin	36210.1		O43426;A0A0D9SGJ6;J3KQV8;O43426-4;J3KPK1;C9JFZ1;O43426-2;C9JW66;O43426-5;C9J1Z6;H7BZ56;H7BZC2	O43426;A0A0D9SGJ6;J3KQV8;O43426-4;J3KPK1;C9JFZ1;O43426-2;C9JW66	Synaptojanin-1	SYNJ1	9656.9
F6QDS0;Q9UMR2;Q9UMR2-2;H3BQK0;Q9UMR2-4;H3BN59;H3BMQ5	F6QDS0	DDX19A;DDX19B	ATP-dependent RNA helicase DDX19B	36497		Q99501;A0A5E8;Q99501-4;Q99501-3;Q99501-2;C9JFI0;C9JRR6	Q99501;A0A5E8;Q99501-4;Q99501-3;Q99501-2	GAS2-like protein 1	GAS2L1	2063.81
A3KMH1;A3KMH1-3;A3KMH1-2	A3KMH1	VWA8	von Willebrand factor A domain-containing protein 8	36656.2		A0AV96-2;A0AV96;B7Z8Z7;D6R9D6;D6RBS9;D6REZ6;D6R9M7;D6RBP6;D6RA49;D6RFL5;D6RCT1;Q9NQ94;Q8TBY0;Q5T0W7;F8W9F8;Q8TBY0-2;Q8TBY0-3;Q9NQ94-5;Q9NQ94-6;Q9NQ94-3;Q9NQ94-2;Q9NQ94-4	A0AV96-2;A0AV96;B7Z8Z7;D6R9D6;D6RBS9;D6REZ6	RNA-binding protein 47	RBM47	83613.2
Q9NV70;Q9NV70-2	Q9NV70	EXOC1	Exocyst complex component 1	36726.1		A0AVF1;A0AVF1-3;B7Z6R6;B7Z2T3;A0AVF1-2;Q96CU4;F8WEZ4	A0AVF1;A0AVF1-3;B7Z6R6;B7Z2T3;A0AVF1-2	Intraflagellar transport protein 56	TTC26	2161.32
Q9NVC6	Q9NVC6	MED17	Mediator of RNA polymerase II transcription subunit 17	36995		A0AVT1;A0AVT1-2;H0Y8S8;A0AVT1-4;A0AVT1-3;H0Y9U5	A0AVT1;A0AVT1-2	Ubiquitin-like modifier-activating enzyme 6	UBA6	145507
O15031	O15031	PLXNB2	Plexin-B2	37071.6		A0FGR8-2;A0FGR8;A0A087WXU3;A0FGR8-4;A0FGR8-5	A0FGR8-2;A0FGR8;A0A087WXU3;A0FGR8-4	Extended synaptotagmin-2	ESYT2	157858
Q9Y608-2;Q9Y608-4;C9JSU1	Q9Y608-2	LRRFIP2	Leucine-rich repeat flightless-interacting protein 2	37084.5		A0JLT2;J3KR33;A0JLT2-2	A0JLT2;J3KR33;A0JLT2-2	Mediator of RNA polymerase II transcription subunit 19	MED19	28867.8
Q86WA6;Q86WA6-2;Q49AI2;B4DML3	Q86WA6	BPHL	Valacyclovir hydrolase	37178		A0JNW5;A0A0C4DGH6;A0JNW5-2;H0YHT7;F8W1I2;F8VW65;F8W665	A0JNW5;A0A0C4DGH6	UHRF1-binding protein 1-like	UHRF1BP1L	3178.21
P16422;B5MCA4	P16422	EPCAM	Epithelial cell adhesion molecule	37535.6		A0MZ66;A0MZ66-3;A0MZ66-4;A0MZ66-6;A0MZ66-5;A0MZ66-8;A0MZ66-2;A0MZ66-7	A0MZ66;A0MZ66-3;A0MZ66-4;A0MZ66-6;A0MZ66-5;A0MZ66-8;A0MZ66-2	Shootin-1	KIAA1598	189846
P46199	P46199	MTIF2	Translation initiation factor IF-2, mitochondrial	37645.3		A0PJW6	A0PJW6	Transmembrane protein 223	TMEM223	92251.9
Q93008;Q93008-1;O00507;O00507-2	Q93008	USP9X;USP9Y	Probable ubiquitin carboxyl-terminal hydrolase FAF-X;Probable ubiquitin carboxyl-terminal hydrolase FAF-Y	37791		A0PK00;H0YG77	A0PK00;H0YG77	Transmembrane protein 120B	TMEM120B	656.312
Q9P2W1;Q9P2W1-2;K7ERB6;Q9P2W1-3	Q9P2W1	PSMC3IP	Homologous-pairing protein 2 homolog	38075.6		A1A4S6;H0Y8W5	A1A4S6	Rho GTPase-activating protein 10	ARHGAP10	2983.1
Q9H9C1;G3V4K3;Q9H9C1-2	Q9H9C1	VIPAS39	Spermatogenesis-defective protein 39 homolog	38114.6		Q8N4S9;A1BQX2;Q8N4S9-3;D6RA09	Q8N4S9;A1BQX2;Q8N4S9-3;D6RA09	MARVEL domain-containing protein 2	MARVELD2	2474.3
Q9BYX2;Q9BYX2-3;Q9BYX2-2	Q9BYX2	TBC1D2	TBC1 domain family member 2A	38178.4		A1IGU5	A1IGU5	Rho guanine nucleotide exchange factor 37	ARHGEF37	142.092
Q7L8L6	Q7L8L6	FASTKD5	FAST kinase domain-containing protein 5	38409.3		A1L020	A1L020	RNA-binding protein MEX3A	MEX3A	3872.03
O14976;D6RC24	O14976	GAK	Cyclin-G-associated kinase	38796.6		A1L0T0;M0R026;E9PJS0;M0QZX5;M0R1B5;E9PL44;E9PNL1	A1L0T0;M0R026	Acetolactate synthase-like protein	ILVBL	302899
H0Y2S9;H0Y7E2;H7C3G6;K7EL39;J3QRL2;J3QL44;Q6WCQ1;Q6WCQ1-2;Q6WCQ1-3;J3KSW8	H0Y2S9	MPRIP	Myosin phosphatase Rho-interacting protein	38824.9		A1L170;A1L170-2;F8W6W0	A1L170;A1L170-2;F8W6W0	Uncharacterized protein C1orf226	C1orf226	21538.4
Q9BW66;H0YN33;Q9BW66-3	Q9BW66	CINP	Cyclin-dependent kinase 2-interacting protein	38837.7		A1L390;A1L390-3;G3V311;A1L390-2;G3V3I3;G3V278	A1L390;A1L390-3;G3V311;A1L390-2	Pleckstrin homology domain-containing family G member 3	PLEKHG3	5421.85
O60645;O60645-2;O60645-3	O60645	EXOC3	Exocyst complex component 3	39031.8		A1X283;G3V144	A1X283	SH3 and PX domain-containing protein 2B	SH3PXD2B	40646.9
Q86VS8	Q86VS8	HOOK3	Protein Hook homolog 3	39142.1		Q99798;A2A274	Q99798;A2A274	Aconitate hydratase, mitochondrial	ACO2	418732
Q13459;M0R300;M0R0P8;Q13459-2	Q13459	MYO9B	Unconventional myosin-IXb	39202.5		Q9Y672;A2A2G4;S4R350	Q9Y672;A2A2G4;S4R350	Dolichyl pyrophosphate Man9GlcNAc2 alpha-1,3-glucosyltransferase	ALG6	5277.92
Q9Y6G5;D6RC04;D6RJ90	Q9Y6G5	COMMD10	COMM domain-containing protein 10	39212.7		P04156;A2A2V1;P04156-2;X6RKS3	P04156;A2A2V1;P04156-2;X6RKS3	Major prion protein	PRNP	1637.36
O95363	O95363	FARS2	Phenylalanine--tRNA ligase, mitochondrial	39531.8		P28065;A2ACR1;P28065-2;A2ACR0	P28065;A2ACR1;P28065-2;A2ACR0	Proteasome subunit beta type-9;Proteasome subunit beta type	PSMB9	408.371
Q6NZI2;Q6NZI2-3;Q6NZI2-2	Q6NZI2	PTRF	Polymerase I and transcript release factor	39778.8		A2RRP1;A2RRP1-2;H0Y5G7;H7C007;C9JCM7;H7BZR3;H7BZU5;H7C1U4;H7C1Y9	A2RRP1;A2RRP1-2;H0Y5G7	Neuroblastoma-amplified sequence	NBAS	33634.2
Q8IWR0;I3L2K5	Q8IWR0	ZC3H7A	Zinc finger CCCH domain-containing protein 7A	40049.2		A2RTX5;A2RTX5-2;B7ZLP8;H0YKB9	A2RTX5;A2RTX5-2;B7ZLP8	Probable threonine--tRNA ligase 2, cytoplasmic	TARSL2	5055.39
Q15643;G3V4R7	Q15643	TRIP11	Thyroid receptor-interacting protein 11	40221		A2RU67;Q69YM1	A2RU67	Uncharacterized protein KIAA1467	KIAA1467	2156.18
A1X283;G3V144;Q5TCZ1;H0Y507;Q5TCZ1-3	A1X283	SH3PXD2B;SH3PXD2A	SH3 and PX domain-containing protein 2B;SH3 and PX domain-containing protein 2A	40646.9		A2RUB6;A2RUB6-3;C9JYB8;F8WDJ0;F8WCY0;A2RUB6-4;A2RUB6-2	A2RUB6;A2RUB6-3;C9JYB8;F8WDJ0	Coiled-coil domain-containing protein 66	CCDC66	419.928
Q9Y217;Q9Y217-2	Q9Y217	MTMR6	Myotubularin-related protein 6	40654		A2RUC4;A2RUC4-2;A8KAJ9	A2RUC4;A2RUC4-2	tRNA wybutosine-synthesizing protein 5	TYW5	12292.5
Q9UHR4	Q9UHR4	BAIAP2L1	Brain-specific angiogenesis inhibitor 1-associated protein 2-like protein 1	40792.7		O75044;A2RUF3;B7ZM87;A0A075B7B5;P0DMP2;P0DJJ0;Q5VZB4;A0A075B743;E9PDX4;A0A087WW56;A0A075B7E9;A0A087X0L1;A0A075B7C8;A0A075B7E6;A0A087X1G6	O75044;A2RUF3;B7ZM87;A0A075B7B5;P0DMP2	SLIT-ROBO Rho GTPase-activating protein 2;SLIT-ROBO Rho GTPase-activating protein 2B	SRGAP2;SRGAP2B	43789.9
Q14134;Q14134-2;E9PRL4	Q14134	TRIM29	Tripartite motif-containing protein 29	40818.3		A2VDF0;A2VDF0-2;X6R6T9;X6RK00	A2VDF0;A2VDF0-2;X6R6T9;X6RK00	Fucose mutarotase	FUOM	2681.37
Q86VP1;Q86VP1-2;B8ZZD4;Q86VP1-3;Q86VP1-4;H7C3L5	Q86VP1	TAX1BP1	Tax1-binding protein 1	41175.4		A2VDJ0;A2VDJ0-5;A2VDJ0-3;A2VDJ0-6;H0Y2M0;A2VDJ0-2	A2VDJ0;A2VDJ0-5;A2VDJ0-3;A2VDJ0-6;H0Y2M0;A2VDJ0-2	Transmembrane protein 131-like	KIAA0922	345.876
Q96JJ3;Q5JVZ5;Q96JJ3-3;Q5JVZ8;H0YCM7	Q96JJ3	ELMO2	Engulfment and cell motility protein 2	41219.9		A3KMH1;A3KMH1-3;A3KMH1-2	A3KMH1;A3KMH1-3;A3KMH1-2	von Willebrand factor A domain-containing protein 8	VWA8	36656.2
Q5VZK9;Q5VZK9-2	Q5VZK9	LRRC16A	Leucine-rich repeat-containing protein 16A	41262.8		A3KN83;A3KN83-3	A3KN83;A3KN83-3	Protein strawberry notch homolog 1	SBNO1	48321.6
Q676U5;Q676U5-2;E7EVC7;Q676U5-3;Q676U5-4;Q676U5-5	Q676U5	ATG16L1	Autophagy-related protein 16-1	41272.3		A3KN83-2;A3KN83-4	A3KN83-2;A3KN83-4	Protein strawberry notch homolog 1	SBNO1	48321.6
Q9Y223;Q9Y223-5;Q9Y223-4;Q9Y223-3;Q9Y223-2	Q9Y223	GNE	Bifunctional UDP-N-acetylglucosamine 2-epimerase/N-acetylmannosamine kinase;UDP-N-acetylglucosamine 2-epimerase (hydrolyzing);N-acetylmannosamine kinase	41497.7		A4D1E9;A4D1E9-2;C9JEQ8;C9J8R7;C9JNI1;F8WBB5;A4D1E9-3	A4D1E9;A4D1E9-2;C9JEQ8;C9J8R7	GTP-binding protein 10	GTPBP10	266899
Q05D32;Q05D32-2;H0YNW9;H0YMH7	Q05D32	CTDSPL2	CTD small phosphatase-like protein 2	41501.7		A4D1P6;C9J1X0;A4D1P6-3	A4D1P6;C9J1X0;A4D1P6-3	WD repeat-containing protein 91	WDR91	29650.1
Q6GMV2	Q6GMV2	SMYD5	SET and MYND domain-containing protein 5	41579.1		A4D2B0;C9JAV3	A4D2B0;C9JAV3	Metallo-beta-lactamase domain-containing protein 1	MBLAC1	1898.09
O95352;O95352-2;C9JFF4;H7C369	O95352	ATG7	Ubiquitin-like modifier-activating enzyme ATG7	41615.4		A5D8V6;F5H4Q5	A5D8V6;F5H4Q5	Vacuolar protein sorting-associated protein 37C	VPS37C	41281.2
Q02252;Q02252-2	Q02252	ALDH6A1	Methylmalonate-semialdehyde dehydrogenase [acylating], mitochondrial	41691.8		A5PLL7;Q5TGE2;A5PLL7-2	A5PLL7;Q5TGE2;A5PLL7-2	Transmembrane protein 189	TMEM189	1748.89
Q96ST2;Q96ST2-2;Q96ST2-3	Q96ST2	IWS1	Protein IWS1 homolog	41724.5		A5PLN9;A5PLN9-2;A5PLN9-4;A5PLN9-5;A5PLN9-7;D6RB83	A5PLN9;A5PLN9-2;A5PLN9-4;A5PLN9-5;A5PLN9-7	Trafficking protein particle complex subunit 13	TRAPPC13	32706.4
Q53GS7;Q53GS7-2	Q53GS7	GLE1	Nucleoporin GLE1	42136.6		A5YKK6;A5YKK6-4;H3BVC9;B5MDN3;H3BNB1;H3BMH0;H3BR89;H3BTH2;H3BT18;H3BU44	A5YKK6;A5YKK6-4	CCR4-NOT transcription complex subunit 1	CNOT1	94039.2
Q9NZE8;D3YTC1;Q9NZE8-2	Q9NZE8	MRPL35	39S ribosomal protein L35, mitochondrial	42381.2		A5YKK6-2;A5YKK6-3	A5YKK6-2;A5YKK6-3	CCR4-NOT transcription complex subunit 1	CNOT1	477.015
Q8IWA4;A0A0C4DFN1;Q8IWA4-2;Q8IWA4-3;H7C5H5	Q8IWA4	MFN1	Mitofusin-1	42558.3		A6H8Y1-7;A6H8Y1;A6H8Y1-2;A6H8Y1-6;A6H8Y1-4;A6H8Y1-3;A6H8Y1-5;A0A0A0MRX7;H7C5U4;H0YCV8	A6H8Y1-7;A6H8Y1;A6H8Y1-2;A6H8Y1-6;A6H8Y1-4;A6H8Y1-3	Transcription factor TFIIIB component B homolog	BDP1	215.828
Q6P158;Q6P158-2;A0A087WZ11;Q6P158-3	Q6P158	DHX57	Putative ATP-dependent RNA helicase DHX57	42890.9		Q9GZQ8;A6NCE7;H3BTL1;Q9H492;H3BTE7;Q9H492-2	Q9GZQ8;A6NCE7;H3BTL1	Microtubule-associated proteins 1A/1B light chain 3B;Microtubule-associated proteins 1A/1B light chain 3 beta 2	MAP1LC3B;MAP1LC3B2	371710
Q99959;Q99959-2;B8QGS9	Q99959	PKP2	Plakophilin-2	42920.1		A6NCS6	A6NCS6	Uncharacterized protein C2orf72	C2orf72	825.481
Q5JRA6;Q5JRA6-4	Q5JRA6	MIA3	Melanoma inhibitory activity protein 3	42952.3		A6ND36;A6ND36-2;K7EKG0	A6ND36;A6ND36-2	Protein FAM83G	FAM83G	11452
Q9UPN9;Q9UPN9-2;H0Y612;E7EN20	Q9UPN9	TRIM33	E3 ubiquitin-protein ligase TRIM33	43012.2		A6NDB9;K7EKN5	A6NDB9	Paralemmin-3	PALM3	62.1671
Q9UK22	Q9UK22	FBXO2	F-box only protein 2	43029.2		A6NDG6;H3BV17	A6NDG6	Phosphoglycolate phosphatase	PGP	683039
Q96EB6;E9PC49;B0QZ35	Q96EB6	SIRT1	NAD-dependent protein deacetylase sirtuin-1;SirtT1 75 kDa fragment	43079.7		A6NDU8;A0A0C4DGW6	A6NDU8;A0A0C4DGW6	UPF0600 protein C5orf51	C5orf51	202766
P82912;P82912-2;H0YL99	P82912	MRPS11	28S ribosomal protein S11, mitochondrial	43557.3		A6NED2;G3V2I3;G3V3Q4	A6NED2;G3V2I3	RCC1 domain-containing protein 1	RCCD1	38623.7
Q96HW7;Q96HW7-2;E9PIM3;F8WAA7	Q96HW7	INTS4	Integrator complex subunit 4	43589.1		A6NF51;F8VVW8	A6NF51		BPNT1	858508
Q9NXW2;J3KPS0;Q9NXW2-2	Q9NXW2	DNAJB12	DnaJ homolog subfamily B member 12	43617.8		P78381;A6NGW4;A6NFI1;P78381-3;P78381-2	P78381;A6NGW4;A6NFI1;P78381-3;P78381-2	UDP-galactose translocator	SLC35A2	5296.02
Q9Y2V7;Q9Y2V7-2;H0YGX8	Q9Y2V7	COG6	Conserved oligomeric Golgi complex subunit 6	43782.8		A6NFI3	A6NFI3	Zinc finger protein 316	ZNF316	531.773
A8K0Z3;A0A096LNU2;A0A096LP26;A0A096LP75;Q9NQA3;C4AMC7;Q6VEQ5;A8MWX3	A8K0Z3	WASH1;WASH6P;WASH3P;WASH2P;WASH4P	WAS protein family homolog 1;WAS protein family homolog 6;Putative WAS protein family homolog 3;WAS protein family homolog 2;Putative WAS protein family homolog 4	43936.1		Q92599;Q92599-4;A6NMH6;A6NFQ9;F8W8I8;Q92599-2;A0A087X142;Q92599-3;C9JV02;C9J4G8;A0A0A0MRP8	Q92599;Q92599-4;A6NMH6;A6NFQ9;F8W8I8;Q92599-2;A0A087X142;Q92599-3	Septin-8	2017-09-08	96032.1
O95865;H0Y7N1;Q5SSV3;Q5SRR8	O95865	DDAH2	N(G),N(G)-dimethylarginine dimethylaminohydrolase 2	44051.2		Q969T9;A6NG10;K7EMC9;K7EIJ0;B4DFG2;K7ENL2;K7EIN1;K7ESN4;K7EIK1	Q969T9;A6NG10;K7EMC9;K7EIJ0;B4DFG2;K7ENL2	WW domain-binding protein 2	WBP2	81602.5
P56962;E9PJV6;E9PIC2	P56962	STX17	Syntaxin-17	44103.1		Q9H910;A6NGP5;Q9H910-3;H3BMV3;H3BTV5;H3BMM8;B4E1P3	Q9H910;A6NGP5;Q9H910-3;H3BMV3;H3BTV5	Hematological and neurological expressed 1-like protein	HN1L	777672
Q9Y2Z2;Q9Y2Z2-2;Q9Y2Z2-4;Q9Y2Z2-6;H0YB81;Q9Y2Z2-5	Q9Y2Z2	MTO1	Protein MTO1 homolog, mitochondrial	44126.8		A6NGR9;E9PPP7	A6NGR9	Maestro heat-like repeat-containing protein family member 6	MROH6	517.578
Q9Y5Q9;Q9Y5Q9-2	Q9Y5Q9	GTF3C3	General transcription factor 3C polypeptide 3	44402.5		O95070;A6NGW1;E9PIZ0;C9JST7;E9PS11	O95070;A6NGW1;E9PIZ0;C9JST7	Protein YIF1A	YIF1A	28109
Q15843;S4R3E9	Q15843	NEDD8;NEDD8-MDP1	NEDD8	44514.1		Q14202;A6NHB5;A6NHN7;A6NL54;Q14202-3;A6NC58	Q14202;A6NHB5;A6NHN7	Zinc finger MYM-type protein 3	ZMYM3	7947.43
Q08117;Q08117-2;K7ELE3	Q08117	AES	Amino-terminal enhancer of split	44990		A6NHL2;A6NHL2-2	A6NHL2;A6NHL2-2	Tubulin alpha chain-like 3	TUBAL3	1315.24
Q9NVE7;H0YA26;E9PHT6	Q9NVE7	PANK4	Pantothenate kinase 4	45067.2		A6NHR9;A6NHR9-2;J3KTL8;A6NHR9-3;J3QSH1;J3KRK8;J3KTK7	A6NHR9;A6NHR9-2;J3KTL8	Structural maintenance of chromosomes flexible hinge domain-containing protein 1	SMCHD1	78446
Q8NEB9;A8MYT4	Q8NEB9	PIK3C3	Phosphatidylinositol 3-kinase catalytic subunit type 3;Phosphatidylinositol 3-kinase	45084.3		A6NHX0;A6NNH0;F2Z3I9;F2Z2C1;F8WD52	A6NHX0;A6NNH0	GATS-like protein 2;GATS-like protein 1	GATSL2;GATSL1	34835.4
Q12904;D6R937	Q12904	AIMP1	Aminoacyl tRNA synthase complex-interacting multifunctional protein 1;Endothelial monocyte-activating polypeptide 2	45800		A6NI28;E9PJK4;H0YEJ7;H0YDU1	A6NI28;E9PJK4	Rho GTPase-activating protein 42	ARHGAP42	1180.57
Q8N3C0	Q8N3C0	ASCC3	Activating signal cointegrator 1 complex subunit 3	46230.4		A6NI79;H0YBY5	A6NI79;H0YBY5	Coiled-coil domain-containing protein 69	CCDC69	477.224
Q13330-3;Q13330;E7ESY4;Q9BTC8;Q9BTC8-2;E9PCS8;E7EQY4;D6W5A2;E7EV10;Q13330-2;F8VSM3	Q13330-3	MTA1;MTA3	Metastasis-associated protein MTA1;Metastasis-associated protein MTA3	46289.1		A6NIH7	A6NIH7	Protein unc-119 homolog B	UNC119B	25462.9
P42574;C9JXR7;A0A087WU32;A8MVM1	P42574	CASP3	Caspase-3;Caspase-3 subunit p17;Caspase-3 subunit p12	46553.6		A6NIR2;X6R7Y7	A6NIR2;X6R7Y7		HSPB11	142223
Q5M775;Q5M775-4;Q5M775-3;Q5M775-5;Q5M775-2;J3KSG2;J3KRN9;J3QQM0	Q5M775	SPECC1	Cytospin-B	46561.5		Q5JSL3;A6NIW2	Q5JSL3;A6NIW2	Dedicator of cytokinesis protein 11	DOCK11	62.1212
Q9BZH6	Q9BZH6	WDR11	WD repeat-containing protein 11	47015.6		Q9GZM8;A6NIZ0;Q9GZM8-3;Q9GZM8-2;J3QL85;J3KRK9;J3QRZ1;J3QSD2;J3KT16;J3QL31;J3QLD0	Q9GZM8;A6NIZ0;Q9GZM8-3;Q9GZM8-2;J3QL85;J3KRK9	Nuclear distribution protein nudE-like 1	NDEL1	614.594
Q15170;Q15170-2	Q15170	TCEAL1	Transcription elongation factor A protein-like 1	47669.1		A6NJ78;A6NJ78-2;A6NJ78-4;P0C7V9;B5MC64;F8WD83;A6NJ78-3	A6NJ78;A6NJ78-2	Probable methyltransferase-like protein 15	METTL15	19147.7
Q8IV50;Q8IV50-2	Q8IV50	LYSMD2	LysM and putative peptidoglycan-binding domain-containing protein 2	47755.6		Q9H4F1;A6NJX0	Q9H4F1;A6NJX0	Alpha-N-acetyl-neuraminyl-2,3-beta-galactosyl-1,3-N-acetyl-galactosaminide alpha-2,6-sialyltransferase	ST6GALNAC4	1027.52
O00461;F8W785	O00461	GOLIM4	Golgi integral membrane protein 4	47808.1		A6NKD9;H0YJE0;H0YJY5;G3V2D7;G3V4C8;G3V5D5	A6NKD9	Coiled-coil domain-containing protein 85C	CCDC85C	3252.25
P19793;P28702;P19793-2;P28702-3;P48443;A0A087WZ88	P19793	RXRA;RXRB;RXRG	Retinoic acid receptor RXR-alpha;Retinoic acid receptor RXR-beta;Retinoic acid receptor RXR-gamma	47825.4		A6NKF1;F8WC89;H0YEW7;A6NKF1-2	A6NKF1;F8WC89;H0YEW7;A6NKF1-2	SAC3 domain-containing protein 1	SAC3D1	30760.6
Q9H9P8;C9JVN9;Q9H9P8-2;G3V5S1;G3V272	Q9H9P8	L2HGDH	L-2-hydroxyglutarate dehydrogenase, mitochondrial	47877		O43768;O43768-3;A6NMQ3;Q5T5H1;O43768-2;O43768-9;O43768-4;O43768-8;O43768-6;O43768-5;O43768-7	O43768;O43768-3;A6NMQ3;Q5T5H1;O43768-2;O43768-9;O43768-4;O43768-8;O43768-6;O43768-5;O43768-7	Alpha-endosulfine	ENSA	1048407
Q6Y7W6;Q6Y7W6-4;Q6Y7W6-3;I1E4Y6;Q6Y7W6-5;C9JHW1;E7ESB6	Q6Y7W6	GIGYF2	PERQ amino acid-rich with GYF domain-containing protein 2	47933.6		O75147;A6NN50;O75147-4;O75147-1;O75147-2;A8MSZ8;S4R463;H0Y684	O75147;A6NN50;O75147-4;O75147-1;O75147-2	Obscurin-like protein 1	OBSL1	2936.83
Q9BVL2;Q5JRG1;H7BYF2;Q9BVL2-2;Q9BVL2-3	Q9BVL2	NUPL1	Nucleoporin p58/p45	48423		P21926;A6NNI4;G8JLH6;A0A087WZG3;A0A087WU13;F5GXT1	P21926;A6NNI4;G8JLH6;A0A087WZG3;A0A087WU13	CD9 antigen;Tetraspanin	CD9	296163
Q15633;F8VYK6;F8VZZ7;F8VP94;F8VYK3;Q15633-2;F8VTT7;F8VZ57	Q15633	TARBP2	RISC-loading complex subunit TARBP2	48598.3		Q12888;A6NNK5;Q12888-3;Q12888-2;C9JXV0;H7BZY0;M0R142;H7C3N7;H7C151;H7C495	Q12888;A6NNK5;Q12888-3;Q12888-2	Tumor suppressor p53-binding protein 1	TP53BP1	91239.6
Q9NXV6;D6RGD2	Q9NXV6	CDKN2AIP	CDKN2A-interacting protein	48788		A6NNL5	A6NNL5	Uncharacterized protein C15orf61	C15orf61	4510.03
Q9UPT8;M0QY97	Q9UPT8	ZC3H4	Zinc finger CCCH domain-containing protein 4	49001.6		A6NP11;Q8IYX0;Q96JC4;P0CB33;A0A087WTN2	A6NP11;Q8IYX0;Q96JC4;P0CB33;A0A087WTN2	Zinc finger protein 716;Zinc finger protein 679;Zinc finger protein 479;Putative zinc finger protein 735	ZNF716;ZNF679;ZNF479;ZNF735	1100.02
Q9H875;Q9H875-2;E9PC43	Q9H875	PRKRIP1	PRKR-interacting protein 1	49078.8		Q15257;A6PVN5;Q15257-2;Q15257-3;Q5T949;Q5T948;F6WIT2;Q15257-4;Q68CR8;A6PVN9;A6PVN6;A6PVN8;B7ZBQ0;A6PVN7;C9IZ76;B7ZBP9;B7ZBP7;B4DDQ6;H0Y6E5	Q15257;A6PVN5;Q15257-2;Q15257-3;Q5T949;Q5T948;F6WIT2;Q15257-4;Q68CR8;A6PVN9;A6PVN6	Serine/threonine-protein phosphatase 2A activator	PPP2R4;DKFZp781M17165	540415
Q5F1R6;Q5F1R6-3;Q5F1R6-2	Q5F1R6	DNAJC21	DnaJ homolog subfamily C member 21	49117.4		A6PW57;Q99755-3;Q99755-2;Q99755-4;Q99755;A2A5X0;O14986;A6PW58;O14986-3;O14986-2	A6PW57;Q99755-3;Q99755-2;Q99755-4;Q99755	Phosphatidylinositol 4-phosphate 5-kinase type-1 alpha	PIP5K1A	1183.69
P19447;H7C309	P19447	ERCC3	TFIIH basal transcription factor complex helicase XPB subunit	49129.7		Q6UXH1;Q6UXH1-5;A6PWM2;Q6UXH1-3;Q6UXH1-2;Q6UXH1-4;Q6UXH1-6	Q6UXH1;Q6UXH1-5;A6PWM2;Q6UXH1-3;Q6UXH1-2;Q6UXH1-4;Q6UXH1-6	Cysteine-rich with EGF-like domain protein 2	CRELD2	57955.7
Q12857;Q12857-2;B1AKN7;B1AKN5;B1AKN8;Q12857-3;Q12857-4;S4R3W2	Q12857	NFIA	Nuclear factor 1 A-type;Nuclear factor 1	49144.3		A6QL63;A6QL63-2;A6QL63-3;C9JV03;A6QL63-5;H0YHR1	A6QL63;A6QL63-2;A6QL63-3;C9JV03;A6QL63-5;H0YHR1	Ankyrin repeat and BTB/POZ domain-containing protein BTBD11	BTBD11	325.744
Q15057;A0A087X1H5	Q15057	ACAP2	Arf-GAP with coiled-coil, ANK repeat and PH domain-containing protein 2	49157.6		A6ZKI3;Q17RB0	A6ZKI3;Q17RB0	Protein FAM127A;Protein FAM127C	FAM127A;FAM127C	66765.3
Q8IYB5;Q8IYB5-3;Q8IYB5-2;A0A087X1X9;H0Y5G0	Q8IYB5	SMAP1	Stromal membrane-associated protein 1	49208.4		A7E2V4;S4R3H3;S4R393;S4R410;A7E2V4-5;A7E2V4-3;A7E2V4-4;A7E2V4-2;S4R3B3;H7C453;H7BZ52;S4R3U7;H0YCW2	A7E2V4;S4R3H3;S4R393;S4R410;A7E2V4-5;A7E2V4-3;A7E2V4-4;A7E2V4-2;S4R3B3;H7C453;H7BZ52	Zinc finger SWIM domain-containing protein 8	ZSWIM8	3562.28
O95239;O95239-2	O95239	KIF4A	Chromosome-associated kinesin KIF4A	49840.1		A7KAX9;A7KAX9-2;G3V174;E9PRH3	A7KAX9;A7KAX9-2;G3V174	Rho GTPase-activating protein 32	ARHGAP32	87.9742
Q96ST3	Q96ST3	SIN3A	Paired amphipathic helix protein Sin3a	49903.1		A8MPS7;A8MPS7-3;A8MPS7-2	A8MPS7;A8MPS7-3;A8MPS7-2	Carbohydrate deacetylase	YDJC	2336.87
Q96JP5;H3BTR0;A0A0A6YYC7;Q96JP5-2	Q96JP5	ZFP91;ZFP91-CNTF	E3 ubiquitin-protein ligase ZFP91	50116.8		Q5JTW2;Q5JTW2-2;A8MST6;Q5JTW2-3;Q5JTW2-5	Q5JTW2;Q5JTW2-2;A8MST6;Q5JTW2-3;Q5JTW2-5	Centrosomal protein of 78 kDa	CEP78	15872.5
Q8N806;H0YJM2;G3V3Q6;G3V2G3;E9PCJ7	Q8N806	UBR7	Putative E3 ubiquitin-protein ligase UBR7	50204		P14678;P14678-2;P14678-3;A8MT02;P63162;J3QLE5;P63162-2;J3KRY3;S4R3P3	P14678;P14678-2;P14678-3;A8MT02;P63162;J3QLE5;P63162-2;J3KRY3;S4R3P3	Small nuclear ribonucleoprotein-associated proteins B and B;Small nuclear ribonucleoprotein-associated protein N	SNRPB;SNRPN	1282060
P33897	P33897	ABCD1	ATP-binding cassette sub-family D member 1	50244.2		A8MT69;J3QR01;A8MT69-2;J3QRS1;A8MT69-3;J3QR35	A8MT69;J3QR01;A8MT69-2;J3QRS1;A8MT69-3	Centromere protein X	STRA13	153406
Q5T160	Q5T160	RARS2	Probable arginine--tRNA ligase, mitochondrial	50442.5		P55854;A8MUA9;A8MU27;P55854-2;Q6EEV6	P55854;A8MUA9;A8MU27;P55854-2	Small ubiquitin-related modifier 3	SUMO3	143216
Q92609;C9J3F6;Q92609-2	Q92609	TBC1D5	TBC1 domain family member 5	50903.4		Q53HC9;A8MUM1;F8WDS8;C9J0U9;D3YTH5;C9JVR6;F8WDX0;F8WB12	Q53HC9;A8MUM1;F8WDS8;C9J0U9;D3YTH5	Protein TSSC1	TSSC1	79296.4
P49407;P49407-2;E9PM35;H0YET9	P49407	ARRB1	Beta-arrestin-1	50916.7		O15409;A8MUV4;O15409-9;O15409-4;O15409-2;Q0PRL4;Q8N6B5;O15409-7;O15409-6;Q9BZS1;A8MTU2;C9JQP8;A0A0C4DFW6;B7ZLG1;O15409-8;O15409-5;Q9BZS1-2;Q9BZS1-4;Q9BZS1-3	O15409;A8MUV4;O15409-9;O15409-4;O15409-2;Q0PRL4;Q8N6B5;O15409-7;O15409-6	Forkhead box protein P2	FOXP2	1150.82
Q9BSL1	Q9BSL1	UBAC1	Ubiquitin-associated domain-containing protein 1	50959.1		Q96G01;Q96G01-4;Q96G01-3;A8MVZ6;A0A087WYJ7;F8VZX7;F8W056;Q96G01-2	Q96G01;Q96G01-4;Q96G01-3;A8MVZ6	Protein bicaudal D homolog 1	BICD1	2864.46
P17706;P17706-2;P17706-3;K7EQG9;P17706-4;K7ER87;K7ELS9	P17706	PTPN2	Tyrosine-protein phosphatase non-receptor type 2;Tyrosine-protein phosphatase non-receptor type	51041.2		P07148;A8MW49	P07148;A8MW49	Fatty acid-binding protein, liver	FABP1	576.587
Q8IYQ7	Q8IYQ7	THNSL1	Threonine synthase-like 1	51148.3		P62308;A8MWD9;Q49AN9;F5H013;C9JVQ0	P62308;A8MWD9;Q49AN9;F5H013;C9JVQ0	Small nuclear ribonucleoprotein G;Putative small nuclear ribonucleoprotein G-like protein 15	SNRPG;SNRPGP15	2060780
P35052;H7C410;H7C024	P35052	GPC1	Glypican-1;Secreted glypican-1	51164.8		Q9BXS0;A8MWQ5;Q9BXS0-3;Q9BXS0-2;A0A087X1E1;E9PNV9;A0A087WZJ5	Q9BXS0;A8MWQ5;Q9BXS0-3;Q9BXS0-2;A0A087X1E1;E9PNV9	Collagen alpha-1(XXV) chain;Collagen-like Alzheimer amyloid plaque component	COL25A1	3016.81
Q9BW60;Q9BW60-2	Q9BW60	ELOVL1	Elongation of very long chain fatty acids protein 1	51307.2		Q9Y343;A8MXB7;Q9Y343-2;H0YA25	Q9Y343;A8MXB7;Q9Y343-2	Sorting nexin-24	SNX24	16647.2
Q15022;J3QQW9	Q15022	SUZ12	Polycomb protein SUZ12	51462.8		A8MXL6;P55735-2	A8MXL6;P55735-2	Protein SEC13 homolog	SEC13	567590
Q6UVJ0	Q6UVJ0	SASS6	Spindle assembly abnormal protein 6 homolog	51492.6		A8MXP9;D6R991;H0Y8T4;Q68E03;D6RBK5;D6R8Z5;D6RCM3;D6REK4;D6RB45;D6R9F3;D6RBS2;D6RBI2;D6RE02;D6RAM9;D6RAY2	A8MXP9;D6R991		MATR3	2192.77
O43665;O43665-3;O43665-2	O43665	RGS10	Regulator of G-protein signaling 10	51687.7		P53801;A8MXQ1	P53801;A8MXQ1	Pituitary tumor-transforming gene 1 protein-interacting protein	PTTG1IP	195494
P09493-3;P09493-9;Q6ZN40;P09493-8;P09493-7;H7BYY1;P09493-2	P09493-3	TPM1	Tropomyosin alpha-1 chain	51929.1		A8MXV4	A8MXV4	Nucleoside diphosphate-linked moiety X motif 19, mitochondrial	NUDT19	28548.7
Q96BJ3;Q96BJ3-2	Q96BJ3	AIDA	Axin interactor, dorsalization-associated protein	52101.8		Q8NEB9;A8MYT4;M0R308;K7ENH3;K7EIV6;K7EKH3;M0R386;A0A0B4J2B1	Q8NEB9;A8MYT4	Phosphatidylinositol 3-kinase catalytic subunit type 3;Phosphatidylinositol 3-kinase	PIK3C3	45084.3
Q99570	Q99570	PIK3R4	Phosphoinositide 3-kinase regulatory subunit 4	52603.8		P61599;A8MZB2;P61599-2	P61599;A8MZB2	N-alpha-acetyltransferase 20	NAA20	127945
Q9NVV4;Q9NVV4-2	Q9NVV4	MTPAP	Poly(A) RNA polymerase, mitochondrial	52840.9		A9UHW6;J3QRZ6;J3QLJ5;J3QLD1;A9UHW6-2;A9UHW6-3;J3KSU6;J3KSB8;J3QKW3	A9UHW6;J3QRZ6;J3QLJ5;J3QLD1;A9UHW6-2;A9UHW6-3;J3KSU6;J3KSB8	MIF4G domain-containing protein	MIF4GD	68390.1
O75027;B4DGL8;A0A087WW65;O75027-3;O75027-2;Q9NP58;H7BXK9;Q9NP58-4	O75027	ABCB7;ABCB6	ATP-binding cassette sub-family B member 7, mitochondrial;ATP-binding cassette sub-family B member 6, mitochondrial	52846.7		Q8IYB3;A9Z1X7;Q8IYB3-2;E9PCT1;M0R088;M0R1E7;M0QXG5	Q8IYB3;A9Z1X7;Q8IYB3-2;E9PCT1;M0R088	Serine/arginine repetitive matrix protein 1	SRRM1	183300
Q9H1Y0;Q9H1Y0-2;L7UQJ2	Q9H1Y0	ATG5	Autophagy protein 5	52930.8		Q9Y262;B0QY89;Q9Y262-2;B0QY90;C9JHP4;C9K0Q7;H7C3A0;H0Y7E6	Q9Y262;B0QY89;Q9Y262-2;B0QY90	Eukaryotic translation initiation factor 3 subunit L	EIF3L	797666
Q96ME7;G3XAG1;Q96ME7-3;Q96ME7-2	Q96ME7	ZNF512	Zinc finger protein 512	53187.1		Q9NQG6;B0QY95;Q9NQG6-2;B0QY94	Q9NQG6;B0QY95	Mitochondrial dynamics protein MID51	MIEF1	2443.74
P58107;A0A075B730;A0A087X1U6	P58107	EPPK1	Epiplakin	53224.6		B0QYD3;Q9UH17;Q9UH17-3;Q9UH17-2;P31941;P31941-2	B0QYD3;Q9UH17;Q9UH17-3	DNA dC->dU-editing enzyme APOBEC-3B	APOBEC3B	10860.9
Q96RE7	Q96RE7	NACC1	Nucleus accumbens-associated protein 1	53275.6		Q01844;B0QYK0;Q01844-6;Q01844-3;Q01844-5;H7BY36;A0A0D9SFL3;C9JGE3;Q01844-2;Q01844-4;F8WC90	Q01844;B0QYK0;Q01844-6;Q01844-3;Q01844-5;H7BY36;A0A0D9SFL3;C9JGE3;Q01844-2	RNA-binding protein EWS	EWSR1	109669
Q96GY0	Q96GY0	ZC2HC1A	Zinc finger C2HC domain-containing protein 1A	53324.2		P61218;U3KQS8;F8WC47;U3KPY1;U3KQB0;B0QYL8;B0QYL9	P61218;U3KQS8;F8WC47;U3KPY1;U3KQB0;B0QYL8;B0QYL9	DNA-directed RNA polymerases I, II, and III subunit RPABC2	POLR2F	36918.3
Q96MU7;J3QR07;Q96MU7-2	Q96MU7	YTHDC1	YTH domain-containing protein 1	53470.4		P63279;H3BQQ9;B0QYN7;H3BPC4	P63279;H3BQQ9;B0QYN7;H3BPC4	SUMO-conjugating enzyme UBC9	UBE2I	1700330
P57772;P57772-2;C9J8T0	P57772	EEFSEC	Selenocysteine-specific elongation factor	53636.8		P19484;B0QYS6;B0QYS7;B1AKB4;P19484-2;B1AKB5;B1AKB2;B1AKB1;Q709A8;B1AKA9;Q709A9	P19484;B0QYS6;B0QYS7;B1AKB4;P19484-2;B1AKB5;B1AKB2	Transcription factor EB	TFEB	2890.51
Q96IJ6;Q96IJ6-2	Q96IJ6	GMPPA	Mannose-1-phosphate guanyltransferase alpha	53658		P48444;B0YIW6;P48444-2;Q6P1Q5;E9PK34	P48444;B0YIW6;P48444-2	Coatomer subunit delta	ARCN1	883282
Q8NDX6	Q8NDX6	ZNF740	Zinc finger protein 740	53658.5		B0YJ81;A6NP58;B0YJ81-2	B0YJ81;A6NP58;B0YJ81-2	Very-long-chain (3R)-3-hydroxyacyl-CoA dehydratase 1	HACD1	1189.51
Q8WVX9;E9PNW8	Q8WVX9	FAR1	Fatty acyl-CoA reductase 1	53704.6		P55769;B1AHD1	P55769;B1AHD1	NHP2-like protein 1;NHP2-like protein 1, N-terminally processed	NHP2L1	2257358
P15291;P15291-2;Q86XA6	P15291	B4GALT1	Beta-1,4-galactosyltransferase 1;Lactose synthase A protein;N-acetyllactosamine synthase;Beta-N-acetylglucosaminylglycopeptide beta-1,4-galactosyltransferase;Beta-N-acetylglucosaminyl-glycolipid beta-1,4-galactosyltransferase;Processed beta-1,4-galactosyltransferase 1	53752.5		P23142-4;B1AHL2	P23142-4;B1AHL2	Fibulin-1	FBLN1	1051.12
Q86VM9;E7ERS3;Q86VM9-2	Q86VM9	ZC3H18	Zinc finger CCCH domain-containing protein 18	53821.1		Q9UI95;B1AK44;B1AK45;B1AK43	Q9UI95;B1AK44	Mitotic spindle assembly checkpoint protein MAD2B	MAD2L2	7604.55
Q7Z5G4;Q7Z5G4-3	Q7Z5G4	GOLGA7	Golgin subfamily A member 7	53901.8		B1AK53	B1AK53	Espin	ESPN	296.6
O94901-9;O94901;E9PHI4;O94901-6;H0Y742;O94901-5;O94901-8;H0Y6N5	O94901-9	SUN1	SUN domain-containing protein 1	54485.1		P47756-2;B1AK87;B1AK88;P47756;B1AK85	P47756-2;B1AK87;B1AK88;P47756;B1AK85	F-actin-capping protein subunit beta	CAPZB	1478977
Q9P275;A0A075B784;Q9P275-2;E9PEW0;K7EJI3;U3KQ92;K7ERC1;K7ELT3;K7EQS0;K7EPT1;K7ELR5;Q8IXW9	Q9P275	USP36	Ubiquitin carboxyl-terminal hydrolase 36;Ubiquitin carboxyl-terminal hydrolase	54880.1		Q9NUK0;B1AKI6;Q9NUK0-4;Q9NUK0-3;Q9NUK0-2;B1AKI2;B1AKI5;B1AKI4;Q9NUK0-5	Q9NUK0;B1AKI6;Q9NUK0-4;Q9NUK0-3;Q9NUK0-2	Muscleblind-like protein 3	MBNL3	6485.72
Q6IN85;Q6IN85-2;Q6IN85-4	Q6IN85	SMEK1	Serine/threonine-protein phosphatase 4 regulatory subunit 3A	54919.6		O43847;O43847-2;B1AKJ5;A0A087WYK8;G3V1R5;F5H7V1;H0Y5G9	O43847;O43847-2;B1AKJ5;A0A087WYK8;G3V1R5;F5H7V1	Nardilysin	NRD1	214022
Q12846;A0A087WWW0;C9JFM5	Q12846	STX4	Syntaxin-4	54942.7		Q9NP97;B1AKR6;Q8TF09;H3BQI1	Q9NP97;B1AKR6	Dynein light chain roadblock-type 1	DYNLRB1	875329
O15541	O15541	RNF113A	RING finger protein 113A	55211.8		Q8N983;B1AL05;Q8N983-2;H0Y6Y8;Q8N983-4;Q8N983-3;Q8N983-6;Q8N983-7;H0YBU8;M0R051	Q8N983;B1AL05;Q8N983-2;H0Y6Y8;Q8N983-4;Q8N983-3;Q8N983-6;Q8N983-7;H0YBU8	39S ribosomal protein L43, mitochondrial	MRPL43	4121.89
O60826	O60826	CCDC22	Coiled-coil domain-containing protein 22	55222.2		Q7L3B6;B1AL69	Q7L3B6;B1AL69	Hsp90 co-chaperone Cdc37-like 1	CDC37L1	32228.9
O94822;O94822-3;S4R3T2;H7BYG8;O94822-2	O94822	LTN1	E3 ubiquitin-protein ligase listerin	55444.7		O14832;B1ALH6;O14832-2;C9IYS5;C9JR86	O14832;B1ALH6;O14832-2;C9IYS5	Phytanoyl-CoA dioxygenase, peroxisomal	PHYH	7400.77
O96005;O96005-3;O96005-4	O96005	CLPTM1	Cleft lip and palate transmembrane protein 1	56563.9		Q9P0T7;B1ALM5	Q9P0T7;B1ALM5	Transmembrane protein 9	TMEM9	28676.2
Q16537;Q16537-2	Q16537	PPP2R5E	Serine/threonine-protein phosphatase 2A 56 kDa regulatory subunit epsilon isoform	56710.9		O95490;O95490-2;H0Y5C0;B1ALU1;B1ALU3;O95490-5;O95490-7;O95490-6;O95490-3;O95490-4	O95490;O95490-2;H0Y5C0;B1ALU1;B1ALU3;O95490-5;O95490-7;O95490-6;O95490-3;O95490-4	Latrophilin-2	LPHN2;ADGRL2	183.793
Q96HY7	Q96HY7	DHTKD1	Probable 2-oxoglutarate dehydrogenase E1 component DHKTD1, mitochondrial	56808.4		O14795;B1AM27;O14795-2;I6L9J0;F8W8M9;Q9UPW8;F8VZH8;F8W0P6;H7BXE5;F8W059	O14795;B1AM27;O14795-2;I6L9J0;F8W8M9	Protein unc-13 homolog B	UNC13B	12061.7
Q8IWJ2;H7BYJ9	Q8IWJ2	GCC2	GRIP and coiled-coil domain-containing protein 2	56883.4		Q14141;B1AMS2;Q14141-2;Q14141-4;Q14141-3	Q14141;B1AMS2;Q14141-2;Q14141-4	Septin-6	2017-09-06	245104
Q9H270;B7Z879;A0A087WXL6	Q9H270	VPS11	Vacuolar protein sorting-associated protein 11 homolog	56915.9		P19256-3;P19256;B1AMW1;P19256-2;H0YDI1	P19256-3;P19256;B1AMW1;P19256-2;H0YDI1	Lymphocyte function-associated antigen 3	CD58	62834.3
Q9NPF5	Q9NPF5	DMAP1	DNA methyltransferase 1-associated protein 1	57291.7		B1ANH0;Q16774-2;B1ANG9;B1ANH2;Q16774-3;B1ANH3	B1ANH0;Q16774-2;B1ANG9;B1ANH2;Q16774-3	Guanylate kinase	GUK1	5493.92
P78563;P78563-5;P78563-6;P78563-2;P78563-3;P78563-4	P78563	ADARB1	Double-stranded RNA-specific editase 1	57477.5		P50539;B1ANN8;F6U3F6;P50539-4;P50539-2;P50539-3;F6WCI9	P50539;B1ANN8;F6U3F6;P50539-4;P50539-2;P50539-3;F6WCI9	Max-interacting protein 1	MXI1	1864.34
O15173;O15173-2	O15173	PGRMC2	Membrane-associated progesterone receptor component 2	57551		P49810;B1AP22;P49810-3;E5RHT1;P49810-2	P49810;B1AP22;P49810-3;E5RHT1;P49810-2	Presenilin-2;Presenilin-2 NTF subunit;Presenilin-2 CTF subunit;Presenilin	PSEN2	264.662
O00471;F8W9B8	O00471	EXOC5	Exocyst complex component 5	57587.4		P22415;B1AQP1;E9PME6;P22415-2;M0R1C6;H0YD59	P22415;B1AQP1;E9PME6;P22415-2	Upstream stimulatory factor 1	USF1	19976.8
Q96HJ9	Q96HJ9	C7orf55	UPF0562 protein C7orf55	57897.1		P49760;P49760-3;B1AVT0;P49760-2	P49760;P49760-3;B1AVT0	Dual specificity protein kinase CLK2	CLK2	3913.84
Q9NSV4;Q9NSV4-7;Q9NSV4-6;Q9NSV4-5;Q9NSV4-4;Q9NSV4-1	Q9NSV4	DIAPH3	Protein diaphanous homolog 3	57911.3		P07910-2;B2R5W2;G3V4W0;B4DY08;G3V4C1;P07910-4;G3V2D6;P07910-3;G3V5V7;G3V251;G3V5X6;G3V3K6;O60812;B7ZW38;B2RXH8;P0DMR1;B4DSU6;G3V4M8;G3V2H6;Q86SE5;B3KT61;Q86SE5-3	P07910-2;B2R5W2;G3V4W0;B4DY08;G3V4C1;P07910-4;G3V2D6;P07910-3;G3V5V7	Heterogeneous nuclear ribonucleoproteins C1/C2	HNRNPC	6013709
Q9P086	Q9P086	MED11	Mediator of RNA polymerase II transcription subunit 11	58006.9		B2RTY4;B2RTY4-4;B2RTY4-2;H3BRD5;B2RTY4-5;H3BMM1;B2RTY4-3;H3BV44;H3BMS3;H3BU05;H3BSU8;H3BTL9;H3BP49	B2RTY4;B2RTY4-4;B2RTY4-2;H3BRD5;B2RTY4-5	Unconventional myosin-IXa	MYO9A	617.772
Q9UJ83;Q9UJ83-2;Q9UJ83-3;C9J306;Q9UJ83-4	Q9UJ83	HACL1	2-hydroxyacyl-CoA lyase 1	58339.5		Q6NYC1;B2WTI3;B2WTI4;K7EJU9;Q6NYC1-2;Q6NYC1-3	Q6NYC1;B2WTI3;B2WTI4;K7EJU9;Q6NYC1-2;Q6NYC1-3	Bifunctional arginine demethylase and lysyl-hydroxylase JMJD6	JMJD6	86067.3
Q8NEY8;Q8NEY8-2;B7Z8L1;F8W0Q9;Q8NEY8-6;Q8NEY8-8;Q8NEY8-3;Q8NEY8-5	Q8NEY8	PPHLN1	Periphilin-1	58487		Q9H1K1;F5H5N2;B4DNC9;B3KQ30;Q9H1K1-2	Q9H1K1;F5H5N2;B4DNC9;B3KQ30;Q9H1K1-2	Iron-sulfur cluster assembly enzyme ISCU, mitochondrial	ISCU	330877
Q96ER9;Q96ER9-2	Q96ER9	CCDC51	Coiled-coil domain-containing protein 51	58654.7		O15372;B3KS98;A0A087WZK9;E5RJT0;E5RGU4;E5RFW7;E5RFH0;E5RHC7;E5RH59	O15372;B3KS98;A0A087WZK9;E5RJT0	Eukaryotic translation initiation factor 3 subunit H	EIF3H	530857
Q9Y4E1;J3KP36;A0A0A0MR88;A0A096LPC5;Q9Y4E1-3;Q9Y4E1-2;Q9Y4E1-4;Q641Q2;F8W7U3;Q9Y4E1-5;Q641Q2-2;A0A087WYF6;B1AP61	Q9Y4E1	FAM21C;FAM21A	WASH complex subunit FAM21C;WASH complex subunit FAM21A	58981.4		Q9UBU8-2;B3KTM8;Q9UBU8;H0YLJ3;H0YMJ0;Q9UBU8-3;H0YM21;H0YMT8;H0YNE0;H0YLV1;H0YNX3;H0YNI8	Q9UBU8-2;B3KTM8;Q9UBU8;H0YLJ3;H0YMJ0;Q9UBU8-3;H0YM21;H0YMT8;H0YNE0;H0YLV1	Mortality factor 4-like protein 1	MORF4L1	119012
Q8NDD1;Q5TBI2;Q8NDD1-3;Q8NDD1-2	Q8NDD1	C1orf131	Uncharacterized protein C1orf131	59020		Q70CQ3;B3KUS5;F5H8D3;S4R3D1;F5H3L3	Q70CQ3;B3KUS5	Ubiquitin carboxyl-terminal hydrolase 30;Ubiquitin carboxyl-terminal hydrolase	USP30	4915.98
O60885	O60885	BRD4	Bromodomain-containing protein 4	59111.9		Q8TBK6-2;Q8TBK6;B3KVL5	Q8TBK6-2;Q8TBK6;B3KVL5	Zinc finger CCHC domain-containing protein 10	ZCCHC10	4138.8
Q9ULX6;Q9ULX6-2	Q9ULX6	AKAP8L	A-kinase anchor protein 8-like	59156.7		Q99439;B4DDF4;B4DUT8;Q99439-2;A0A087X271;K7ES69;A0A087X1X5;H3BQH0;U3KPS3;A0A087WV51	Q99439;B4DDF4;B4DUT8;Q99439-2;A0A087X271;K7ES69;A0A087X1X5	Calponin-2;Calponin	CNN2	626634
Q13439;Q13439-5;H0Y6I0;Q13439-3;Q13439-4;A0A087WTW2;E7EVX2	Q13439	GOLGA4	Golgin subfamily A member 4	59331.4		Q8TCB7;B4DDX3;H7C1L4;M0R0W0;Q8TCB7-2	Q8TCB7;B4DDX3;H7C1L4	Methyltransferase-like protein 6	METTL6	4314.96
Q14676;Q14676-2;Q14676-3;Q14676-4;H0Y6Z8	Q14676	MDC1	Mediator of DNA damage checkpoint protein 1	59465.1		Q96DH6;Q96DH6-2;B4DHE8;J3KTC1;B4DM51;Q96DH6-3;J3QKT5	Q96DH6;Q96DH6-2;B4DHE8;J3KTC1;B4DM51;Q96DH6-3	RNA-binding protein Musashi homolog 2	MSI2	353.735
Q8N9Q2;A0A087WXZ8	Q8N9Q2	SREK1IP1	Protein SREK1IP1	59501.4		Q12983;B4DHJ7	Q12983;B4DHJ7	BCL2/adenovirus E1B 19 kDa protein-interacting protein 3	BNIP3	5681.24
Q8IVM0;Q8IVM0-2	Q8IVM0	CCDC50	Coiled-coil domain-containing protein 50	59703.4		Q9BY50;B4DI03;K7EJQ7;A0A0A0MR04	Q9BY50;B4DI03;K7EJQ7;A0A0A0MR04	Signal peptidase complex catalytic subunit SEC11C;Signal peptidase complex catalytic subunit SEC11	SEC11C;SEC11L3	1268.35
O43795;E9PDF6;O43795-2	O43795	MYO1B	Unconventional myosin-Ib	59722.3		Q9P0L2;B4DIB3;A0A087X0I6;Q9P0L2-3;Q9P0L2-2;H0YKJ3	Q9P0L2;B4DIB3;A0A087X0I6;Q9P0L2-3;Q9P0L2-2	Serine/threonine-protein kinase MARK1	MARK1	7954.18
Q9UM54;Q9UM54-5;Q9UM54-4;Q9UM54-6;A0A0A0MRM8;A0A0D9SGC1;E7EW20;Q9UM54-2;Q9UM54-1	Q9UM54	MYO6	Unconventional myosin-VI	60073.9		Q96SY0;B4DJL6;B4DVT3;Q96SY0-4;Q96SY0-3;H3BRY6;H3BP17;H3BMK7;H3BN95	Q96SY0;B4DJL6;B4DVT3;Q96SY0-4;Q96SY0-3;H3BRY6	von Willebrand factor A domain-containing protein 9	VWA9	184741
Q9H6S0;D6RA70;D6R9T8;D6RF50	Q9H6S0	YTHDC2	Probable ATP-dependent RNA helicase YTHDC2	60160.6		O75390;B4DJV2;A0A0C4DGI3;H0YIC4;H0YH82;F8VPF9;F8VPA1;F8W1S4;F8VRP1;F8VX68;F8W4S1;F8VTT8;F8VZK9;F8VX07;F8VRI6;F8VR34;F8W642;F8VWQ5;F8VU34;F8W0J2	O75390;B4DJV2;A0A0C4DGI3	Citrate synthase, mitochondrial;Citrate synthase	CS	1941767
Q14764	Q14764	MVP	Major vault protein	60324.6		P42892;P42892-3;B4DKB2;P42892-4;E9PHZ1;E9PJG1;E9PN99	P42892;P42892-3;B4DKB2;P42892-4	Endothelin-converting enzyme 1	ECE1	60094.2
O60870;O60870-2;S4R357	O60870	KIN	DNA/RNA-binding protein KIN17	60418.1		B4DLN1;P52815;I3L1E8;F6QW41	B4DLN1			995790
Q16512;Q16512-2;Q16512-3	Q16512	PKN1	Serine/threonine-protein kinase N1	60466.8		Q99551;B4DPR9;C9JNM8;C9JE25	Q99551;B4DPR9	Transcription termination factor 1, mitochondrial	MTERF1	2998.42
O60942;O60942-3;O60942-4;O60942-2	O60942	RNGTT	mRNA-capping enzyme;Polynucleotide 5-triphosphatase;mRNA guanylyltransferase	60474.7		P61619;B4DR61;P61619-3;C9JJV4;H7C1Q9;C9JXC6;H7C069;A6NK38;F2Z2C7;A6NIF9	P61619;B4DR61;P61619-3	Protein transport protein Sec61 subunit alpha isoform 1	SEC61A1	88211.3
Q13642-1;Q13642;Q5JXH8;Q5JXH7;Q5JXI3;Q5JXI8;A0A0D9SFZ9;Q13642-3;A0A0D9SGC5;A0A0D9SEY7;A0A0D9SGD1;A0A0D9SG53;A0A0D9SGB2;Q5JXI0;A0A0D9SFI6;A0A0D9SFB0;Q5JXH9	Q13642-1	FHL1	Four and a half LIM domains protein 1	60664		Q9Y6E0-2;B4DR80;Q9Y6E0;H0Y630;Q5JV98;Q5JV99	Q9Y6E0-2;B4DR80;Q9Y6E0;H0Y630	Serine/threonine-protein kinase 24;Serine/threonine-protein kinase 24 36 kDa subunit;Serine/threonine-protein kinase 24 12 kDa subunit	STK24	56530.5
Q5T6F2;A2A305;F5H2U4	Q5T6F2	UBAP2	Ubiquitin-associated protein 2	60811.2		Q5W0Z9;B4DRN8;Q5W0Z9-3;Q5W0Z9-4;Q5W0Z9-2	Q5W0Z9;B4DRN8;Q5W0Z9-3;Q5W0Z9-4	Probable palmitoyltransferase ZDHHC20;Palmitoyltransferase	ZDHHC20	1416.94
Q8TAF3;Q8TAF3-4;Q8TAF3-3;Q8TAF3-5	Q8TAF3	WDR48	WD repeat-containing protein 48	60986.7		Q9NX70;B4DUA7;M0R3F3;Q9NX70-2;M0R0U2;M0R0A0	Q9NX70;B4DUA7;M0R3F3;Q9NX70-2	Mediator of RNA polymerase II transcription subunit 29	MED29;IXL	94742.5
Q86V48;Q86V48-2;Q86V48-3	Q86V48	LUZP1	Leucine zipper protein 1	61095.8		Q13126;B4DUC8;Q13126-4;Q13126-3;Q13126-2;J3QSB7;Q13126-7;Q13126-6;Q13126-5;F2Z2F3;F8WES2;J3KRN1	Q13126;B4DUC8;Q13126-4;Q13126-3;Q13126-2;J3QSB7;Q13126-7;Q13126-6;Q13126-5	S-methyl-5-thioadenosine phosphorylase;Purine nucleoside phosphorylase	MTAP	792216
O96011;O96011-2	O96011	PEX11B	Peroxisomal membrane protein 11B	61187.3		Q9Y5B8;B4DXC8;E9PNU1;Q9Y5B8-2	Q9Y5B8;B4DXC8;E9PNU1;Q9Y5B8-2	Nucleoside diphosphate kinase 7	NME7	69711.6
Q76FK4;F5H101;Q76FK4-2;Q76FK4-4;F8WE42;F5GWN9	Q76FK4	NOL8	Nucleolar protein 8	61319.7		P61158;B4DXW1;F8WDR7;C9IZN3	P61158;B4DXW1	Actin-related protein 3	ACTR3	828160
P51965;C9J2P0	P51965	UBE2E1	Ubiquitin-conjugating enzyme E2 E1	61354.9		P51114;B4DXZ6;P51114-2;P51114-3;E7EU85;E9PFF5;C9JY20;C9JZE0;C9JAJ4;C9IZ22;C9J5B4	P51114;B4DXZ6;P51114-2;P51114-3;E7EU85;E9PFF5	Fragile X mental retardation syndrome-related protein 1	FXR1	250942
Q8N884;Q8N884-2	Q8N884	MB21D1	Cyclic GMP-AMP synthase	61503.8		Q12905;B4DY09;X6R6Z1;A0A0A0MRL0	Q12905;B4DY09	Interleukin enhancer-binding factor 2	ILF2	1099311
P78318	P78318	IGBP1	Immunoglobulin-binding protein 1	62041.3		P36897;B4DY26;P36897-2;P36897-3;F8W1R9;F8VXZ5;P36896;Q8NER5;Q8NER5-3;Q8NER5-4;P36896-5;P36896-2;P36896-3;P36896-4	P36897;B4DY26;P36897-2;P36897-3;F8W1R9	TGF-beta receptor type-1;Receptor protein serine/threonine kinase	TGFBR1	21279.2
Q9C0I1;Q9C0I1-3;Q9C0I1-2	Q9C0I1	MTMR12	Myotubularin-related protein 12	62318.9		O76075;B4DZS0;O76075-2;J3KT26	O76075;B4DZS0;O76075-2	DNA fragmentation factor subunit beta	DFFB	34590.9
Q8WXA9-2;Q8WXA9;H0YC47	Q8WXA9-2	SREK1	Splicing regulatory glutamine/lysine-rich protein 1	62327.6		P50542;P50542-4;B4E0T2;P50542-3;F5H3X7;F5GYB4;F5H432;F5GXX3;F5H205;F5GZ41;F5H0L9;F5H637;H0YGT8	P50542;P50542-4;B4E0T2;P50542-3	Peroxisomal targeting signal 1 receptor	PEX5	207.025
Q9UKV8;Q9UKV8-2;E5RJY2	Q9UKV8	AGO2	Protein argonaute-2	62442.3		Q9P289;Q8NBY1;B4E0Y9;Q9P289-2	Q9P289;Q8NBY1;B4E0Y9;Q9P289-2	Serine/threonine-protein kinase 26	STK26	532497
P14384	P14384	CPM	Carboxypeptidase M	62496		Q9BUN8;B4E1G1;Q9BUN8-2;E5RGY0	Q9BUN8;B4E1G1;Q9BUN8-2;E5RGY0	Derlin-1	DERL1	12196.4
P51948;P51948-2	P51948	MNAT1	CDK-activating kinase assembly factor MAT1	62513.9		O14730;B4E1Q4;O14730-2;J3QQL5;J3QLP4	O14730;B4E1Q4;O14730-2	Serine/threonine-protein kinase RIO3	RIOK3	17997.5
Q6NZY4	Q6NZY4	ZCCHC8	Zinc finger CCHC domain-containing protein 8	62554.6		Q8NEM7;B4E2D5;R4GND2;F6S7C4;Q8NEM7-2;Q8NEM7-3;H7C5F9	Q8NEM7;B4E2D5;R4GND2;F6S7C4;Q8NEM7-2;Q8NEM7-3	Transcription factor SPT20 homolog	SUPT20H	2846.41
Q5SWX8;Q5SWX8-3;Q5SWX8-4;Q5SWX8-2	Q5SWX8	ODR4	Protein odr-4 homolog	62935.5		P98194;B4E2Q0;P98194-2;P98194-4;P98194-5;P98194-9;P98194-6;P98194-7;P98194-3;P98194-8;H0Y9V7;H0Y9S7;H0Y8X9;D6REJ1;D6RHV9;D6RGE9	P98194;B4E2Q0;P98194-2;P98194-4;P98194-5;P98194-9;P98194-6;P98194-7;P98194-3;P98194-8;H0Y9V7	Calcium-transporting ATPase type 2C member 1;Calcium-transporting ATPase	ATP2C1	21747.7
Q8TD19	Q8TD19	NEK9	Serine/threonine-protein kinase Nek9	63056.9		Q93062;Q93062-3;B4E3T4;Q93062-4;Q93062-5;Q93062-2;H0YBU9;H0YC46;E5RJD7;E5RFP4;E5RJ31	Q93062;Q93062-3;B4E3T4;Q93062-4;Q93062-5;Q93062-2;H0YBU9	RNA-binding protein with multiple splicing	RBPMS	25782.7
O95487;O95487-3;O95487-2	O95487	SEC24B	Protein transport protein Sec24B	63182.6		Q96FF9;B5MBX0;H0YCL8	Q96FF9;B5MBX0	Sororin	CDCA5	69743.2
Q86UV5;Q86UV5-8;Q86UV5-6	Q86UV5	USP48	Ubiquitin carboxyl-terminal hydrolase 48	63734.3		Q53QV2;B5MBX5;B5MCP4	Q53QV2;B5MBX5;B5MCP4	Protein LBH	LBH	19652.4
Q8WUA2	Q8WUA2	PPIL4	Peptidyl-prolyl cis-trans isomerase-like 4	63963.2		P0C870;B5MC20;H0Y9G9;C9K0I3;P0C869-8;P0C869-7;P0C869-6	P0C870;B5MC20	JmjC domain-containing protein 7	JMJD7	705.78
Q9NUQ2	Q9NUQ2	AGPAT5	1-acyl-sn-glycerol-3-phosphate acyltransferase epsilon	64389.8		Q9UDX5;B5MC22;F8WEN7;Q9UDX5-2	Q9UDX5;B5MC22	Mitochondrial fission process protein 1	MTFP1	2804.01
Q02880;Q02880-2;E9PCY5	Q02880	TOP2B	DNA topoisomerase 2-beta;DNA topoisomerase 2	64896.9		Q9NW38;B5MC31;Q9NW38-2;H7C1M0;B5MCZ6;C9JZA9;C9JPN7;C9J512;A0A087X0C0	Q9NW38;B5MC31;Q9NW38-2;H7C1M0;B5MCZ6;C9JZA9;C9JPN7	E3 ubiquitin-protein ligase FANCL	FANCL	3318.38
Q9HA77	Q9HA77	CARS2	Probable cysteine--tRNA ligase, mitochondrial	65024.8		B5MC51;P53671-3;P53671;P53671-2	B5MC51;P53671-3;P53671;P53671-2	LIM domain kinase 2	LIMK2	63652
Q9UIC8;Q9UIC8-2;I3L4A2	Q9UIC8	LCMT1	Leucine carboxyl methyltransferase 1	65117		P39210;B5MC53;B5MCF8;G5E9F5;C9J473;A8MPV4;H0Y6M5;E7EX18	P39210;B5MC53;B5MCF8;G5E9F5	Protein Mpv17	MPV17	56681.2
Q15651-2	Q15651-2	HMGN3	High mobility group nucleosome-binding domain-containing protein 3	65315.1		Q7Z6J6;H0Y5N1;B5MC67;Q7Z6J6-2;H0YKW6;H0YNI9;F8WCI0;A0A087WVP2;H7C282;F8WEJ8	Q7Z6J6;H0Y5N1;B5MC67;Q7Z6J6-2;H0YKW6	FERM domain-containing protein 5	FRMD5	1237.05
Q15651;A0A087WZE9;Q15651-2	Q15651	HMGN3	High mobility group nucleosome-binding domain-containing protein 3	65315.1		P16422;B5MCA4;C9JKY3	P16422;B5MCA4	Epithelial cell adhesion molecule	EPCAM	37535.6
Q9Y6K9;A0A087X0G7;A0A087WUW6;A0A087X1B1;Q9Y6K9-2;C9JCG6;C9JH59;A0A087X1K7;C9J2V2;C9JN51;Q9Y6K9-3	Q9Y6K9	IKBKG	NF-kappa-B essential modulator	65351.5		O00541;B5MCF9;B3KXD6;H7C267;H7BYY8	O00541;B5MCF9;B3KXD6	Pescadillo homolog	PES1	304477
Q86U44;H0YFV6	Q86U44	METTL3	N6-adenosine-methyltransferase 70 kDa subunit	65504.4		Q9BY27;B5MCQ4;F8WCX1;K7ELY4;Q14129-2	Q9BY27;B5MCQ4;F8WCX1;K7ELY4;Q14129-2	Protein DGCR6L;Protein DGCR6	DGCR6L;DGCR6	11194.4
O60934;A0A0C4DG07	O60934	NBN	Nibrin	65539.9		B5MCU0;Q9Y2K5;B5MCG9;H0YIX9;H7C0E9;Q9Y2K5-2;Q9Y2K5-3;C9J7N6;V9GYY9	B5MCU0;Q9Y2K5;B5MCG9;H0YIX9;H7C0E9	R3H domain-containing protein 2	R3HDM2	194.255
Q9P2N5;U3KPZ7	Q9P2N5	RBM27	RNA-binding protein 27	65819.9		B5MD23;O75954	B5MD23;O75954	Tetraspanin;Tetraspanin-9	TSPAN9	747.222
Q04726;Q04726-3;Q04726-2;A0A0D9SES8;H0YKT5;H0YKN8;H0YL70;Q04726-7;Q04726-6;Q04726-5;Q04726-4;H0YKH0;H0YLW9;H0YLI3	Q04726	TLE3	Transducin-like enhancer protein 3	65881.8		Q96AA3;B5MDE0;C9JP01	Q96AA3;B5MDE0	Protein RFT1 homolog	RFT1	10287.3
Q9UBB9	Q9UBB9	TFIP11	Tuftelin-interacting protein 11	65919.8		P62826;B5MDF5;J3KQE5;F5H018;H0YFC6;B4DV51;A0A087X0W0	P62826;B5MDF5;J3KQE5;F5H018;H0YFC6	GTP-binding nuclear protein Ran	RAN	8159554
Q9NV56	Q9NV56	MRGBP	MRG/MORF4L-binding protein	65994.3		Q9H6V9;Q9H6V9-2;B5MDU6;A0A0A0MSH6;Q9H6V9-3;B5MCE2;B4DRG3;B5MCU4;Q9H6V9-4;C9JUM0;C9JHU6;D3YTH1	Q9H6V9;Q9H6V9-2;B5MDU6;A0A0A0MSH6;Q9H6V9-3;B5MCE2;B4DRG3;B5MCU4;Q9H6V9-4	UPF0554 protein C2orf43	C2orf43;LDAH;FLJ21820	25425.3
O75150;H3BP71;O75150-3;O75150-4;H3BQ99;H3BUL6;I3L332	O75150	RNF40	E3 ubiquitin-protein ligase BRE1B	66046.8		Q9P0V9;E7EW69;B5ME97;Q9P0V9-2;E7EX04;Q9P0V9-3;C9JEQ7;F5H1F2;F5H1W3;F8WC85;F5GYV2;C9JEW2;C9JNR7	Q9P0V9;E7EW69;B5ME97;Q9P0V9-2;E7EX04;Q9P0V9-3	Septin-10	2017-09-10	101451
Q01581	Q01581	HMGCS1	Hydroxymethylglutaryl-CoA synthase, cytoplasmic	66053.2		Q0P651;B7WP89;Q0P651-4;Q0P651-3;Q0P651-2	Q0P651;B7WP89;Q0P651-4;Q0P651-3;Q0P651-2	Uncharacterized protein C4orf29	C4orf29	1103.94
O43427;E9PSD3;O43427-2;H0YCE7	O43427	FIBP	Acidic fibroblast growth factor intracellular-binding protein	66338.2		Q32P44;B7WPE2;Q32P44-2;H0Y3M3;G3V1D0;G3V195;H7C355;C9J6V3;E9PJV5;E9PSB4;Q32P44-3	Q32P44;B7WPE2;Q32P44-2;H0Y3M3;G3V1D0;G3V195	Echinoderm microtubule-associated protein-like 3	EML3	46817.9
Q9H9Y6;Q9H9Y6-2;Q9H9Y6-3;Q9H9Y6-4;Q9H9Y6-5;H7C0D9	Q9H9Y6	POLR1B	DNA-directed RNA polymerase I subunit RPA2;DNA-directed RNA polymerase	66835.3		Q9NVN3;Q9NVN3-1;B7WPL0;Q9NVN3-3;H0YHS3;Q9NVN3-4;F8VY51	Q9NVN3;Q9NVN3-1;B7WPL0;Q9NVN3-3;H0YHS3;Q9NVN3-4	Synembryn-B	RIC8B	7135.26
Q96KP1	Q96KP1	EXOC2	Exocyst complex component 2	66856		Q6PFW1;F8W9A8;B7WPL9;Q6PFW1-2;Q6PFW1-7;Q6PFW1-3;Q6PFW1-4;Q6PFW1-5;Q6PFW1-6;H7C398;H7C436;H0Y3Y5	Q6PFW1;F8W9A8;B7WPL9;Q6PFW1-2;Q6PFW1-7;Q6PFW1-3;Q6PFW1-4;Q6PFW1-5;Q6PFW1-6	Inositol hexakisphosphate and diphosphoinositol-pentakisphosphate kinase 1	PPIP5K1	536.531
Q4V328;A0A087WT45;A0A075B793;Q4V328-2;Q4V328-4;Q4V328-3	Q4V328	GRIPAP1	GRIP1-associated protein 1	67561		Q9H4M3-2;B7Z1P2;A0A0A0MSI6;R4GNH4;R4GMZ8	Q9H4M3-2;B7Z1P2;A0A0A0MSI6;R4GNH4;R4GMZ8	F-box only protein 44	FBXO44	4930.56
O60613;A0A087X1G7;A0A0B4J1S4	O60613	42993	15 kDa selenoprotein	67572.2		Q15700;Q15700-4;Q15700-3;B7Z264;E9PIW2;B7Z2T4;E9PN83;Q15700-2;B5MCC5;Q15700-5;H7C325;F8W750;Q6ZSU2;E9PRL2;A8MVA8;E9PPV7	Q15700;Q15700-4;Q15700-3;B7Z264;E9PIW2;B7Z2T4;E9PN83;Q15700-2;B5MCC5;Q15700-5	Disks large homolog 2	DLG2	42207.5
Q9BZD4;E9PQC4	Q9BZD4	NUF2	Kinetochore protein Nuf2	67634.5		O43556;E9PEH6;B7Z2R4;O43556-4;C9JR67;O43556-3	O43556;E9PEH6;B7Z2R4;O43556-4;C9JR67;O43556-3	Epsilon-sarcoglycan	SGCE	146.683
E9PMS6;Q8WWI1-3;Q8WWI1;Q8WWI1-2;Q8WWI1-4;A0A0A0MTE2;E9PMT2;F8WD26;J3KP06;Q8WWI1-5;E9PMP7;H0Y424;H0YE95	E9PMS6	LMO7	LIM domain only protein 7	67840.2		Q9Y297;B7Z3H4;Q9Y297-2	Q9Y297;B7Z3H4;Q9Y297-2	F-box/WD repeat-containing protein 1A	BTRC	548.119
Q7Z5K2;Q7Z5K2-2;Q7Z5K2-3;Q8WVX6	Q7Z5K2	WAPAL	Wings apart-like protein homolog	67853.1		Q96M96;B7Z493;E9PJX4;F8VWL3;F8W1R0;Q96M96-2;E9PNX0;E9PQT1;Q96M96-3;H0YDQ0;J3KSS3;F8VVF1	Q96M96;B7Z493;E9PJX4;F8VWL3;F8W1R0	FYVE, RhoGEF and PH domain-containing protein 4	FGD4	2215.7
P12532;P12532-2;P17540	P12532	CKMT1A;CKMT2	Creatine kinase U-type, mitochondrial;Creatine kinase S-type, mitochondrial	67879.3		P62899;P62899-3;P62899-2;C9JU56;B7Z4E3;B7Z4C8;H7C2W9;B8ZZK4	P62899;P62899-3;P62899-2;C9JU56;B7Z4E3;B7Z4C8;H7C2W9;B8ZZK4	60S ribosomal protein L31	RPL31	4429198
Q99538;Q99538-3;Q99538-2	Q99538	LGMN	Legumain	68119.9		B7Z4U3;B7Z4L1;E7EPD9;H7BXS2;Q9NRC1-4;Q9NRC1;E7EPW5;G3XAH9;E9PCV1;C9JU30;Q9NRC1-6;Q9NRC1-5;Q9NRC1-3;Q9NRC1-2;E7ENZ9;Q9NRC1-7;Q8TDW4;Q8TDW4-6;Q8TDW4-2;Q8TDW4-7;Q8TDW4-5;Q8TDW4-3;Q8TDW4-8;Q8TDW4-4;H0Y7M0;C9JZV9;C9JRQ0;Q5TEH7;C9JRW1	B7Z4U3;B7Z4L1;E7EPD9;H7BXS2;Q9NRC1-4;Q9NRC1;E7EPW5;G3XAH9;E9PCV1;C9JU30;Q9NRC1-6;Q9NRC1-5;Q9NRC1-3;Q9NRC1-2;E7ENZ9;Q9NRC1-7	Suppressor of tumorigenicity 7 protein	ST7	3817.93
Q9H7D7;Q9H7D7-2	Q9H7D7	WDR26	WD repeat-containing protein 26	68146.9		B7Z5R0;Q96H86;Q96H86-2	B7Z5R0		ZNF747	413.279
Q9NVH2;Q9NVH2-3;Q9NVH2-2	Q9NVH2	INTS7	Integrator complex subunit 7	68492.2		Q96GQ7;B7Z6D5;A0A087X059;A0A087WYH5	Q96GQ7;B7Z6D5	Probable ATP-dependent RNA helicase DDX27	DDX27	348355
Q14671;Q14671-4;Q14671-2;Q5T1Z4;Q5T1Z8;Q14671-3;H0YEH2;E9PR38;H0YDK8;Q8TB72;Q8TB72-4;Q8TB72-3;A0A0C4DG68;A0A0A0MR59;Q8TB72-2	Q14671	PUM1;PUM2	Pumilio homolog 1;Pumilio homolog 2	68656.8		Q8NDZ6;B7Z6T3;D6RAR3;E9PFW6;E9PCX5;Q8NDZ6-2;B7Z6A5	Q8NDZ6;B7Z6T3;D6RAR3;E9PFW6;E9PCX5;Q8NDZ6-2	Transmembrane protein 161B	TMEM161B	467.865
P61020;P20339;P20339-2	P61020	RAB5B;RAB5A	Ras-related protein Rab-5B;Ras-related protein Rab-5A	68671.2		P60660;P60660-2;F8W1R7;J3KND3;G8JLA2;G3V1V0;B7Z6Z4;F8VPF3;G3V1Y7;F8VZU9;F8W180;H0YI43;F8VXL3	P60660;P60660-2;F8W1R7;J3KND3;G8JLA2;G3V1V0;B7Z6Z4;F8VPF3;G3V1Y7;F8VZU9;F8W180	Myosin light polypeptide 6	MYL6	4799914
Q9UBK8;Q9UBK8-2	Q9UBK8	MTRR	Methionine synthase reductase	68779.1		F5H8L0;B7ZAP0;Q5R372-7;Q5R372-8;Q5R372-6;Q5R372-5;E9PS63	F5H8L0;B7ZAP0;Q5R372-7;Q5R372-8;Q5R372-6;Q5R372-5;E9PS63	Rab GTPase-activating protein 1-like, isoform 10;Rab GTPase-activating protein 1-like	RABGAP1L	8545.63
Q14573	Q14573	ITPR3	Inositol 1,4,5-trisphosphate receptor type 3	69012.3		P0CG08;B7ZAQ6;B7ZAQ6-2;B7ZAQ6-3;A6NKF9;A0A087WW82;U3KPV2;E9PKY3;A0A087WW78	P0CG08;B7ZAQ6;B7ZAQ6-2;B7ZAQ6-3;A6NKF9;A0A087WW82;U3KPV2;E9PKY3;A0A087WW78	Golgi pH regulator B;Golgi pH regulator A;Putative Golgi pH regulator C	GPR89B;GPR89A;GPR89C	5054.67
Q4G0J3;Q4G0J3-3;H0YA82;Q4G0J3-2;D6R9Z6	Q4G0J3	LARP7	La-related protein 7	69191		Q92664;B7ZBK4;Q92664-2;H7C326;H7BZH7	Q92664;B7ZBK4;Q92664-2;H7C326;H7BZH7	Transcription factor IIIA	GTF3A	50736.2
Q8IV48;E5RIV7	Q8IV48	ERI1	3-5 exoribonuclease 1	69277.2		Q8IVH2;B7ZBM3;Q8IVH2-3;Q8IVH2-2;A2A312	Q8IVH2;B7ZBM3;Q8IVH2-3;Q8IVH2-2	Forkhead box protein P4	FOXP4	2490.32
Q9HAS0;J9JIC5	Q9HAS0	C17orf75	Protein Njmu-R1	69330.4		Q9NR46;B7ZC38;Q9NR46-2;B7ZC39;F8WFB9;G5E9J1;H7C1Z6	Q9NR46;B7ZC38;Q9NR46-2;B7ZC39	Endophilin-B2	SH3GLB2	234368
E5RIF2;Q9Y6D5;Q9Y6D6	E5RIF2	ARFGEF1;ARFGEF2	Brefeldin A-inhibited guanine nucleotide-exchange protein 2;Brefeldin A-inhibited guanine nucleotide-exchange protein 1	69508.9		Q8WTV0-2;B7ZKQ9;Q8WTV0-4;Q8WTV0;Q8WTV0-5;Q8WTV0-3;F5H4X0;F5H5E8	Q8WTV0-2;B7ZKQ9;Q8WTV0-4;Q8WTV0;Q8WTV0-5;Q8WTV0-3;F5H4X0	Scavenger receptor class B member 1	SCARB1	69381.2
Q8N9T8;H0YFD2;H0YH26;F8WFC1	Q8N9T8	KRI1	Protein KRI1 homolog	69624.6		Q8N8Q8;B7ZL88;Q8N8Q8-2;Q8N8Q8-3;Q8N8Q8-4	Q8N8Q8;B7ZL88	Mitochondrial inner membrane protein COX18	COX18	8137.21
P0CG30;P0CG29;Q6ICJ4;A0A087WY67;P30711	P0CG30	GSTT2B;GSTT2;Em:AP000351.3;GSTT1	Glutathione S-transferase theta-2B;Glutathione S-transferase theta-2;Glutathione S-transferase theta-1	69641		P28370;B7ZLQ5	P28370;B7ZLQ5	Probable global transcription activator SNF2L1	SMARCA1	302.05
P60002;K7EN05;K7EPC8;A0A024R7E8;K7EQ44;K7EMV4	P60002	ELOF1	Transcription elongation factor 1 homolog	69719.9		Q17RY0;B7ZLQ8;Q17RY0-2;E5RJM0;E5RFP2;Q17RY0-3;H0YBG1	Q17RY0;B7ZLQ8;Q17RY0-2;E5RJM0;E5RFP2;Q17RY0-3	Cytoplasmic polyadenylation element-binding protein 4	CPEB4	588.289
P35251-2;P35251	P35251-2	RFC1	Replication factor C subunit 1	69731		B8ZZ50;B9A044;O60573-2;C9JEL3;B4E1E4;B9A023	B8ZZ50;B9A044;O60573-2;C9JEL3;B4E1E4;B9A023	Eukaryotic translation initiation factor 4E type 2	EIF4E2	56642.9
Q9UFN0	Q9UFN0	NIPSNAP3A	Protein NipSnap homolog 3A	70116.8		Q6NZ67;B8ZZ87;H7C173;H7BZ50;H7C293	Q6NZ67;B8ZZ87;H7C173;H7BZ50	Mitotic-spindle organizing protein 2B	MZT2B	123996
Q9NWH9;Q9NWH9-3;H7C3F4;H0YKH2	Q9NWH9	SLTM	SAFB-like transcription modulator	70296.4		Q8N8I0;B8ZZB7;H0Y632;H0YEJ0;E9PLP5;H0YDQ2;F8VYB8	Q8N8I0;B8ZZB7;H0Y632;H0YEJ0;E9PLP5;H0YDQ2;F8VYB8	Sterile alpha motif domain-containing protein 12	SAMD12	13820
Q13362-2;Q13362;Q13362-4;Q13362-5;Q13362-3;H0YJ75;H0YN84;H0YJ49	Q13362-2	PPP2R5C	Serine/threonine-protein phosphatase 2A 56 kDa regulatory subunit gamma isoform	70360.1		P63165;B8ZZN6;P63165-2;B8ZZJ0;B8ZZ67;B9A032	P63165;B8ZZN6;P63165-2;B8ZZJ0;B8ZZ67;B9A032	Small ubiquitin-related modifier 1	SUMO1	678101
O95486	O95486	SEC24A	Protein transport protein Sec24A	70472.9		P06454;P06454-2;B8ZZQ6;B8ZZA1;B8ZZW7;H7C2N1;A0A087WUT1	P06454;P06454-2;B8ZZQ6;B8ZZA1;B8ZZW7;H7C2N1;A0A087WUT1	Prothymosin alpha;Prothymosin alpha, N-terminally processed;Thymosin alpha-1	PTMA	3401822
Q9UEU0;J3KMW2;G3V5I2	Q9UEU0	VTI1B	Vesicle transport through interaction with t-SNAREs homolog 1B	70614.5		P15336;B8ZZU6;P15336-5;E9PBF9;H7C2N6;E9PEK8;P15336-3;P15336-7;P15336-4;C9JCI8;F5H629;P15336-2	P15336;B8ZZU6;P15336-5;E9PBF9;H7C2N6;E9PEK8;P15336-3;P15336-7;P15336-4	Cyclic AMP-dependent transcription factor ATF-2	ATF2	35147.2
Q96NC0	Q96NC0	ZMAT2	Zinc finger matrin-type protein 2	70823.3		Q9H8M1;B8ZZV9;Q9H8M1-2;B8ZZX2	Q9H8M1;B8ZZV9;Q9H8M1-2;B8ZZX2	Coenzyme Q-binding protein COQ10 homolog B, mitochondrial	COQ10B	1719.8
Q9NR12;Q9NR12-2;Q9NR12-6;D6RH06;Q9NR12-5;Q9NR12-4	Q9NR12	PDLIM7	PDZ and LIM domain protein 7	70874		Q9Y576;B9A047	Q9Y576;B9A047	Ankyrin repeat and SOCS box protein 1	ASB1	1102.42
P01111;P01116-2;P01116	P01111	NRAS;KRAS	GTPase NRas;GTPase KRas;GTPase KRas, N-terminally processed	70989.7		Q92925;J3KMX2;B9EGA3;Q92925-3;Q92925-2;J3QWB6	Q92925;J3KMX2;B9EGA3;Q92925-3;Q92925-2;J3QWB6	SWI/SNF-related matrix-associated actin-dependent regulator of chromatin subfamily D member 2	SMARCD2	65419.2
Q9NNW7;A0A096LNN4;E7ENA2;D3YTF8;D3YTF9;Q9NNW7-4;Q9NNW7-3;Q9NNW7-2;A0A096LPH4;A0A096LP96;A0A096LPB7	Q9NNW7	TXNRD2	Thioredoxin reductase 2, mitochondrial	71010.8		Q8TCN5;B9EGE7;Q8TCN5-2	Q8TCN5;B9EGE7;Q8TCN5-2	Zinc finger protein 507	ZNF507	1206.51
Q96K76;Q96K76-2;Q96K76-4	Q96K76	USP47	Ubiquitin carboxyl-terminal hydrolase 47	71183.5		O43462;B9ZVQ3	O43462;B9ZVQ3	Membrane-bound transcription factor site-2 protease	MBTPS2	932.46
Q9HC07;V9GY93;Q9HC07-2	Q9HC07	TMEM165	Transmembrane protein 165	71220.3		Q86V40;C9IYB5;Q86V40-2;A6NFA1	Q86V40;C9IYB5;Q86V40-2	Metalloprotease TIKI1	TRABD2A	2695.59
Q8IVS2	Q8IVS2	MCAT	Malonyl-CoA-acyl carrier protein transacylase, mitochondrial	71271.6		Q8WVV9;C9IYN3;D6W592;Q8WVV9-4;B7WPG3;Q8WVV9-5;Q8WVV9-3;Q8WVV9-2;H7BXH8;H7C464;C9JJZ7	Q8WVV9;C9IYN3;D6W592;Q8WVV9-4;B7WPG3;Q8WVV9-5;Q8WVV9-3;Q8WVV9-2	Heterogeneous nuclear ribonucleoprotein L-like	HNRNPLL;HNRPLL	355333
P16220;P16220-2;Q03060-8;Q03060-6;E9PAR2;Q03060-23;Q03060-9;Q03060-24;Q03060-32;Q03060-26;G5E998;Q03060-21;Q03060-31;P16220-3	P16220	CREB1;CREM	Cyclic AMP-responsive element-binding protein 1	71454.3		Q9NWL6;C9IYZ1;C9J6C1	Q9NWL6;C9IYZ1	Asparagine synthetase domain-containing protein 1	ASNSD1	534.949
O15397;O15397-2	O15397	IPO8	Importin-8	71562.2		Q8N4C6;Q8N4C6-7;C9J066;Q8N4C6-9;Q8N4C6-5;Q8N4C6-4;Q8N4C6-2;Q8N4C6-10;E9PN67;Q8N4C6-11;Q8N4C6-6;H0YDJ4;H9KV85;H7C162;A0A0B4J215;E9PJH9;R4GN85	Q8N4C6;Q8N4C6-7;C9J066;Q8N4C6-9;Q8N4C6-5;Q8N4C6-4;Q8N4C6-2;Q8N4C6-10;E9PN67;Q8N4C6-11;Q8N4C6-6;H0YDJ4;H9KV85	Ninein	NIN	142.316
Q14181;E9PIQ6	Q14181	POLA2	DNA polymerase alpha subunit B	71624.6		P57723;C9JZY3;C9J0A4;F6TJN8;C9IZV9;C9J7A9;C9JSA6;C9J5V4;C9JTY5;P57723-2	P57723;C9JZY3;C9J0A4;F6TJN8;C9IZV9;C9J7A9;C9JSA6;C9J5V4;C9JTY5;P57723-2	Poly(rC)-binding protein 4	PCBP4	1940.81
Q96JM3;S4R3K0	Q96JM3	CHAMP1	Chromosome alignment-maintaining phosphoprotein 1	71744.5		P01040;C9J0E4	P01040;C9J0E4	Cystatin-A;Cystatin-A, N-terminally processed	CSTA	3114.84
Q92820	Q92820	GGH	Gamma-glutamyl hydrolase	71760.8		Q86WB0;C9J0I9;Q86WB0-2;Q86WB0-3;F8WAU5;F8WBD7;F8WDK5;F8WF13	Q86WB0;C9J0I9;Q86WB0-2;Q86WB0-3	Nuclear-interacting partner of ALK	ZC3HC1	99626.4
P41743	P41743	PRKCI	Protein kinase C iota type	72034		P30626;C9J0K6;P30626-3;P30626-2;B4DHQ6	P30626;C9J0K6;P30626-3;P30626-2	Sorcin	SRI	1283331
Q9UHA3	Q9UHA3	RSL24D1	Probable ribosome biogenesis protein RLP24	72456.7		Q9Y618;C9J0Q5;Q9Y618-4;C9JE98;Q9Y618-5;Q9Y618-3;C9JFD3;C9J7T7;C9JQE8;Q9Y618-2;C9J330;H0YGK8;H7C1Y3;H7C1J7;H7C184;C9JNV9;H7BZU2;H7C0P3;H7C2R5	Q9Y618;C9J0Q5;Q9Y618-4;C9JE98;Q9Y618-5;Q9Y618-3;C9JFD3;C9J7T7;C9JQE8	Nuclear receptor corepressor 2	NCOR2	10062.5
O60524;G3V5V3;O60524-4;O60524-3;O60524-5	O60524	NEMF	Nuclear export mediator factor NEMF	72523.4		Q96A54;F8W782;C9J0W7;C9JNM5	Q96A54;F8W782;C9J0W7;C9JNM5	Adiponectin receptor protein 1	ADIPOR1	2664.27
P07711;Q5T8F0;Q5NE16	P07711	CTSL;CTSL3P	Cathepsin L1;Cathepsin L1 heavy chain;Cathepsin L1 light chain;Putative inactive cathepsin L-like protein CTSL3P	72541.4		P51965;P51965-3;C9J2P0;Q969T4;A0A087X283;H7C061;B7Z306;R4GND1;P51965-2;R4GN77	P51965;P51965-3;C9J2P0;Q969T4;A0A087X283;H7C061;B7Z306;R4GND1;P51965-2	Ubiquitin-conjugating enzyme E2 E1;Ubiquitin-conjugating enzyme E2 E3	UBE2E1;UBE2E3;UBE2E2	61354.9
Q96QC0	Q96QC0	PPP1R10	Serine/threonine-protein phosphatase 1 regulatory subunit 10	72551.6		C9J2V2;C9JH59;C9JCG6;A0A087X1K7	C9J2V2;C9JH59		IKBKG	8223.97
Q9Y6D9;C9JJ38;C9K086	Q9Y6D9	MAD1L1	Mitotic spindle assembly checkpoint protein MAD1	72571		P30876;C9J2Y9;C9J4M6;C9JMN3;C9JZW8	P30876;C9J2Y9;C9J4M6	DNA-directed RNA polymerase II subunit RPB2;DNA-directed RNA polymerase	POLR2B	216053
P45985;P45985-2;R4GN37	P45985	MAP2K4	Dual specificity mitogen-activated protein kinase kinase 4	72580.5		Q9BQ75;C9J384;Q9BQ75-2;H7C515	Q9BQ75;C9J384;Q9BQ75-2	Protein CMSS1	CMSS1	267926
O75569;O75569-3;O75569-2	O75569	PRKRA	Interferon-inducible double-stranded RNA-dependent protein kinase activator A	72944.9		Q9UKG9;C9J3D7;Q9UKG9-3;Q9UKG9-2	Q9UKG9;C9J3D7;Q9UKG9-3	Peroxisomal carnitine O-octanoyltransferase	CROT	14195.9
Q96ER3;J3KND1;E9PRZ1;H0YDM3	Q96ER3	SAAL1	Protein SAAL1	73076.1		Q9H000;C9J494;Q9H000-2	Q9H000;C9J494;Q9H000-2	Probable E3 ubiquitin-protein ligase makorin-2	MKRN2	37599.4
Q9HAU5	Q9HAU5	UPF2	Regulator of nonsense transcripts 2	73128		Q96S97;C9JZL8;C9J5M0;C9JC07;C9JJV6	Q96S97;C9JZL8;C9J5M0;C9JC07;C9JJV6	Myeloid-associated differentiation marker	MYADM	921.952
Q92538;Q92538-2;Q92538-3	Q92538	GBF1	Golgi-specific brefeldin A-resistance guanine nucleotide exchange factor 1	73166.3		P08069;C9J5X1;H0YNR0;P14616;H3BSZ8;H0YMJ5	P08069;C9J5X1	Insulin-like growth factor 1 receptor;Insulin-like growth factor 1 receptor alpha chain;Insulin-like growth factor 1 receptor beta chain;Tyrosine-protein kinase receptor	IGF1R	14809.5
Q13217;X6R9L0	Q13217	DNAJC3	DnaJ homolog subfamily C member 3	73468.4		C9J6P4;Q7Z2W4-3;Q7Z2W4-4;H7C5K1;Q7Z2W4-5	C9J6P4;Q7Z2W4-3	Zinc finger CCCH-type antiviral protein 1	ZC3HAV1	231905
Q5VIR6;Q5VIR6-4;F6VX93;Q5VIR6-2;Q5VIR6-3;I3L184	Q5VIR6	VPS53	Vacuolar protein sorting-associated protein 53 homolog	73594		P35080;C9J712;C9J2N0	P35080;C9J712;C9J2N0	Profilin-2;Profilin	PFN2	661.979
Q06546	Q06546	GABPA	GA-binding protein alpha chain	73811		C9J7E5;Q9Y5L0-1	C9J7E5;Q9Y5L0-1	Transportin-3	TNPO3	166170
Q5T3I0;A0A0A0MRK1;E9PAV9;Q5T3I0-3	Q5T3I0	GPATCH4	G patch domain-containing protein 4	73969.3		O15162;H7C5I5;C9J7K9;O15162-2;C9J9P4	O15162;H7C5I5;C9J7K9;O15162-2;C9J9P4	Phospholipid scramblase 1	PLSCR1	27686
Q9UFC0;F8WDB4	Q9UFC0	LRWD1	Leucine-rich repeat and WD repeat-containing protein 1	73986.8		Q92685;H7C0X4;C9J7S5;Q92685-2	Q92685;H7C0X4;C9J7S5;Q92685-2	Dol-P-Man:Man(5)GlcNAc(2)-PP-Dol alpha-1,3-mannosyltransferase	ALG3	6216.49
Q9HD20;Q9HD20-2	Q9HD20	ATP13A1	Manganese-transporting ATPase 13A1	74058.8		Q969S8;C9J8B8;Q969S8-5;Q969S8-2;Q969S8-4;Q08AP5	Q969S8;C9J8B8;Q969S8-5;Q969S8-2;Q969S8-4;Q08AP5	Histone deacetylase 10	HDAC10	442.459
Q712K3	Q712K3	UBE2R2	Ubiquitin-conjugating enzyme E2 R2	74253.5		Q14061;C9J8T6;H7C4E5	Q14061;C9J8T6	Cytochrome c oxidase copper chaperone	COX17	797432
Q9UBL3;F5H8F7;Q9UBL3-2;Q9UBL3-3;H0YBF6	Q9UBL3	ASH2L	Set1/Ash2 histone methyltransferase complex subunit ASH2	74666.1		Q6XE24;C9J9B2;C9JIJ9;Q6XE24-3;Q6XE24-4;Q6XE24-5;Q6XE24-2	Q6XE24;C9J9B2;C9JIJ9;Q6XE24-3;Q6XE24-4;Q6XE24-5;Q6XE24-2	RNA-binding motif, single-stranded-interacting protein 3	RBMS3	676.664
Q06787-7;A8MQB8;G3V0J0;Q06787-6;Q06787-2;Q06787-4;G8JLE9;A0A087WXI3;R9WNI0;Q06787;Q06787-8;Q06787-5;Q06787-9;Q06787-3	Q06787-7	FMR1	Fragile X mental retardation protein 1	74666.5		P08865;C9J9K3;A0A0C4DG17;A6NE09	P08865;C9J9K3;A0A0C4DG17;A6NE09	40S ribosomal protein SA	RPSA;RPSAP58	5392144
O95466;O95466-2;O95466-3	O95466	FMNL1	Formin-like protein 1	74733.2		Q9UNL2;C9JA28;Q9UNL2-2;C9J365	Q9UNL2;C9JA28;Q9UNL2-2;C9J365	Translocon-associated protein subunit gamma	SSR3	120826
P98196;H0Y547;E9PEJ6;H0Y8F0	P98196	ATP11A	Probable phospholipid-transporting ATPase IH;Phospholipid-transporting ATPase	74993.6		Q5D0E6;C9JA38;Q5D0E6-2;A0A096LNZ3;C9JJG6;Q5D0E6-3;Q5D0E6-4	Q5D0E6;C9JA38;Q5D0E6-2	DALR anticodon-binding domain-containing protein 3	DALRD3	1206.22
O15228;O15228-2	O15228	GNPAT	Dihydroxyacetone phosphate acyltransferase	75304.4		Q16595;C9JAX1;H7C585;Q16595-3;Q16595-2	Q16595;C9JAX1;H7C585	Frataxin, mitochondrial;Frataxin intermediate form;Frataxin(56-210);Frataxin(78-210);Frataxin mature form	FXN	258161
P53611;Q5T4U8	P53611	RABGGTB	Geranylgeranyl transferase type-2 subunit beta	75776.6		Q8NBJ9;C9JBG5;Q8NBJ9-2;F5H8L4;E9PPN9;E9PME7;E9PMC3	Q8NBJ9;C9JBG5;Q8NBJ9-2;F5H8L4;E9PPN9	SID1 transmembrane family member 2	SIDT2	1316.7
Q9BZJ0;Q5JY65;Q9BZJ0-2;Q9BZJ0-3	Q9BZJ0	CRNKL1	Crooked neck-like protein 1	76278.2		P78330;C9JBI3;C9JEJ7;F8WD74	P78330;C9JBI3	Phosphoserine phosphatase	PSPH	1109463
Q9HD26;Q9HD26-2;F5H1Y4;Q9HD26-3	Q9HD26	GOPC	Golgi-associated PDZ and coiled-coil motif-containing protein	77014.8		Q9Y291;C9JBY7	Q9Y291;C9JBY7	28S ribosomal protein S33, mitochondrial	MRPS33	166889
Q8N1G2;H0Y4T0	Q8N1G2	CMTR1	Cap-specific mRNA (nucleoside-2-O-)-methyltransferase 1	77136.8		O00189;C9JC87;C9JWL4;C9IZL5;C9JMG3;H7C0A0;H7BZV3;F8WCR6;F8WDR3;F8WCC5;H0Y6K1	O00189;C9JC87;C9JWL4;C9IZL5;C9JMG3	AP-4 complex subunit mu-1	AP4M1	6537.97
Q99747;J3QS28;J3QKW4	Q99747	NAPG	Gamma-soluble NSF attachment protein	77287.8		Q14919;Q14919-2;C9JCC6;E9PNC7;E9PQX9;E9PMW2	Q14919;Q14919-2;C9JCC6;E9PNC7;E9PQX9	Dr1-associated corepressor	DRAP1	232415
Q6P3W7;F8VSC5	Q6P3W7	SCYL2	SCY1-like protein 2	78272.6		Q9BVT8;C9JE12;C9JCW7	Q9BVT8;C9JE12;C9JCW7	Transmembrane and ubiquitin-like domain-containing protein 1	TMUB1	44223.4
Q9BW92;U3KQG0	Q9BW92	TARS2	Threonine--tRNA ligase, mitochondrial	78317.9		Q8WZ73;C9JE27;Q8WZ73-3;Q8WZ73-2	Q8WZ73;C9JE27;Q8WZ73-3;Q8WZ73-2	E3 ubiquitin-protein ligase rififylin	RFFL	1270.27
A6NHR9;A6NHR9-2;J3KTL8;A6NHR9-3	A6NHR9	SMCHD1	Structural maintenance of chromosomes flexible hinge domain-containing protein 1	78446		Q13685;C9JG97;C9JEH3;H7C0R2;C9JTS3	Q13685;C9JG97;C9JEH3;H7C0R2	Angio-associated migratory cell protein	AAMP	56666.2
Q9P2R3;Q9P2R3-2;Q9P2R3-4	Q9P2R3	ANKFY1	Rabankyrin-5	78665.1		P49585;C9JEJ2;C9J050;H7C1T3;H7BZN1;C9J2E1;C9JPY0;C9JVS0;F8WAZ5;F8WBU2;F2Z2B1	P49585;C9JEJ2;C9J050;H7C1T3	Choline-phosphate cytidylyltransferase A	PCYT1A	171498
Q01415;Q01415-2;B7ZAX5	Q01415	GALK2	N-acetylgalactosamine kinase	78685.9		C9JEV9;O95639-3	C9JEV9;O95639-3	Cleavage and polyadenylation specificity factor subunit 4	CPSF4	110700
Q9H0D6;Q9H0D6-2	Q9H0D6	XRN2	5-3 exoribonuclease 2	78849.5		Q13098;C9JFE4;Q13098-5;Q13098-7;Q13098-6	Q13098;C9JFE4;Q13098-5;Q13098-7;Q13098-6	COP9 signalosome complex subunit 1	GPS1	346942
O75122;E3W994;J3KR49;E7ERI8;E7EW49;O75122-3	O75122	CLASP2	CLIP-associating protein 2	78904.7		Q9ULI4;C9JFF0	Q9ULI4;C9JFF0	Kinesin-like protein KIF26A;Kinesin-like protein	KIF26A	1482.87
P36551	P36551	CPOX	Oxygen-dependent coproporphyrinogen-III oxidase, mitochondrial	78945.8		C9JFK9	C9JFK9		BAG3	224707
Q53HC9;A8MUM1;C9JVR6	Q53HC9	TSSC1	Protein TSSC1	79296.4		P99999;C9JFR7;CON__P62894	P99999;C9JFR7	Cytochrome c	CYCS	3913218
Q9H446;E5RGQ3;Q9H446-2	Q9H446	RWDD1	RWD domain-containing protein 1	79384.1		Q8IZL8;C9JFV4;E7EV54;I3L445;I3L1P4;I3L4M7;I3L4P1	Q8IZL8;C9JFV4;E7EV54	Proline-, glutamic acid- and leucine-rich protein 1	PELP1	94424.9
Q9BY43;E9PQI5;E9PQ80;E9PSI1;Q9BY43-2;H0YI89	Q9BY43	CHMP4A	Charged multivesicular body protein 4a	79423.4		Q8N3X6;C9JI46;Q8N3X6-3;Q8N3X6-2	Q8N3X6;C9JI46	Ligand-dependent nuclear receptor corepressor-like protein	LCORL	1284.58
Q5UIP0;Q5UIP0-2;H7C2B5	Q5UIP0	RIF1	Telomere-associated protein RIF1	79458.8		C9JI98	C9JI98	Transmembrane protein 238	TMEM238	2168.59
Q8IYS1	Q8IYS1	PM20D2	Peptidase M20 domain-containing protein 2	80197.5		P13798;C9JIF9;H7C393;H7C1U0;C9JLK2;H0YFE5;F8WEH5	P13798;C9JIF9;H7C393	Acylamino-acid-releasing enzyme	APEH	135209
P19174;P19174-2	P19174	PLCG1	1-phosphatidylinositol 4,5-bisphosphate phosphodiesterase gamma-1	80452		P82930;C9JJ19;A0A087WUZ8	P82930;C9JJ19;A0A087WUZ8	28S ribosomal protein S34, mitochondrial	MRPS34	340302
Q9H814	Q9H814	PHAX	Phosphorylated adapter RNA export protein	80636.7		Q8N3P4;C9JJN9;Q8N3P4-3;Q8N3P4-2;C9JP71;C9JG07;H7C058;C9JPI1;H7C1G7;F8WB24;C9JKL0;H7C322;C9JIA0	Q8N3P4;C9JJN9;Q8N3P4-3;Q8N3P4-2	Vacuolar protein sorting-associated protein 8 homolog	VPS8	7124.91
Q92667;Q92667-2	Q92667	AKAP1	A-kinase anchor protein 1, mitochondrial	80771.5		Q9Y5U2;C9JJV1;Q9Y5U2-2;A6NCC9;E9PME3;C9JHT9;E9PL88;C9JDU0	Q9Y5U2;C9JJV1;Q9Y5U2-2;A6NCC9;E9PME3;C9JHT9	Protein TSSC4	TSSC4	26516.1
P67812;H0YNG3;P67812-2;P67812-4;P67812-3;P0C7V7;H0YNX5;H0YKT4	P67812	SEC11A;SEC11B	Signal peptidase complex catalytic subunit SEC11A;Signal peptidase complex catalytic subunit SEC11;Putative signal peptidase complex catalytic subunit SEC11B	81868.2		O00192;C9JJX6;E9PDC3;O00192-2	O00192;C9JJX6;E9PDC3;O00192-2	Armadillo repeat protein deleted in velo-cardio-facial syndrome	ARVCF	145.591
Q04206;Q2TAM5;E9PKH5;A0A087X0W8;Q04206-2;Q04206-3;Q04206-4;E9PRX2;E9PMD5;E9PI38;E9PQS6;E9PKV4;A0A087WVP0	Q04206	RELA	Transcription factor p65	81894.1		O95772;C9JKL2;C9JPX5;C9JJ39;C9J3F5	O95772;C9JKL2;C9JPX5;C9JJ39;C9J3F5	MLN64 N-terminal domain homolog	STARD3NL	1166.93
P55210;P55210-3;A0A0A0MRL7;P55210-4;Q5SVL2;P55210-2	P55210	CASP7	Caspase-7;Caspase-7 subunit p20;Caspase-7 subunit p11	81972.2		Q96HP4;C9JLB7;U3KQU8	Q96HP4;C9JLB7;U3KQU8	Oxidoreductase NAD-binding domain-containing protein 1	OXNAD1	75596.6
Q00577	Q00577	PURA	Transcriptional activator protein Pur-alpha	82728.3		P52434;C9JLU1;P52434-3;P52434-4;P52434-2;P52434-5	P52434;C9JLU1;P52434-3;P52434-4	DNA-directed RNA polymerases I, II, and III subunit RPABC3	POLR2H	671116
Q9UK59;Q9UK59-2	Q9UK59	DBR1	Lariat debranching enzyme	82809.8		C9JLW8;I3L2L5;I3L4Q0;I3L317;I3L3A7	C9JLW8;I3L2L5;I3L4Q0;I3L317	Protein FAM195B	FAM195B	37550.6
Q6IQ22	Q6IQ22	RAB12	Ras-related protein Rab-12	82834.3		P30838;C9JMC5;E9PNN6;A8MYB8;I3L3I9;C9JKT2;I3L3W9;I3L4E5;I3L1H6	P30838;C9JMC5;E9PNN6;A8MYB8;I3L3I9;C9JKT2	Aldehyde dehydrogenase, dimeric NADP-preferring	ALDH3A1	50160.8
Q15642-3;W4VSQ9;Q15642-4;Q15642-2;Q15642;M0R0F9;M0R2H7;Q15642-5;M0R070;Q5T0N5;Q5T0N5-4;S4R347;Q5T0N5-3;Q5T0N5-2;Q5T0N5-5;A0A075B6Q2	Q15642-3	TRIP10;FNBP1L	Cdc42-interacting protein 4;Formin-binding protein 1-like	83179.6		Q9Y530;C9JXC3;C9JNE2;H7C5Q1;C9J5P1;C9JA90;C9IZY1	Q9Y530;C9JXC3;C9JNE2;H7C5Q1;C9J5P1	O-acetyl-ADP-ribose deacetylase 1	OARD1	152667
Q9NVD7;J3KNQ4;Q9NVD7-2	Q9NVD7	PARVA	Alpha-parvin	83439.4		Q96IW7;C9JRY4;C9JNZ0;C9JZ27;C9JDJ8;F8WAU7;C9JR77;C9J463	Q96IW7;C9JRY4;C9JNZ0;C9JZ27;C9JDJ8	Vesicle-trafficking protein SEC22a	SEC22A	8984.4
Q5T8P6;Q5T8P6-3;A0A087X0H9;Q5T8P6-2;Q5T8P6-6	Q5T8P6	RBM26	RNA-binding protein 26	83756		O75718;C9JP16	O75718;C9JP16	Cartilage-associated protein	CRTAP	413503
P05026;P05026-2;V9GYR2	P05026	ATP1B1	Sodium/potassium-transporting ATPase subunit beta-1	83774.5		Q13275;C9JPG5;Q13275-2;C9J1V2;C9J4H5	Q13275;C9JPG5;Q13275-2;C9J1V2;C9J4H5	Semaphorin-3F	SEMA3F	221.094
Q9Y237;Q9Y237-2;H0Y4T6;J3KMW3;H0Y8P6;Q9Y237-3	Q9Y237	PIN4	Peptidyl-prolyl cis-trans isomerase NIMA-interacting 4	83967.2		Q9UK58;C9JPL0;Q9UK58-4;Q9UK58-5;H7C4G1	Q9UK58;C9JPL0;Q9UK58-4;Q9UK58-5	Cyclin-L1	CCNL1	34127.4
Q9NZW5;B8ZZG1;C9J4Q3	Q9NZW5	MPP6	MAGUK p55 subfamily member 6	84039.8		Q4VC31;C9JQ41;H7C525;C9JBU9	Q4VC31;C9JQ41;H7C525	Coiled-coil domain-containing protein 58	CCDC58	786962
P29084;E5RIW4;E5RH41	P29084	GTF2E2	Transcription initiation factor IIE subunit beta	84203.6		P05166;E9PDR0;C9JQS9;E7EX59;P05166-2;E7ETT4;E7EUY3;E7ETT1;E9PEC3;F8WBI9;E7ENC1;C9JVY9;H7C5C9;C9JAW3;C9JVW9	P05166;E9PDR0;C9JQS9;E7EX59;P05166-2;E7ETT4;E7EUY3;E7ETT1;E9PEC3;F8WBI9	Propionyl-CoA carboxylase beta chain, mitochondrial	PCCB	32342.8
Q8IUD2;X6RM00;G8JLD3;X6RLX0;Q8IUD2-4;Q8IUD2-2;Q8IUD2-3;Q8IUD2-5	Q8IUD2	ERC1	ELKS/Rab6-interacting/CAST family member 1	84404.4		Q9BRJ6;C9JQV0;H7C0T1;H7C2R9	Q9BRJ6;C9JQV0;H7C0T1;H7C2R9	Uncharacterized protein C7orf50	C7orf50	243289
O00499-10;O00499-2;O00499-9;O00499-7;O00499-8;O00499-4;O00499-6;O00499-11;O00499;O00499-3;O00499-5;Q9UBW5;S4R3J0;A0A0A0MT10;A0A087X188;Q9UBW5-2;P49418;P49418-2	O00499-10	BIN1;BIN2;AMPH	Myc box-dependent-interacting protein 1;Bridging integrator 2;Amphiphysin	84576.1		Q8N1F8;C9JQV3;Q8N1F8-2;M0QYE5;H7C2J7;H7C236	Q8N1F8;C9JQV3;Q8N1F8-2	Serine/threonine-protein kinase 11-interacting protein	STK11IP	1708.37
O00499-2;O00499-9;O00499-7;O00499-4;O00499-6;O00499-10;O00499-8;O00499-11	O00499-2	BIN1	Myc box-dependent-interacting protein 1	84576.1		Q9UPW6;C9JR56;Q9UPW6-2	Q9UPW6;C9JR56;Q9UPW6-2	DNA-binding protein SATB2;DNA-binding protein SATB	SATB2	8661.97
O95155;O95155-3;O95155-2;O95155-4	O95155	UBE4B	Ubiquitin conjugation factor E4 B	84580.4		Q9UGP4;C9JRJ5	Q9UGP4;C9JRJ5	LIM domain-containing protein 1	LIMD1	33022.3
Q92888;Q92888-3;M0QZR4;Q92888-2;Q92888-4;M0R2C7;M0QYC1;M0QXV6	Q92888	ARHGEF1	Rho guanine nucleotide exchange factor 1	84662.2		Q9NX63;C9JRZ6;F8WAR4;F8WD73	Q9NX63;C9JRZ6;F8WAR4	MICOS complex subunit MIC19	CHCHD3	939441
P48735;P48735-2	P48735	IDH2	Isocitrate dehydrogenase [NADP], mitochondrial	85483.7		Q5EB52;C9JW74;Q5EB52-2;C9JWU9;C9JSW2;Q5EB52-3;C9JRA9;C9JCM6	Q5EB52;C9JW74;Q5EB52-2;C9JWU9;C9JSW2;Q5EB52-3	Mesoderm-specific transcript homolog protein	MEST	1982.68
Q8NEF9	Q8NEF9	SRFBP1	Serum response factor-binding protein 1	85599.7		C9JYA1;O15504-2;B4DT96	C9JYA1;O15504-2;B4DT96	Nucleoporin-like protein 2	NUPL2	61826.5
O60825;O60825-2	O60825	PFKFB2	6-phosphofructo-2-kinase/fructose-2,6-bisphosphatase 2;6-phosphofructo-2-kinase;Fructose-2,6-bisphosphatase	85936.3		O15315;C9JYJ0;O15315-2;O15315-1;O15315-4;A0A0A0MS18;O15315-5;G3V4W9;F8WAY6;C9J5S9;H0YJI5	O15315;C9JYJ0;O15315-2;O15315-1;O15315-4;A0A0A0MS18;O15315-5	DNA repair protein RAD51 homolog 2	RAD51B	5401.1
Q96T37;A0A087WWP4;Q96T37-4;Q96T37-2;Q96T37-3	Q96T37	RBM15	Putative RNA-binding protein 15	86032.6		O75817;C9JYM0	O75817;C9JYM0	Ribonuclease P protein subunit p20	POP7	116805
P06746;E7EW18;E5RIJ0	P06746	POLB	DNA polymerase beta	86280		Q6P5R6;C9JYQ9;H0Y8C2	Q6P5R6;C9JYQ9;H0Y8C2	60S ribosomal protein L22-like 1	RPL22L1	5813.53
A0A0C4DGS5;Q08379;B7ZC06;H0Y7B8	A0A0C4DGS5	GOLGA2	Golgin subfamily A member 2	86303.6		Q9NYZ1;C9JYS5;J3QL63;J3QL47;J3KS67;Q96ET8-3;K7ENL4;A0A0A6YYB9;Q96ET8-2;C9JPH1;E5RIS5;I3L376;E5RGC5	Q9NYZ1;C9JYS5;J3QL63;J3QL47;J3KS67;Q96ET8-3;K7ENL4;A0A0A6YYB9;Q96ET8-2	Golgi apparatus membrane protein TVP23 homolog B;Golgi apparatus membrane protein TVP23 homolog;Golgi apparatus membrane protein TVP23 homolog C	TVP23B;TVP23C;TVP23C-CDRT4	8955.96
Q8TBX8;Q8TBX8-2;Q8TBX8-3;H0YIJ6	Q8TBX8	PIP4K2C	Phosphatidylinositol 5-phosphate 4-kinase type-2 gamma	87073.9		C9JZI7;E9PKT8;C9J1B1	C9JZI7;E9PKT8		NAP1L4	479798
O14975;O14975-2;G3V1R7	O14975	SLC27A2	Very long-chain acyl-CoA synthetase	87631.7		P62256;C9JZY6;P62256-2;H7C4M9;C9JZG9;C9J8Q9	P62256;C9JZY6;P62256-2;H7C4M9;C9JZG9	Ubiquitin-conjugating enzyme E2 H	UBE2H	272908
Q16762;B1AH48	Q16762	TST	Thiosulfate sulfurtransferase	87719		C9K0J5;Q70E73-7;Q70E73-3;Q70E73-9;Q70E73-6;Q70E73-8;Q70E73-4;C9JLG4;C9J0R8;Q7Z5R6	C9K0J5;Q70E73-7;Q70E73-3;Q70E73-9;Q70E73-6;Q70E73-8;Q70E73-4	Ras-associated and pleckstrin homology domains-containing protein 1	RAPH1	6391.83
Q9NWZ3;F8VW24;F8VVZ1;F8VR40	Q9NWZ3	IRAK4	Interleukin-1 receptor-associated kinase 4	87780.8		P78344;D3DQV9;H0YCH5;H0YD77;H0YEC5;H0YCF8;H0YEN8;H0YDC0;H0YE22;H0YD99;H0YEI7;H0YEW3;H0YE44	P78344;D3DQV9;H0YCH5	Eukaryotic translation initiation factor 4 gamma 2	EIF4G2	509205
P38432	P38432	COIL	Coilin	87855.9		Q96SB3;D3DTX6	Q96SB3;D3DTX6	Neurabin-2	PPP1R9B	23046
Q6P3X3	Q6P3X3	TTC27	Tetratricopeptide repeat protein 27	88126.1		P63272;D3DTZ5;J3QSB9	P63272;D3DTZ5;J3QSB9	Transcription elongation factor SPT4	SUPT4H1	196389
P56181-2	P56181-2	NDUFV3	NADH dehydrogenase [ubiquinone] flavoprotein 3, mitochondrial	88156.7		Q6ZW76;D3DUE4;F6WF08;Q6ZW76-2;K7ERF3;K7ELU8;K7EPL7;K7EQE0;K7EJY2;K7EJS9;K7EM53	Q6ZW76;D3DUE4;F6WF08;Q6ZW76-2;K7ERF3;K7ELU8	Ankyrin repeat and SAM domain-containing protein 3	ANKS3	389.302
P29558;E7ETU5;F6Y5H0;P29558-2;E7EPF2;Q15434;F8W1T6	P29558	RBMS1;RBMS2	RNA-binding motif, single-stranded-interacting protein 1;RNA-binding motif, single-stranded-interacting protein 2	88422.7		D3DVS1	D3DVS1		TMEM128	1898.42
Q13485;K7ENG1;K7EL15;K7EL18;K7EIJ2;K7ENG8;K7ES96;K7EIU8	Q13485	SMAD4	Mothers against decapentaplegic homolog 4;Mothers against decapentaplegic homolog	88537.8		Q86VZ5;D3DWC4;E6ZCI6;C0MHM2;Q86VZ5-2;R4GNI5	Q86VZ5;D3DWC4;E6ZCI6;C0MHM2;Q86VZ5-2	Phosphatidylcholine:ceramide cholinephosphotransferase 1	SGMS1;TMEM23	5418.6
O14964;O14964-2;I3L1P5	O14964	HGS	Hepatocyte growth factor-regulated tyrosine kinase substrate	88587.2		P62910;D3YTB1;F8W727;D3YTI8	P62910;D3YTB1;F8W727	60S ribosomal protein L32	RPL32	4272692
Q99805	Q99805	TM9SF2	Transmembrane 9 superfamily member 2	88635.1		D3YTB5;P51617-3;P51617;P51617-4;P51617-2;H7C224;F8WAB6;H7C2I6;H7C1F0;H7C3C1	D3YTB5;P51617-3;P51617;P51617-4;P51617-2;H7C224	Interleukin-1 receptor-associated kinase 1	IRAK1	9159.39
Q93034	Q93034	CUL5	Cullin-5	88988.9		Q6NXT1;D3YTC9;H7BZV9;C9JU48;V9GYU2;F8WB76;B5MCX7;H7C3L3;Q6NXT1-2	Q6NXT1;D3YTC9;H7BZV9;C9JU48	Ankyrin repeat domain-containing protein 54	ANKRD54	21832
P30837	P30837	ALDH1B1	Aldehyde dehydrogenase X, mitochondrial	89161.1		Q9NNW7;E7ENA2;D3YTF9;Q9NNW7-2;D3YTF8;A0A096LPK7;A0A096LPD9;E7EWK1;A0A096LNN4;Q9NNW7-3;Q9NNW7-4;A0A096LPH4;A0A096LP96;A0A096LPB7;A0A096LNY7	Q9NNW7;E7ENA2;D3YTF9;Q9NNW7-2;D3YTF8;A0A096LPK7;A0A096LPD9;E7EWK1;A0A096LNN4;Q9NNW7-3	Thioredoxin reductase 2, mitochondrial	TXNRD2	71010.8
Q53FA7;H7BZH6;Q53FA7-2	Q53FA7	TP53I3	Quinone oxidoreductase PIG3	89162.2		Q86WP2;Q86WP2-2;D4PHA4;Q86WP2-3;Q86WP2-4	Q86WP2;Q86WP2-2;D4PHA4;Q86WP2-3	Vasculin	GPBP1	9821.87
Q9NUL3;G5EA18;E5RJN7;E7EVI1;A0A0A0MTC4;A0A0A0MTD1;F8VPI7;E7EPX0;A0A0A0MTC6;E7EVJ4;E9PH62;A0A0A0MTC5;Q9NUL3-4;Q9NUL3-6;Q9NUL3-8;Q9NUL3-3;Q9NUL3-7;Q9NUL3-2;E5RJ67	Q9NUL3	STAU2	Double-stranded RNA-binding protein Staufen homolog 2	89235.8		Q13557;Q13557-3;Q13557-8;D6R938;E9PBG7;E9PF82;Q13557-12;Q13557-9;Q13557-10;Q13557-5;Q13557-6;Q13557-4;Q13557-11;H0Y9C2;H0Y9J2;Q9UQM7;Q9UQM7-2;E9PBE8;E7EQE4;D6RHX9;D6RFJ0;E7ERS6;E7ETC9	Q13557;Q13557-3;Q13557-8;D6R938;E9PBG7;E9PF82;Q13557-12;Q13557-9;Q13557-10;Q13557-5;Q13557-6;Q13557-4;Q13557-11;H0Y9C2	Calcium/calmodulin-dependent protein kinase type II subunit delta	CAMK2D	22520
Q96B97;Q96B97-2;Q5JPT2;Q96B97-3	Q96B97	SH3KBP1	SH3 domain-containing kinase-binding protein 1	89628.2		Q92802;D6R968;Q92802-2	Q92802;D6R968;Q92802-2	NEDD4-binding protein 2-like 2	N4BP2L2	477.952
Q86WX3	Q86WX3	RPS19BP1	Active regulator of SIRT1	89681.1		Q01201;D6R992;D6RIV7	Q01201;D6R992	Transcription factor RelB	RELB	2596.86
P51946;D6RHI7;D6RG18	P51946	CCNH	Cyclin-H	90267.2		Q9NY35;D6RIU2;D6RDP6;H0Y8T9;D6RHU6;D6RDY1;D6RA76;D6RC11;D6R9S8;D6RCE6;D6RFX6;D6RDI6;D6RCR8;Q9NY35-2;D6RAZ7;Q9NY35-3;D6R9K1;D6RD48;D6RB31;D6RCP3	Q9NY35;D6RIU2;D6RDP6;H0Y8T9;D6RHU6;D6RDY1;D6RA76;D6RC11;D6R9S8;D6RCE6;D6RFX6;D6RDI6;D6RCR8;Q9NY35-2;D6RAZ7	Claudin domain-containing protein 1	CLDND1	11745
P11171;P11171-3;P11171-4;P11171-2;Q4VB86;P11171-7	P11171	EPB41	Protein 4.1	90474.5		D6R9W4	D6R9W4		DBN1	196110
Q92990;Q92990-2	Q92990	GLMN	Glomulin	90730		P15954;D6R9Z7	P15954;D6R9Z7	Cytochrome c oxidase subunit 7C, mitochondrial	COX7C	1953753
Q92541	Q92541	RTF1	RNA polymerase-associated protein RTF1 homolog	91159.4		P78317;H0YAI5;D6RA71	P78317;H0YAI5;D6RA71	E3 ubiquitin-protein ligase RNF4	RNF4	7576.26
Q9UQN3;A0A087WW88;Q9UQN3-2	Q9UQN3	CHMP2B	Charged multivesicular body protein 2b	91192.5		P57088;D6RAA6;H0Y8N0;J3KN43;D6RBY2	P57088;D6RAA6;H0Y8N0	Transmembrane protein 33	TMEM33	118445
Q8N999;Q8N999-3	Q8N999	C12orf29	Uncharacterized protein C12orf29	91215.9		Q9UKT5;D6RAJ6;Q9UKT5-2;D6REP2;D6RAU6	Q9UKT5;D6RAJ6;Q9UKT5-2;D6REP2	F-box only protein 4	FBXO4	46829.1
Q9ULA0;E5RJ35;E7EPX3;B9ZVU2;F8WAN0;C9JBE1;E7ETB3;E3W974	Q9ULA0	DNPEP	Aspartyl aminopeptidase	91247.2		P32969;D6RAN4;E7ESE0;H0Y9V9;H0Y9R4	P32969;D6RAN4;E7ESE0;H0Y9V9	60S ribosomal protein L9	RPL9	3689512
Q6PJT7;Q6PJT7-5;Q6PJT7-2;Q6PJT7-9;Q6PJT7-4;Q6PJT7-3;G3V256;H0YJA2;Q6PJT7-10;Q6PJT7-11;G3V5I6;G3V411;Q6PJT7-6;H0YJ51;Q6PJT7-8	Q6PJT7	ZC3H14	Zinc finger CCCH domain-containing protein 14	91331.5		Q9Y6X4;D6RB01;D6RC41;D6R953	Q9Y6X4;D6RB01	Soluble lamin-associated protein of 75 kDa	FAM169A	242.733
P10301	P10301	RRAS	Ras-related protein R-Ras	91455.4		Q9UHK6;D6RB81;Q9UHK6-5;V9GZ45;V9GYP4;Q9UHK6-2;V9GYU9;Q9UHK6-4	Q9UHK6;D6RB81;Q9UHK6-5;V9GZ45;V9GYP4	Alpha-methylacyl-CoA racemase	AMACR	9804.26
O43159;E9PPP6	O43159	RRP8	Ribosomal RNA-processing protein 8	91528.6		Q8NBA8;D6RBD8;J3KND6;D6REE2	Q8NBA8;D6RBD8;J3KND6	DTW domain-containing protein 2	DTWD2	11007.4
Q969E8	Q969E8	TSR2	Pre-rRNA-processing protein TSR2 homolog	91860.6		Q8IZ81;D6RBS5;D6RHX2;V9GY58	Q8IZ81;D6RBS5;D6RHX2	ELMO domain-containing protein 2	ELMOD2	8922.44
O75616	O75616	ERAL1	GTPase Era, mitochondrial	91895.8		D6RBW1;P06730-3;H0Y8J7	D6RBW1;P06730-3;H0Y8J7	Eukaryotic translation initiation factor 4E	EIF4E	409130
O60502;O60502-2;O60502-4	O60502	MGEA5	Protein O-GlcNAcase	91979		Q8TAC1;D6RBY0;D6RJG8;Q8TAC1-2	Q8TAC1;D6RBY0;D6RJG8;Q8TAC1-2	Rieske domain-containing protein	RFESD	1982.17
P00533;Q504U8;E9PFD7	P00533	EGFR	Epidermal growth factor receptor;Receptor protein-tyrosine kinase	92674.5		Q9Y3D5;H0YAG5;D6RCM2	Q9Y3D5;H0YAG5;D6RCM2	28S ribosomal protein S18c, mitochondrial	MRPS18C	104491
Q96H79	Q96H79	ZC3HAV1L	Zinc finger CCCH-type antiviral protein 1-like	92976.1		O95379;D6RCM8;O95379-3;O95379-2;O95379-4;E5RIJ3	O95379;D6RCM8;O95379-3;O95379-2;O95379-4	Tumor necrosis factor alpha-induced protein 8	TNFAIP8	48132.2
Q9H2M9	Q9H2M9	RAB3GAP2	Rab3 GTPase-activating protein non-catalytic subunit	93133.1		Q8NA72;D6RDG4;Q8NA72-3;Q8NA72-2;D6RBC1;D6RIH2	Q8NA72;D6RDG4;Q8NA72-3;Q8NA72-2	Centrosomal protein POC5	POC5	2455.35
Q13769;F5GZF3;C9JCL9;C9JXG5;F8WCP5;C9JXU6;F8WES8	Q13769	THOC5	THO complex subunit 5 homolog	93250.5		Q6TCH7;D6RDU4;F8W784;Q6TCH7-4;Q6TCH7-3;Q6TCH7-2	Q6TCH7;D6RDU4;F8W784;Q6TCH7-4;Q6TCH7-3;Q6TCH7-2	Progestin and adipoQ receptor family member 3	PAQR3	1974.37
O00401	O00401	WASL	Neural Wiskott-Aldrich syndrome protein	93627.6		O75879;D6REA0;D6RDU9;H0Y8G7;H0Y9F2;B4E0P2;D6RGY4	O75879;D6REA0;D6RDU9	Glutamyl-tRNA(Gln) amidotransferase subunit B, mitochondrial	GATB;PET112	17481.5
Q9H2P0	Q9H2P0	ADNP	Activity-dependent neuroprotector homeobox protein	93671.6		Q6UWZ7;D6REL5;A0A087WWJ9;A0A087WZ78;A0A087WXK1	Q6UWZ7;D6REL5;A0A087WWJ9	BRCA1-A complex subunit Abraxas	FAM175A	29041.2
Q5JPH6;H3BTB7;Q5JPH6-2	Q5JPH6	EARS2	Probable glutamate--tRNA ligase, mitochondrial	93803.4		D6REP5	D6REP5		GRAMD3	3151.38
Q7KZ85	Q7KZ85	SUPT6H	Transcription elongation factor SPT6	93989.6		Q9NVA2;D6RGI3;D6RER5;D6RDU5;H0Y961;H0Y9G8	Q9NVA2;D6RGI3;D6RER5;D6RDU5	Septin-11	2017-09-11	455.103
P20020;P20020-6;P20020-3;P20020-4;P20020-5;P20020-2;E7ERY9	P20020	ATP2B1	Plasma membrane calcium-transporting ATPase 1;Calcium-transporting ATPase	94016.4		D6REX3;O94979;O94979-9;O94979-3;O94979-2;O94979-8;O94979-4;O94979-6;O94979-10;D6RHZ5;H7BXG7;O94979-7;O94979-5;H0Y8V7;H0Y9K1;H0Y8W8;H0Y9T9;H0YAF5;H0Y9V3;D6RE64;D6RCQ9	D6REX3;O94979;O94979-9;O94979-3;O94979-2;O94979-8;O94979-4;O94979-6;O94979-10;D6RHZ5;H7BXG7;O94979-7	Protein transport protein Sec31A	SEC31A	345540
A5YKK6;A5YKK6-2;A5YKK6-3;A5YKK6-4;H3BVC9	A5YKK6	CNOT1	CCR4-NOT transcription complex subunit 1	94039.2		P27707;D6RFG8;D6RCP9	P27707;D6RFG8;D6RCP9	Deoxycytidine kinase	DCK	133688
P49590;P49590-2;B4DQ67	P49590	HARS2	Probable histidine--tRNA ligase, mitochondrial	94325.9		Q96EQ0;D6RFW1	Q96EQ0;D6RFW1	Small glutamine-rich tetratricopeptide repeat-containing protein beta	SGTB	30517
Q92466;Q92466-4	Q92466	DDB2	DNA damage-binding protein 2	94344.6		Q2TB18;D6RG30;Q2TB18-2;D6R9W5;D6RJF1;D6RGH3;H0Y982	Q2TB18;D6RG30;Q2TB18-2	Protein asteroid homolog 1	ASTE1	973
Q5VTL8;A0A0A0MRN0	Q5VTL8	PRPF38B	Pre-mRNA-splicing factor 38B	94379.9		Q99715;D6RGG3;Q99715-4;A0A087X0A8;Q99715-2;H0Y4P7;H0Y5N9;H0Y991	Q99715;D6RGG3;Q99715-4;A0A087X0A8;Q99715-2	Collagen alpha-1(XII) chain	COL12A1	9319.08
Q8WYP5;Q8WYP5-2;Q8WYP5-3	Q8WYP5	AHCTF1	Protein ELYS	94397.5		P14406;D6RIE3;D6RGV5;H0UI06;D6R9C3	P14406;D6RIE3;D6RGV5;H0UI06;D6R9C3	Cytochrome c oxidase subunit 7A2, mitochondrial	COX7A2	1954867
Q14691	Q14691	GINS1	DNA replication complex GINS protein PSF1	94555.7		Q9BS16;D6RHD3;D6RJF0;D6RC76;D6RAX0;D6RBN6	Q9BS16;D6RHD3;D6RJF0;D6RC76	Centromere protein K	CENPK	16320.9
Q86TU7	Q86TU7	SETD3	Histone-lysine N-methyltransferase setd3	95047.2		Q06265;Q06265-2;D6RIY6;Q06265-3;Q06265-4;D6R905;H0Y9L5;D6RA17	Q06265;Q06265-2;D6RIY6;Q06265-3;Q06265-4;D6R905	Exosome complex component RRP45	EXOSC9	117209
Q5T1C6;F6XC58;E9PLJ7	Q5T1C6	THEM4	Acyl-coenzyme A thioesterase THEM4	96057.1		O15327;D6RJC3;E7EQN9;E9PHC0;E9PCZ3;E9PG59;O15327-2;D6RE59;H0Y9Q3;H0YA10	O15327;D6RJC3;E7EQN9;E9PHC0;E9PCZ3;E9PG59	Type II inositol 3,4-bisphosphate 4-phosphatase	INPP4B	375.506
O60563	O60563	CCNT1	Cyclin-T1	96480.4		Q9Y5W7;D6RJG9;Q9Y5W7-3;Q9Y5W7-4;Q9Y5W7-2;D6RDH9;Q5JRQ0;H0Y926;E2QRM8;D6RDA6	Q9Y5W7;D6RJG9;Q9Y5W7-3;Q9Y5W7-4;Q9Y5W7-2;D6RDH9	Sorting nexin-14	SNX14	3500.97
Q8ND56;Q8ND56-2;K7EMZ9;Q8ND56-3	Q8ND56	LSM14A	Protein LSM14 homolog A	96744.6		Q96EY9;D6W601;C9JFC1	Q96EY9;D6W601	Probable inactive tRNA-specific adenosine deaminase-like protein 3	ADAT3	4793.31
Q07157;Q07157-2;A0A087X0K9;G5E9E7;G3V1L9;H0Y3R8	Q07157	TJP1	Tight junction protein ZO-1	97340.4		Q96BD0;E1P5H9;Q96BD0-3;Q96BD0-4;Q96BD0-2	Q96BD0;E1P5H9;Q96BD0-3;Q96BD0-4;Q96BD0-2	Solute carrier organic anion transporter family member 4A1	SLCO4A1	12258.5
Q13557;Q13557-3;Q13557-8;E9PBG7;E9PF82;Q13557-9;Q13557-10;Q13557-5;Q13557-6;Q13557-4;Q13557-11;D6R938;Q13557-12;Q9UQM7;Q9UQM7-2;D6RFJ0;E7ERS6;E9PBE8;E7EQE4;E7ETC9;Q13555;Q13555-9;Q13555-10;Q13555-2;A0A0A0MT11;Q13555-3;Q13555-4;Q13555-7;Q13555-8;Q13555-5;Q13555-6;Q5SWX3;A0A0A0MS52;Q13554-3;Q13554-4;Q13554-5;Q13554;Q13554-6;Q13554-8;H7BXS4;Q13554-7;Q13554-2	Q13557	CAMK2D;CAMK2A;CAMK2B;CAMK2G	Calcium/calmodulin-dependent protein kinase type II subunit delta;Calcium/calmodulin-dependent protein kinase type II subunit alpha;Calcium/calmodulin-dependent protein kinase type II subunit gamma;Calcium/calmodulin-dependent protein kinase type II subunit beta	97689.4		Q6ZRQ5;E2QRD4;H0YAJ2;H0Y8J1;H9KVD7;H9KVD8	Q6ZRQ5;E2QRD4	Protein MMS22-like	MMS22L	18372.5
Q13523;H0YDJ3	Q13523	PRPF4B	Serine/threonine-protein kinase PRP4 homolog	97878.7		O75496;H7C608;E2QRF9;C9K0U5	O75496;H7C608;E2QRF9;C9K0U5	Geminin	GMNN	391208
Q9BPW8;H7C2U6;F8WCR5	Q9BPW8	NIPSNAP1	Protein NipSnap homolog 1	98075.5		E3W994;O75122;J3KR49;B3KR06;E7ENG2;O75122-2;H7C4X8;H7C5M8;D6RBU8;C9J668;H7C4M5	E3W994;O75122;J3KR49	CLIP-associating protein 2	CLASP2	78904.7
Q6PCE3	Q6PCE3	PGM2L1	Glucose 1,6-bisphosphate synthase	98087.2		Q9UIF7;E9PM53;E5KP25;Q9UIF7-6;Q9UIF7-5;Q9UIF7-4;Q9UIF7-3;Q9UIF7-2;H0YCY5;E9PNY0;E9PP34;E9PMH1;Q5T413;H0YCA8	Q9UIF7;E9PM53;E5KP25;Q9UIF7-6;Q9UIF7-5;Q9UIF7-4;Q9UIF7-3;Q9UIF7-2;H0YCY5;E9PNY0	A/G-specific adenine DNA glycosylase	MUTYH	3643.38
Q9Y6Y8	Q9Y6Y8	SEC23IP	SEC23-interacting protein	98173.8		O15182;E5RFM2;E5RK82;E5RJF8;H0YBL5;E5RH67	O15182;E5RFM2;E5RK82;E5RJF8;H0YBL5;E5RH67	Centrin-3	CETN3	21829.7
Q14241;A0A024RAC6	Q14241	TCEB3	Transcription elongation factor B polypeptide 3	98226.6		Q8N4L2;E5RIY0;E5RFT4;E5RJC2;E5RIP9	Q8N4L2;E5RIY0;E5RFT4	Type 2 phosphatidylinositol 4,5-bisphosphate 4-phosphatase	TMEM55A	5061.63
Q13144;E9PC74	Q13144	EIF2B5	Translation initiation factor eIF-2B subunit epsilon	98539		O00244;E5RGN3;E5RIM7	O00244;E5RGN3;E5RIM7	Copper transport protein ATOX1	ATOX1	1159307
P60604;F8WCB9;F8WDB1	P60604	UBE2G2	Ubiquitin-conjugating enzyme E2 G2	98736.8		O75608;E5RGR0;O75608-2;B4DP64;A0A087X1K9;E5RJ48;E5RI35	O75608;E5RGR0;O75608-2;B4DP64;A0A087X1K9	Acyl-protein thioesterase 1	LYPLA1	621495
Q7Z4Q2;Q7Z4Q2-2	Q7Z4Q2	HEATR3	HEAT repeat-containing protein 3	98971.5		Q9H6H4;E5RGS2	Q9H6H4;E5RGS2	Receptor expression-enhancing protein 4;Receptor expression-enhancing protein	REEP4	107890
Q96KG9;Q96KG9-2;E9PPN3;Q96KG9-3;E9PS17;E9PK59;Q96KG9-5;Q96KG9-4;Q96KG9-6	Q96KG9	SCYL1	N-terminal kinase-like protein	99029.2		Q6NT76;E5RGZ2;H0YKJ1;Q6NT76-2;Q6NT76-3;Q6NT76-5;H0YLF2;Q6NT76-4;E5RHH9	Q6NT76;E5RGZ2;H0YKJ1;Q6NT76-2;Q6NT76-3;Q6NT76-5;H0YLF2;Q6NT76-4	Homeobox-containing protein 1	HMBOX1	5799.63
O60231;A2AB15	O60231	DHX16	Putative pre-mRNA-splicing factor ATP-dependent RNA helicase DHX16	99325.2		Q7Z2H8;E5RHG5;E7EW39;Q7Z2H8-4;Q7Z2H8-3;E5RG64;E5RI40	Q7Z2H8;E5RHG5;E7EW39;Q7Z2H8-4;Q7Z2H8-3;E5RG64;E5RI40	Proton-coupled amino acid transporter 1	SLC36A1	8147.36
Q9UN37;I3L4J1	Q9UN37	VPS4A	Vacuolar protein sorting-associated protein 4A	99417.7		Q15369;E5RHG8;Q15369-2;R4GMY8	Q15369;E5RHG8;Q15369-2;R4GMY8	Transcription elongation factor B polypeptide 1	TCEB1	2683967
Q15067;Q15067-3;Q15067-2	Q15067	ACOX1	Peroxisomal acyl-coenzyme A oxidase 1	99492.6		O43513;E5RIE8	O43513;E5RIE8	Mediator of RNA polymerase II transcription subunit 7	MED7	10675.5
Q86WB0;C9J0I9;Q86WB0-3;F8WBD7;F8WDK5;F8WF13;F8WAU5	Q86WB0	ZC3HC1	Nuclear-interacting partner of ALK	99626.4		Q6NXR4;E5RIH5;E5RHM7	Q6NXR4;E5RIH5	TELO2-interacting protein 2	TTI2	45956.6
Q5T4S7;Q5T4S7-3;Q5T4S7-4;Q5T4S7-2;X6R960	Q5T4S7	UBR4	E3 ubiquitin-protein ligase UBR4	99664.4		O75920-2;E5RIQ9;D6RC42	O75920-2;E5RIQ9;D6RC42	Small EDRK-rich factor 1	SERF1A;SERF1B	1843.72
Q96GM8;Q96GM8-2	Q96GM8	TOE1	Target of EGR1 protein 1	99846.8		O75347;E5RIW3;E5RJD8;E5RHG6;E5RIX8;O75347-2	O75347;E5RIW3;E5RJD8;E5RHG6;E5RIX8;O75347-2	Tubulin-specific chaperone A	TBCA	3862477
Q9UI12;G3V126;Q9UI12-2	Q9UI12	ATP6V1H	V-type proton ATPase subunit H	100077		P28328;E5RIW9	P28328;E5RIW9	Peroxisome biogenesis factor 2	PEX2	1626.82
Q96LR5;F8WF15;F8W8F0;C9J180	Q96LR5	UBE2E2	Ubiquitin-conjugating enzyme E2 E2	100128		E5RK69;H0YC77	E5RK69	Annexin	ANXA6	6558.04
P09884;A0A087WU64;A6NMQ1	P09884	POLA1	DNA polymerase alpha catalytic subunit;DNA polymerase	100631		Q7L5N1;E7EM64;H7C3T0	Q7L5N1;E7EM64	COP9 signalosome complex subunit 6	COPS6	283454
Q9UPQ0;Q9UPQ0-6;Q9UPQ0-4;E7EPK0;E9PDJ9;H0Y8P3;D6RD46;Q9UPQ0-9;Q9UPQ0-8;Q9UPQ0-5;Q9UPQ0-10;Q9UPQ0-2;Q9UPQ0-3;G5EA03	Q9UPQ0	LIMCH1	LIM and calponin homology domains-containing protein 1	100762		Q96FZ2;E7EMP6;D6R9T3;D6RGK7;D6RAI0;D6RAZ3	Q96FZ2;E7EMP6;D6R9T3;D6RGK7	Embryonic stem cell-specific 5-hydroxymethylcytosine-binding protein	HMCES	39182.9
Q16831;F8WD51;C9J486;C9JIP2;B4DND0;C9K0J2	Q16831	UPP1	Uridine phosphorylase 1	100848		P61916;J3KMY5;H0YIZ1;G3V3E8;E7EMS2;G3V3D1;G3V2V8;P61916-2	P61916;J3KMY5;H0YIZ1;G3V3E8;E7EMS2;G3V3D1;G3V2V8;P61916-2	Epididymal secretory protein E1	NPC2	451627
Q8WWQ0	Q8WWQ0	PHIP	PH-interacting protein	101139		E7EMZ9;E9PBC6;O95359-3;O95359;O95359-5;O95359-2;Q4VXL4;D6RAA5;Q4VXL8;O95359-6;O95359-1;H0Y911;E9PGB3;H0Y9C3;H0Y9Y7;H0Y8P9;H0Y954;H0YA73	E7EMZ9;E9PBC6;O95359-3;O95359;O95359-5;O95359-2;Q4VXL4;D6RAA5;Q4VXL8;O95359-6;O95359-1	Transforming acidic coiled-coil-containing protein 2	TACC2	10103.6
O95602;B9ZVN9	O95602	POLR1A	DNA-directed RNA polymerase I subunit RPA1;DNA-directed RNA polymerase	101347		O00255-2;E7EN32;O00255;O00255-3;E7ET29;E7ENS2;E7EPR4;Q9GZQ5	O00255-2;E7EN32;O00255;O00255-3;E7ET29;E7ENS2;E7EPR4	Menin	MEN1	26973.7
Q9P0V9;E7EW69;B5ME97;Q9P0V9-2;E7EX04;Q9P0V9-3;C9JEQ7;F5H1F2	Q9P0V9	42988	Septin-10	101451		Q8IZA0;E7EN73;Q8IZA0-2;C9J519;Q8IZA0-3;B1AN15;H0Y4S8;C9JVB2;B4DYG9;C9JQ56	Q8IZA0;E7EN73;Q8IZA0-2;C9J519;Q8IZA0-3	Dyslexia-associated protein KIAA0319-like protein	KIAA0319L	11982.9
Q93052;A0A087WZF1	Q93052	LPP	Lipoma-preferred partner	101592		Q15528;E9PGW7;Q5T8T7;E7EN96;Q5T8T8;Q15528-2	Q15528;E9PGW7;Q5T8T7;E7EN96;Q5T8T8;Q15528-2	Mediator of RNA polymerase II transcription subunit 22	MED22	54166.1
Q9HCS7	Q9HCS7	XAB2	Pre-mRNA-splicing factor SYF1	101846		P35611;P35611-2;E7EV99;E7ENY0;P35611-6;P35611-3;P35611-4;H0Y9H2;P35611-5;A0A0A0MSR2;D6RF25;D6RJE2;D6RAH3;H0YG19;H0YFD8	P35611;P35611-2;E7EV99;E7ENY0;P35611-6;P35611-3;P35611-4;H0Y9H2;P35611-5;A0A0A0MSR2	Alpha-adducin	ADD1	32504.2
O60341;O60341-2	O60341	KDM1A	Lysine-specific histone demethylase 1A	101858		P55347;E7EPN6;P55347-2;Q96KN3;Q96KN3-2	P55347;E7EPN6;P55347-2	Homeobox protein PKNOX1	PKNOX1	9704.92
O75208;H3BPY0;H3BNT2	O75208	COQ9	Ubiquinone biosynthesis protein COQ9, mitochondrial	101911		E7EPN9;Q9Y520-4;Q9Y520;Q9Y520-5;Q9Y520-7;Q9Y520-6;Q9Y520-3;Q9Y520-2;H7C5N8;A0A0A0MS30	E7EPN9;Q9Y520-4;Q9Y520;Q9Y520-5;Q9Y520-7;Q9Y520-6;Q9Y520-3;Q9Y520-2	Protein PRRC2C	PRRC2C	48.6353
Q9NUQ8;Q9NUQ8-2	Q9NUQ8	ABCF3	ATP-binding cassette sub-family F member 3	101983		P28827;E7EPS8;P28827-2;Q49AC9;J3KT55;J3QRB4;J3KRV2;O14522;O14522-1;A0A087WY22;A0A087X1X2;B1AJS0;B1AJR6;B1AJR8;B1AJR9;A0A075B6H0;J3QLI4	P28827;E7EPS8;P28827-2	Receptor-type tyrosine-protein phosphatase mu;Protein-tyrosine-phosphatase	PTPRM	314.695
Q14331;Q9BZ01;E9PLY7	Q14331	FRG1;FRG1B	Protein FRG1;Protein FRG1B	102099		P19404;E7EPT4	P19404;E7EPT4	NADH dehydrogenase [ubiquinone] flavoprotein 2, mitochondrial	NDUFV2	255543
O95197;O95197-7;O95197-2;O95197-4;O95197-3	O95197	RTN3	Reticulon-3	102203		O14653;E7EQ34;O14653-2;O14653-3;I3L4Z6;I3L1K7;I3L3V4;I3NI02	O14653;E7EQ34;O14653-2;O14653-3;I3L4Z6;I3L1K7;I3L3V4	Golgi SNAP receptor complex member 2	GOSR2	65051
Q9UBD5;Q9UBD5-2;Q9UBD5-3	Q9UBD5	ORC3	Origin recognition complex subunit 3	102218		Q9H0R1;E7EQ45;Q9H0R1-2	Q9H0R1;E7EQ45;Q9H0R1-2	AP-5 complex subunit mu-1	AP5M1	1669.18
P56589;Q7Z6V3	P56589	PEX3	Peroxisomal biogenesis factor 3	102411		E7EQ69;Q9GZZ1;C9J5D1;A0A087WWJ2;Q9GZZ1-2;C9J5J3;B0AZT5;C9JZU6;A0A0D9SF32;F8WCK0	E7EQ69;Q9GZZ1;C9J5D1;A0A087WWJ2;Q9GZZ1-2;C9J5J3;B0AZT5	N-alpha-acetyltransferase 50	NAA50	636496
P51153;A0A087WWB9	P51153	RAB13	Ras-related protein Rab-13	102592		Q9BSV6;E7EQB3;B0V3J0;A9C4B9	Q9BSV6;E7EQB3;B0V3J0;A9C4B9	tRNA-splicing endonuclease subunit Sen34	TSEN34	103984
Q13206;E9PIF2	Q13206	DDX10	Probable ATP-dependent RNA helicase DDX10	102715		Q9GZM5;E7EQR8;D6RFI3;D6RGY8;H0Y9A1	Q9GZM5;E7EQR8;D6RFI3;D6RGY8	Protein YIPF3;Protein YIPF3, 36 kDa form III	YIPF3	34049.5
Q01970;Q01970-2	Q01970	PLCB3	1-phosphatidylinositol 4,5-bisphosphate phosphodiesterase beta-3	103014		Q6N021;E7EQS8;E7EPB1;Q6N021-2;Q6N021-3;A0A0A0MS53;D6RE87	Q6N021;E7EQS8;E7EPB1;Q6N021-2;Q6N021-3	Methylcytosine dioxygenase TET2	TET2	131.053
Q8N4V1;Q8N4V1-2	Q8N4V1	MMGT1	Membrane magnesium transporter 1	103209		E7EQT4;Q9UKV3;Q9UKV3-2;Q9UKV3-3;G3V3T3	E7EQT4;Q9UKV3;Q9UKV3-2;Q9UKV3-3	Apoptotic chromatin condensation inducer in the nucleus	ACIN1	266418
Q96L92;Q96L92-3;A0A0C4DFU6;Q96L92-2;Q96L92-4	Q96L92	SNX27	Sorting nexin-27	103235		Q16637;E7EQZ4;Q16637-3;Q16637-4;Q16637-2;B4DP61;H0YBZ9	Q16637;E7EQZ4;Q16637-3;Q16637-4;Q16637-2;B4DP61	Survival motor neuron protein	SMN1;SMN2	90408.8
P18583;P18583-3;P18583-5;P18583-10;P18583-4;P18583-7;P18583-9;P18583-6;P18583-2;P18583-8;J3QSZ5	P18583	SON	Protein SON	103265		E7ERI8;E7EW49;O75122-3	E7ERI8;E7EW49;O75122-3	CLIP-associating protein 2	CLASP2	78904.7
Q9BUT1;Q9BUT1-2;D6RFG2;D6R9U8;D6RIR6	Q9BUT1	BDH2	3-hydroxybutyrate dehydrogenase type 2	103487		Q9UI10-2;E7ERK9;A0A087WW69;H7C2L8	Q9UI10-2;E7ERK9	Translation initiation factor eIF-2B subunit delta	EIF2B4	4565.1
O95749;O95749-2	O95749	GGPS1	Geranylgeranyl pyrophosphate synthase	103945		Q5U5R9;E7ERR3;X6R824;Q5U5R9-2	Q5U5R9;E7ERR3	Probable E3 ubiquitin-protein ligase HECTD2	HECTD2	323.199
Q13564;Q13564-4;H3BMR3;H3BMN8;H3BQ16;H3BS69;H3BSS8;H3BQW6	Q13564	NAE1	NEDD8-activating enzyme E1 regulatory subunit	104048		E7ERS3;Q86VM9;Q86VM9-2;H3BRH3;H3BP01;H3BRN6;H3BPD0	E7ERS3;Q86VM9;Q86VM9-2	Zinc finger CCCH domain-containing protein 18	ZC3H18	53821.1
Q7Z4G1;B0QZ40;Q7Z4G1-2	Q7Z4G1	COMMD6	COMM domain-containing protein 6	104099		Q9UIA9;E7ESC6;E5RIW1;H0YBE1	Q9UIA9;E7ESC6	Exportin-7	XPO7	156004
O43290;E9PQI8	O43290	SART1	U4/U6.U5 tri-snRNP-associated protein 1	104196		Q7L5Y9;E7ESC7;B4DVN3;B4DQT1;Q7L5Y9-3;Q7L5Y9-2;D6REW7;D6RE80;D6RIB6;Q7L5Y9-4;D6RDW4;Q7L5Y9-5;D6RA86;D6RID6	Q7L5Y9;E7ESC7;B4DVN3;B4DQT1;Q7L5Y9-3;Q7L5Y9-2;D6REW7;D6RE80;D6RIB6;Q7L5Y9-4	Macrophage erythroblast attacher	MAEA	53352.6
Q9UJX2;Q9UJX2-3	Q9UJX2	CDC23	Cell division cycle protein 23 homolog	104514		P34741;E7ESK6;E9PBI9;E5RJB8;E5RHU3	P34741;E7ESK6;E9PBI9;E5RJB8;E5RHU3	Syndecan-2;Syndecan	SDC2	967.019
O95470	O95470	SGPL1	Sphingosine-1-phosphate lyase 1	104757		E7ESP4;E7EMF1;E9PB77	E7ESP4;E7EMF1;E9PB77		ITGA2	306.152
O75717;O75717-2	O75717	WDHD1	WD repeat and HMG-box DNA-binding protein 1	104895		Q9NXR8;E7ET07;A0A0C4DG38;Q9NXR8-2;Q9NXR8-3	Q9NXR8;E7ET07	Inhibitor of growth protein 3;Inhibitor of growth protein	ING3	8152.33
O15381;O15381-5;E9PH71;E9PGD8;E7EWK7	O15381	NVL	Nuclear valosin-containing protein-like	104933		P35670;E7ET55;F5H748;P35670-3;P35670-4;P35670-2;F5H562	P35670;E7ET55;F5H748;P35670-3;P35670-4;P35670-2;F5H562	Copper-transporting ATPase 2;WND/140 kDa	ATP7B	215.884
Q14527;A0A0C4DGA6;Q14527-2	Q14527	HLTF	Helicase-like transcription factor	105870		Q86UW9;E7ET89	Q86UW9;E7ET89	Probable E3 ubiquitin-protein ligase DTX2	DTX2	474.1
Q13287	Q13287	NMI	N-myc-interactor	106010		Q9ULA0;E7ETB3;E7EMB6;C9JBE1;F8WAN0;C9J1E2;C9JRG3;E5RJ35	Q9ULA0;E7ETB3;E7EMB6;C9JBE1	Aspartyl aminopeptidase	DNPEP	91247.2
P35573;P35573-2;P35573-3	P35573	AGL	Glycogen debranching enzyme;4-alpha-glucanotransferase;Amylo-alpha-1,6-glucosidase	106273		P09001;H0Y9G6;E7ETU7;E9PF06;D6RC14	P09001;H0Y9G6;E7ETU7;E9PF06;D6RC14	39S ribosomal protein L3, mitochondrial	MRPL3	217699
Q9P2T1;H0YMB3;H0YLV5;A0A087WWM4;F8WAN9;H0YNJ6;Q9P2T1-2;Q9P2T1-3;H0YMR9;H0YMV5;H0YNH0;A0A0B4J281;H0YMG3;H0YKK3;H0YN74;P36959	Q9P2T1	GMPR2;GMPR	GMP reductase 2;GMP reductase;GMP reductase 1	106324		Q8NHX9;E7ETX0	Q8NHX9;E7ETX0	Two pore calcium channel protein 2	TPCN2	2062.31
Q9NRN9;B8ZZE3;B8ZZC8;B8ZZY8;E7EMN2;F5H4E8;A0A087WVY0	Q9NRN9	METTL5	Methyltransferase-like protein 5	106395		Q9Y6E2;E7ETZ4;Q75MG1;B5MCH7;B5MCE7;E9PFD4;E7EMS9;E9PFE3;C9JF98;F8WDX8;Q9Y6E2-2	Q9Y6E2;E7ETZ4;Q75MG1;B5MCH7;B5MCE7;E9PFD4	Basic leucine zipper and W2 domain-containing protein 2	BZW2	1002340
Q9BXW7;Q9BXW7-2	Q9BXW7	CECR5	Cat eye syndrome critical region protein 5	106416		Q9NR81;Q9NR81-2;E7EU49;E9PG37;Q9NR81-3;C9J586;Q9NR81-4;C9J609;C9JNF2;H7C4P0;C9J5K8	Q9NR81;Q9NR81-2;E7EU49;E9PG37;Q9NR81-3;C9J586;Q9NR81-4	Rho guanine nucleotide exchange factor 3	ARHGEF3	2253.81
P52735-3;P52735;P52735-2	P52735-3	VAV2	Guanine nucleotide exchange factor VAV2	106531		P68400;E7EU96;Q5U5J2;Q8NEV1;P68400-2;A0A087WY74;V9GYA2;V9GY80	P68400;E7EU96;Q5U5J2;Q8NEV1;P68400-2	Casein kinase II subunit alpha;Casein kinase II subunit alpha 3	CSNK2A1;CSNK2A3	518382
Q9H2P9;A0A087WXP7;Q9H2P9-3;Q9H2P9-2;Q9H2P9-6;Q9H2P9-4;Q9H2P9-5	Q9H2P9	DPH5	Diphthine synthase	106822		E7EUF7;Q9H902-3;Q9H902;Q9H902-2;F8W897;U3KPV7	E7EUF7;Q9H902-3;Q9H902;Q9H902-2;F8W897	Receptor expression-enhancing protein;Receptor expression-enhancing protein 1	REEP1	589.392
P24928;A0A0C4DGZ0;A0A087WWE2	P24928	POLR2A	DNA-directed RNA polymerase II subunit RPB1;DNA-directed RNA polymerase	106938		E7EV07;H0Y451	E7EV07		ARHGEF4	862.903
Q8N8S7;Q8N8S7-2;Q8N8S7-3	Q8N8S7	ENAH	Protein enabled homolog	106961		Q9BTC8;E7EV10;Q9BTC8-2;E7EQY4;E9PCS8;D6W5A2;E9PF88	Q9BTC8;E7EV10;Q9BTC8-2;E7EQY4;E9PCS8;D6W5A2	Metastasis-associated protein MTA3	MTA3	14188.9
P50552;K7EM16	P50552	VASP	Vasodilator-stimulated phosphoprotein	107278		E7EV46;Q8N328	E7EV46;Q8N328	PiggyBac transposable element-derived protein 3	ERCC6-PGBD3;PGBD3	465.506
Q9NVG8;Q9NVG8-2	Q9NVG8	TBC1D13	TBC1 domain family member 13	107311		Q5BKX6;Q5BKX6-3;E7EV90;Q5BKX6-2	Q5BKX6;Q5BKX6-3;E7EV90;Q5BKX6-2	Solute carrier family 45 member 4	SLC45A4	123.358
Q8NFW8	Q8NFW8	CMAS	N-acylneuraminate cytidylyltransferase	108075		E7EVA0;P27816;P27816-2;P27816-4;P27816-5;B5MEG9;H7C4C5;H7C456;P27816-7;P27816-3	E7EVA0;P27816	Microtubule-associated protein;Microtubule-associated protein 4	MAP4	608106
Q5VTR2;C9JWJ4;C9J0A5;C9JXC9	Q5VTR2	RNF20	E3 ubiquitin-protein ligase BRE1A	108204		E7EVB6;O60941;O60941-6;O60941-7;E9PEY4;O60941-4;O60941-5;O60941-2;M0QZ28;Q9Y4J8-6;Q9Y4J8-10;Q9Y4J8-11;Q9Y4J8-8;Q9Y4J8-12;M0R021;K7ERH7;F8WD22;E9PE76;E7ES64;M0R0C4;F8W9U0	E7EVB6;O60941;O60941-6;O60941-7;E9PEY4;O60941-4;O60941-5;O60941-2	Dystrobrevin;Dystrobrevin beta	DTNB	4771.34
P11717	P11717	IGF2R	Cation-independent mannose-6-phosphate receptor	108238		E7EVH7;Q07866;Q07866-2;G3V2E7;G3V3H3;Q07866-3;Q07866-5;Q07866-10;H0YJT3;G3V2P7;Q96IL0;H0YGB8;H0YJK3;G3V4L6;H7C2Z1;H7BZ67	E7EVH7;Q07866;Q07866-2;G3V2E7;G3V3H3;Q07866-3;Q07866-5;Q07866-10	Kinesin light chain 1	KLC1	1268.18
P50613;D6RAD4;D6RFL0;D6RGG9;D6RI01;D6R9Z2;D6RF14;D6RIG9;A0A0D9SFW9	P50613	CDK7	Cyclin-dependent kinase 7	108241		E7EVJ5;Q96F07-2;Q96F07;H7C229;E7EW33;A0A087WWZ1;A0A087WTQ3;A0A087WVE1;A0A087X0D6;A0A087WZL7;A0A087WV63;A0A087WWY5	E7EVJ5;Q96F07-2;Q96F07;H7C229;E7EW33	Cytoplasmic FMR1-interacting protein 2	CYFIP2	11054.6
Q99653;H0YNG9;H0YKE7;F5GX29;H0YLX1	Q99653	CHP1	Calcineurin B homologous protein 1	108394		Q9H5I5;Q9H5I5-4;E7EVM7;Q9H5I5-2;J3KRQ5;V9GZ18;J3KSM7;Q9H5I5-3	Q9H5I5;Q9H5I5-4;E7EVM7;Q9H5I5-2	Piezo-type mechanosensitive ion channel component 2;Piezo-type mechanosensitive ion channel component	PIEZO2	2404.14
Q9Y2A7;Q9Y2A7-2	Q9Y2A7	NCKAP1	Nck-associated protein 1	108645		E7EVX2	E7EVX2		GOLGA4	1307.56
Q9Y394;Q9Y394-2	Q9Y394	DHRS7	Dehydrogenase/reductase SDR family member 7	108813		E7EVY3;H0Y9H6;A0A0A0MR45;H0YD33	E7EVY3;H0Y9H6;A0A0A0MR45;H0YD33		CAST	575.551
O60508;Q5SRN1	O60508	CDC40	Pre-mRNA-processing factor 17	109179		Q76L83;E7EWD6;Q76L83-2	Q76L83;E7EWD6;Q76L83-2	Putative Polycomb group protein ASXL2	ASXL2	5539.63
Q01844;H7BY36;A0A0D9SFL3;B0QYK0;C9JGE3;Q01844-2;Q01844-6;Q01844-3;Q01844-5	Q01844	EWSR1	RNA-binding protein EWS	109669		Q8WUP2;E7EWE8;Q8WUP2-3;Q8WUP2-2;D6RAI6;E7EPI5;E7EN81;D6R9I4;D6RA19	Q8WUP2;E7EWE8;Q8WUP2-3;Q8WUP2-2;D6RAI6;E7EPI5;E7EN81	Filamin-binding LIM protein 1	FBLIM1	1845.25
Q96ND0;K7EK00	Q96ND0	FAM210A	Protein FAM210A	109939		O43674;E7EWP0;H0Y886;O43674-2	O43674;E7EWP0;H0Y886;O43674-2	NADH dehydrogenase [ubiquinone] 1 beta subcomplex subunit 5, mitochondrial	NDUFB5	309782
O95639;O95639-2;O95639-3;C9K0K2;B7Z7B0;H7C016	O95639	CPSF4	Cleavage and polyadenylation specificity factor subunit 4	110700		O15021;E7EWQ5;J3QT34;O15021-2;O15021-3;O15021-1;H7C1I9;D6RAK1	O15021;E7EWQ5;J3QT34;O15021-2;O15021-3;O15021-1;H7C1I9	Microtubule-associated serine/threonine-protein kinase 4	MAST4	4502.57
O43823	O43823	AKAP8	A-kinase anchor protein 8	110955		P23588;E7EX17;P23588-2;F8VX11;F8VP89;F8W0K0;F8VSC7;F8VYE9;F8VRU1;REV__F8VX11;REV__P23588-2;REV__P23588;REV__E7EX17	P23588;E7EX17;P23588-2;F8VX11	Eukaryotic translation initiation factor 4B	EIF4B	1305612
Q9NZM5	Q9NZM5	GLTSCR2	Glioma tumor suppressor candidate region gene 2 protein	111495		Q05682-3;E7EX44;Q05682-6;Q05682-2;C9JEK3;C9JE79;F8WE61	Q05682-3;E7EX44;Q05682-6;Q05682-2	Caldesmon	CALD1	566435
Q8NCA5;E9PH82;Q8NCA5-2	Q8NCA5	FAM98A	Protein FAM98A	111523		E7EX90;Q14203-3;Q14203-4;Q14203;Q14203-6;Q14203-5;Q14203-2;Q6AWB1;E7EWF7;C9JJD0;C9J1B7;C9JZA4;C9JTE5;C9JJN7;C9JKG6;E9PCY0;C9JUI8	E7EX90;Q14203-3;Q14203-4;Q14203;Q14203-6;Q14203-5;Q14203-2;Q6AWB1	Dynactin subunit 1	DCTN1;DKFZp686E0752	265401
Q92797;A0A087WUE9;M0R3C7;Q92797-2	Q92797	SYMPK	Symplekin	111764		Q8WVB6;Q8WVB6-2;E7EXA6;A0A0D9SF58;Q8WVB6-3;F8WCC1;H0Y7D3	Q8WVB6;Q8WVB6-2;E7EXA6;A0A0D9SF58;Q8WVB6-3	Chromosome transmission fidelity protein 18 homolog	CHTF18	34723.7
P51812;B1AXG1	P51812	RPS6KA3	Ribosomal protein S6 kinase alpha-3	112170		E9PAV3;F8VZJ2;H0YHX9;Q13765;E9PAV3-2;F8W0W4;F8W1N5;F8VNW4;F8VZ58	E9PAV3;F8VZJ2;H0YHX9;Q13765;E9PAV3-2;F8W0W4;F8W1N5;F8VNW4	Nascent polypeptide-associated complex subunit alpha, muscle-specific form;Nascent polypeptide-associated complex subunit alpha	NACA	3791938
Q9NVU7;E7EW05;Q9NVU7-2	Q9NVU7	SDAD1	Protein SDA1 homolog	112797		E9PB61	E9PB61		ALYREF	870375
Q9BVC5;C9J4K0;Q9BVC5-2	Q9BVC5	C2orf49	Ashwin	112831		Q53H12;E9PC15;E9PG39	Q53H12;E9PC15;E9PG39	Acylglycerol kinase, mitochondrial	AGK	259553
P13807;P13807-2	P13807	GYS1	Glycogen [starch] synthase, muscle	113482		P53667;E9PC47;P53667-4;P53667-2;P53667-3	P53667;E9PC47;P53667-4;P53667-2	LIM domain kinase 1	LIMK1	4809.1
Q15819;G3V113;H0YBP9;H0YBX6	Q15819	UBE2V2	Ubiquitin-conjugating enzyme E2 variant 2	113507		E9PC62;O95319-4;O95319-3;O95319;V9GYD9;Q5VZZ6;O95319-5;O95319-2;V9GY47	E9PC62;O95319-4;O95319-3;O95319;V9GYD9;Q5VZZ6;O95319-5;O95319-2	CUGBP Elav-like family member 2	CELF2	9913.6
O95758;O95758-4;O95758-7;O95758-1;O95758-6;O95758-5	O95758	PTBP3	Polypyrimidine tract-binding protein 3	114187		P17029;E9PC66;B3KRF7	P17029;E9PC66;B3KRF7	Zinc finger protein with KRAB and SCAN domains 1	ZKSCAN1	16982.8
Q9H7C9;E9PNP3;E9PR47	Q9H7C9	AAMDC	Mth938 domain-containing protein	114194		Q13144;E9PC74;H7C2X0;C9JRD9	Q13144;E9PC74	Translation initiation factor eIF-2B subunit epsilon	EIF2B5	98539
P42226;G3V5I8;G3V568;G3V370;G3V5K5	P42226	STAT6	Signal transducer and activator of transcription 6	114603		P24821;F5H7V9;E9PC84;J3QSU6;P24821-6;P24821-5;P24821-2;P24821-3;P24821-4	P24821;F5H7V9;E9PC84;J3QSU6;P24821-6;P24821-5;P24821-2;P24821-3;P24821-4	Tenascin	TNC	132.213
Q9Y676	Q9Y676	MRPS18B	28S ribosomal protein S18b, mitochondrial	114779		Q9Y2E5;E9PCD7;H0YA68;Q9Y2E5-2	Q9Y2E5;E9PCD7;H0YA68;Q9Y2E5-2	Epididymis-specific alpha-mannosidase;Alpha-mannosidase	MAN2B2	70.1151
P35269;M0QXD6	P35269	GTF2F1	General transcription factor IIF subunit 1	114854		Q02338;E9PCG9;H7C2W1;C9K0G7;C9JM78;C9JQ90	Q02338;E9PCG9	D-beta-hydroxybutyrate dehydrogenase, mitochondrial	BDH1	96.6884
P30260;P30260-2;G5EA36;I3L394	P30260	CDC27	Cell division cycle protein 27 homolog	114950		P51636;E9PCT3;P51636-3;P51636-2	P51636;E9PCT3;P51636-3;P51636-2	Caveolin-2;Caveolin	CAV2	5592.94
Q12824;Q12824-2;G5E975;B5MCL5	Q12824	SMARCB1	SWI/SNF-related matrix-associated actin-dependent regulator of chromatin subfamily B member 1	115058		E9PCW1;A0A087WYX5;B4DQA8	E9PCW1;A0A087WYX5;B4DQA8	Golgi SNAP receptor complex member 1	GOSR1	43837.4
O00186	O00186	STXBP3	Syntaxin-binding protein 3	115060		Q96AX9;E9PD12;Q96AX9-4;Q96AX9-5;Q96AX9-2;Q96AX9-12;Q96AX9-11;Q96AX9-14;H0YAM8;Q96AX9-7;Q96AX9-3;Q96AX9-13;F2Z2L2;Q96AX9-6;D6RAZ0;Q96AX9-10;Q96AX9-8;Q96AX9-9;J3QR95;D6RED3;D6RFJ2;D6RE96;J3QLE0;D6R9Q6	Q96AX9;E9PD12;Q96AX9-4;Q96AX9-5;Q96AX9-2;Q96AX9-12;Q96AX9-11;Q96AX9-14;H0YAM8;Q96AX9-7;Q96AX9-3;Q96AX9-13;F2Z2L2;Q96AX9-6;D6RAZ0;Q96AX9-10;Q96AX9-8;Q96AX9-9	E3 ubiquitin-protein ligase MIB2	MIB2	1979.19
P51532;Q9HBD4;A0A0A0MT49;P51532-5;P51532-2;P51532-3;P51532-4	P51532	SMARCA4	Transcription activator BRG1	115302		Q92540;E9PD50;Q92540-2;Q92540-5;Q92540-4;B1ALB4;E9PEK3;D6RAD0;E9PBK2	Q92540;E9PD50;Q92540-2;Q92540-5;Q92540-4;B1ALB4	Protein SMG7	SMG7	10315.3
P78316;E9PFK5;P78316-2	P78316	NOP14	Nucleolar protein 14	115497		E9PD55;E9PDJ2;P53805;P53805-2;V9GYW9;P53805-3	E9PD55;E9PDJ2;P53805;P53805-2;V9GYW9	Calcipressin-1	RCAN1	1261.04
Q13620-1;Q13620;K4DI93;Q13620-3	Q13620-1	CUL4B	Cullin-4B	115593		O43795;E9PDF6;O43795-2;H7C2Y7;E7EQD9;C9JYW1;C9JUP5;C9K0I9	O43795;E9PDF6;O43795-2	Unconventional myosin-Ib	MYO1B	59722.3
Q9NTI5;Q9NTI5-2	Q9NTI5	PDS5B	Sister chromatid cohesion protein PDS5 homolog B	115905		E9PDK2;A0A0A0MRZ1;Q9H9P5;Q9H9P5-3;Q9H9P5-1;A0A0A0MSC7;Q9H9P5-2;Q9H9P5-5	E9PDK2;A0A0A0MRZ1;Q9H9P5	Putative E3 ubiquitin-protein ligase UNKL	UNKL	514.829
Q9Y5K8;G3V559;H0YJS0;H0YJH8;G3V2S6	Q9Y5K8	ATP6V1D	V-type proton ATPase subunit D	115970		Q05084;E9PDL4;Q05084-3;Q05084-2;B9ZVM7;E7ENI6;Q6LCR0;C9J3Y4;C9IZC7;F8WET5;Q6LCT9;C9J8Y3	Q05084;E9PDL4;Q05084-3;Q05084-2;B9ZVM7;E7ENI6	Islet cell autoantigen 1	ICA1	1150.34
Q15042;Q15042-4;Q15042-3	Q15042	RAB3GAP1	Rab3 GTPase-activating protein catalytic subunit	116046		E9PDP5;H7C2F5;Q8IWZ3-2;H3BLS9;Q8IWZ3-5;Q8IWZ3-3	E9PDP5		ANKHD1	1337.11
Q92947;Q92947-2;K7ESA6;K7EQ99	Q92947	GCDH	Glutaryl-CoA dehydrogenase, mitochondrial	116094		E9PEB9;F6QMI7;E9PHM6;E7ERU0;E7ETB9;Q5T0V7;Q03001-10;H0YC82;H0YBX0;E7ERX3;H0YAT7;E7ESK0;Q03001-11	E9PEB9;F6QMI7;E9PHM6;E7ERU0		DST	20324
O94992	O94992	HEXIM1	Protein HEXIM1	116134		P98196;E9PEJ6;H0Y547;H0Y8F0;A2A3G9	P98196;E9PEJ6;H0Y547	Probable phospholipid-transporting ATPase IH;Phospholipid-transporting ATPase	ATP11A	74993.6
Q99575;E5RK39	Q99575	POP1	Ribonucleases P/MRP protein subunit POP1	116387		Q8WYH8;E9PEN0;Q8WYH8-2	Q8WYH8;E9PEN0;Q8WYH8-2	Inhibitor of growth protein 5	ING5	13686.6
Q16775;H3BPK3;Q16775-2;H3BPQ4	Q16775	HAGH	Hydroxyacylglutathione hydrolase, mitochondrial	116503		O14786;E9PEP6;E7EX60;Q5T7F0;O14786-3;O14786-2;Q5JWQ4;Q5JWQ6;V9GYL7;H0Y4A0	O14786;E9PEP6;E7EX60;Q5T7F0;O14786-3;O14786-2;Q5JWQ4;Q5JWQ6	Neuropilin-1	NRP1	5644.31
Q9H6Z4-2;B7Z7F3;Q9H6Z4;Q9H6Z4-3;K7EN31	Q9H6Z4-2	RANBP3	Ran-binding protein 3	116674		P17010;E9PEP7;P17010-2;P17010-3;P08048;P08048-2;P08048-3;Q9Y462;Q9Y462-2;Q9Y462-3	P17010;E9PEP7;P17010-2;P17010-3;P08048;P08048-2;P08048-3	Zinc finger X-chromosomal protein;Zinc finger Y-chromosomal protein	ZFX;ZFY	5654.67
Q06265;Q06265-2;D6RIY6;Q06265-3;Q06265-4	Q06265	EXOSC9	Exosome complex component RRP45	117209		O15530;E9PER6;O15530-3;O15530-4;O15530-5;Q6A1A2;H3BQ10;H3BPW1	O15530;E9PER6;O15530-3;O15530-4;O15530-5;Q6A1A2	3-phosphoinositide-dependent protein kinase 1;Putative 3-phosphoinositide-dependent protein kinase 2	PDPK1;PDPK2P	24664.6
Q7Z4S6;Q7Z4S6-5;Q7Z4S6-3;Q7Z4S6-2;Q7Z4S6-4;Q7Z4S6-6;H0YHT2	Q7Z4S6	KIF21A	Kinesin-like protein KIF21A	117798		P09622;E9PEX6;P09622-2;P09622-3;F8WDM5;F2Z2E3	P09622;E9PEX6;P09622-2;P09622-3	Dihydrolipoyl dehydrogenase, mitochondrial;Dihydrolipoyl dehydrogenase	DLD	1946044
P51003;G3XAH6;G3V2A0;H0YJL4	P51003	PAPOLA	Poly(A) polymerase alpha	117823		Q8IWT3;E9PEZ1;Q8IWT3-3	Q8IWT3;E9PEZ1;Q8IWT3-3	Cullin-9	CUL9	711.299
Q9NZI8;Q9NZI8-2	Q9NZI8	IGF2BP1	Insulin-like growth factor 2 mRNA-binding protein 1	117909		Q9UPP5;E9PEZ5;Q9UPP5-2	Q9UPP5;E9PEZ5;Q9UPP5-2	Uncharacterized protein KIAA1107	KIAA1107	53.184
Q9Y450;J3QT46;Q9Y450-4;B7Z524;H0YDX7;H0YES5	Q9Y450	HBS1L	HBS1-like protein	117994		Q9Y4P3;E9PF19;Q96E41;A0A087WXC6;F8WCR3;F8WDI9	Q9Y4P3;E9PF19;Q96E41	Transducin beta-like protein 2	TBL2	318529
O43148;O43148-2;K7EP06;K7ERH6	O43148	RNMT	mRNA cap guanine-N7 methyltransferase	118680		H0YAY3;E9PF32;A2RUS2;A2RUS2-2;B3KRG7;E5RHH2;E5RI43;E5RIR7;E5RJ42;A2RUS2-4;H0YBH5;H0YBK9;A2RUS2-3	H0YAY3;E9PF32;A2RUS2;A2RUS2-2	DENN domain-containing protein 3	DENND3	4397.52
P00813;F5GXW0	P00813	ADA	Adenosine deaminase	118900		E9PFB9;Q5T9S5;J3KP97;Q5T9S5-2;Q5T9S2;H0YCD6;REV__O60282-2	E9PFB9;Q5T9S5;J3KP97;Q5T9S5-2	Coiled-coil domain-containing protein 18	CCDC18	7248.88
Q9UBU8;Q9UBU8-2;H0YMJ0;H0YLJ3;B3KTM8;H0YNE0	Q9UBU8	MORF4L1	Mortality factor 4-like protein 1	119012		Q9UHL9;E9PFE2;Q9UHL9-2;Q9UHL9-3;H7C4Q8	Q9UHL9;E9PFE2;Q9UHL9-2;Q9UHL9-3	General transcription factor II-I repeat domain-containing protein 1	GTF2IRD1	6169.49
P57076;C9JX57;D3DSE6;C9J818;F8VZ95;Q9NX33	P57076	C21orf59	UPF0769 protein C21orf59	119907		Q9UJ41;E9PFK9;Q9UJ41-2;Q9UJ41-4;Q9UJ41-3;Q3HKR1;A0A0A0MSJ3;V9GYI8	Q9UJ41;E9PFK9;Q9UJ41-2;Q9UJ41-4;Q9UJ41-3;Q3HKR1;A0A0A0MSJ3	Rab5 GDP/GTP exchange factor	RABGEF1	52503.6
Q9NVS9;Q9NVS9-3;J3QQV6;Q9NVS9-2;Q9NVS9-4	Q9NVS9	PNPO	Pyridoxine-5-phosphate oxidase	119923		Q14738;E9PFR3;Q14738-2;H0Y8C4;Q14738-3;H7C5Q9	Q14738;E9PFR3;Q14738-2;H0Y8C4;Q14738-3	Serine/threonine-protein phosphatase 2A 56 kDa regulatory subunit delta isoform	PPP2R5D	327622
Q05639	Q05639	EEF1A2	Elongation factor 1-alpha 2	120600		O94868;E9PG19;O94868-2;E7ENZ2;O94868-3;B8ZZW8;H0YG35;C9JM66;H0Y6M2	O94868;E9PG19;O94868-2;E7ENZ2;O94868-3	F-BAR and double SH3 domains protein 2	FCHSD2	11208.5
Q9H788;Q9H788-2;H0YAT1	Q9H788	SH2D4A	SH2 domain-containing protein 4A	120694		P20936;E9PGC0;P20936-2;P20936-4;P20936-3	P20936;E9PGC0;P20936-2;P20936-4	Ras GTPase-activating protein 1	RASA1	26455.2
Q14108;Q14108-2;D6RDG0	Q14108	SCARB2	Lysosome membrane protein 2	120889		Q15262;Q5TG12;E9PGC5;Q15262-2;Q15262-3;Q15262-4;H0YDP9;H0Y6V4;H0Y6P5;E9PRW2	Q15262;Q5TG12;E9PGC5;Q15262-2;Q15262-3;Q15262-4	Receptor-type tyrosine-protein phosphatase kappa;Protein-tyrosine-phosphatase	PTPRK	4236.73
O00139;O00139-2;O00139-1;O00139-5;O00139-4;D6R9M0	O00139	KIF2A	Kinesin-like protein KIF2A	121224		P78559;E9PGC8;P78559-2;P46821	P78559;E9PGC8;P78559-2	Microtubule-associated protein 1A;MAP1A heavy chain;MAP1 light chain LC2	MAP1A	3398.97
Q9H0R4;K7ER15;Q9H0R4-2;K7EMY7	Q9H0R4	HDHD2	Haloacid dehalogenase-like hydrolase domain-containing protein 2	121462		E9PGF5;Q9HBL0;A0A087WWW7;E9PF55;H0Y4U1	E9PGF5;Q9HBL0;A0A087WWW7;E9PF55;H0Y4U1	Tensin-1	TNS1	23292.6
Q9Y4X5;A0A087WT96	Q9Y4X5	ARIH1	E3 ubiquitin-protein ligase ARIH1	121465		Q96H78;E9PGQ0	Q96H78;E9PGQ0	Solute carrier family 25 member 44	SLC25A44	1211.79
Q14160;Q14160-3;Q14160-2	Q14160	SCRIB	Protein scribble homolog	121807		Q15631;E9PGT1;H7C1D4;Q15631-2	Q15631;E9PGT1;H7C1D4;Q15631-2	Translin	TSN	421151
Q8NB90;Q8NB90-3;Q8NB90-2	Q8NB90	SPATA5	Spermatogenesis-associated protein 5	122019		Q99627;E9PGT6;Q99627-2;H7C3S9;F8WEF2	Q99627;E9PGT6;Q99627-2	COP9 signalosome complex subunit 8	COPS8	182324
Q13042;Q5T8C6;Q13042-4;Q13042-3;Q13042-2	Q13042	CDC16	Cell division cycle protein 16 homolog	122150		Q9Y6M9;E9PH64;E7EWZ0;E9PF49	Q9Y6M9;E9PH64;E7EWZ0;E9PF49	NADH dehydrogenase [ubiquinone] 1 beta subcomplex subunit 9	NDUFB9	495435
O43414;H0Y4B0;O43414-3;O43414-2;F6QUN3	O43414	ERI3	ERI1 exoribonuclease 3	122209		Q9Y4E5;E9PH99;Q9Y4E5-2;D6RIA1	Q9Y4E5;E9PH99;Q9Y4E5-2	Zinc finger protein 451	ZNF451	23530.9
Q8NBF2	Q8NBF2	NHLRC2	NHL repeat-containing protein 2	122884		Q9Y6X2;E9PHH8;E7ESB4;U3KQV1	Q9Y6X2;E9PHH8	E3 SUMO-protein ligase PIAS3	PIAS3	374.76
O43264;O43264-2	O43264	ZW10	Centromere/kinetochore protein zw10 homolog	123095		P28290;E9PHV5;P28290-2;P28290-3;E7EUL7;H7BZ26	P28290;E9PHV5;P28290-2;P28290-3;E7EUL7	Sperm-specific antigen 2	SSFA2	11166.5
E7EPN9;Q9Y520-7;Q9Y520-2;A0A0A0MS30;Q9Y520;Q9Y520-6;Q9Y520-4;Q9Y520-5;Q9Y520-3;P48634;P48634-2;P48634-4;P48634-3	E7EPN9	PRRC2C;PRRC2A	Protein PRRC2C;Protein PRRC2A	123195		Q12866;E9PHX8;H7C3L9;A0A087WZQ5	Q12866;E9PHX8;H7C3L9;A0A087WZQ5	Tyrosine-protein kinase Mer;Receptor protein-tyrosine kinase	MERTK	587.047
Q9NUJ1;Q9NUJ1-3	Q9NUJ1	ABHD10	Mycophenolic acid acyl-glucuronide esterase, mitochondrial	123421		P11117;E9PHY0;E9PQY3;E9PP23;B7Z7D2;E9PKW9;E9PQW9;B7Z6U3;P11117-2	P11117;E9PHY0;E9PQY3;E9PP23;B7Z7D2;E9PKW9;E9PQW9;B7Z6U3;P11117-2	Lysosomal acid phosphatase	ACP2	73220.9
P55795	P55795	HNRNPH2	Heterogeneous nuclear ribonucleoprotein H2	123865		Q8NDA8;E9PHY8;Q8NDA8-2;Q8NDA8-7;Q8NDA8-4;Q8NDA8-6;Q8NDA8-5;Q8NDA8-3	Q8NDA8;E9PHY8;Q8NDA8-2	Maestro heat-like repeat-containing protein family member 1	MROH1	1686.87
Q16774;B1ANH5;B1ANH0;B1ANG9;Q16774-2;B1ANH6;B1ANH2;B1ANH3;Q16774-3	Q16774	GUK1	Guanylate kinase	124280		Q9BT17;U3KQ69;E9PI62;E7EVK2;Q9BT17-2	Q9BT17;U3KQ69;E9PI62;E7EVK2;Q9BT17-2	Mitochondrial ribosome-associated GTPase 1;Mitochondrial GTPase 1	MTG1	34187.6
Q1ED39;H3BMC9	Q1ED39	KNOP1	Lysine-rich nucleolar protein 1	124342		E9PIE4	E9PIE4		MTCH2	18046.8
Q9Y446;Q9Y446-2	Q9Y446	PKP3	Plakophilin-3	124472		Q6ZUM4;E9PIR1;E9PNT2;Q6ZUM4-2;Q6ZUM4-3;A0A0C4DGE6;E9PNX6;Q6ZUM4-4	Q6ZUM4;E9PIR1;E9PNT2;Q6ZUM4-2;Q6ZUM4-3;A0A0C4DGE6	Rho GTPase-activating protein 27	ARHGAP27	1791.23
P57081;P57081-2;P57081-3	P57081	WDR4	tRNA (guanine-N(7)-)-methyltransferase non-catalytic subunit WDR4	124786		E9PJ04;H0YCG1;E9PIL8	E9PJ04;H0YCG1		SF3B2	1591.18
Q9NW82	Q9NW82	WDR70	WD repeat-containing protein 70	124802		Q9P1Y6;E9PJ24;F8WEF5;Q9P1Y6-3;Q9P1Y6-2	Q9P1Y6;E9PJ24;F8WEF5;Q9P1Y6-3;Q9P1Y6-2	PHD and RING finger domain-containing protein 1	PHRF1	2062.4
Q5TBB1;A0A087WXR7	Q5TBB1	RNASEH2B	Ribonuclease H2 subunit B	125074		Q5BJD5;E9PJ42;Q5BJD5-3;Q5BJD5-2	Q5BJD5;E9PJ42;Q5BJD5-3;Q5BJD5-2	Transmembrane protein 41B	TMEM41B	23793.3
O15427	O15427	SLC16A3	Monocarboxylate transporter 4	125759		Q9NUJ3;E9PJ55;H0YES4;R4GNF5;E9PP52	Q9NUJ3;E9PJ55	T-complex protein 11-like protein 1	TCP11L1	36979.7
Q9H0B6;Q9H0B6-2;A8MZ87;Q07866-6;G3V3H3;G3V5R9;Q07866;Q07866-4;Q07866-7;Q07866-2;G3V2E7;E7EVH7;Q07866-8;Q07866-3;Q07866-5;Q07866-10;Q07866-9;G5E9S8;F8W6L3	Q9H0B6	KLC2;KLC1	Kinesin light chain 2;Kinesin light chain 1	128446		O75387;E9PJ68;O75387-2	O75387;E9PJ68;O75387-2	Large neutral amino acids transporter small subunit 3	SLC43A1	395.291
Q07866;Q07866-4;Q07866-6;Q07866-7;Q07866-2;G5E9S8;G3V2E7;F8W6L3;G3V3H3;G3V5R9;E7EVH7;Q07866-8;Q07866-3;Q07866-5;Q07866-10;Q07866-9;Q9H0B6;Q9H0B6-2;A8MZ87	Q07866	KLC1;KLC2	Kinesin light chain 1;Kinesin light chain 2	128446		E9PJD7;Q6ZMK1;Q6ZMK1-2;E9PQ42;Q6ZMK1-4	E9PJD7;Q6ZMK1;Q6ZMK1-2;E9PQ42	Cysteine and histidine-rich protein 1	CYHR1	15644.5
Q07866-6;G3V3H3;G3V5R9;Q07866;Q07866-4;Q07866-7;Q07866-2;G3V2E7;E7EVH7;Q07866-8;Q07866-3;Q07866-5;Q07866-10;Q07866-9;G5E9S8;F8W6L3;G3V2P7	Q07866-6	KLC1	Kinesin light chain 1	128446		Q9HCU9;E9PPD1;E9PJF5;H0YCF7;G5E9I4	Q9HCU9;E9PPD1;E9PJF5;H0YCF7;G5E9I4	Breast cancer metastasis-suppressor 1	BRMS1	8010.49
P25490;Q96MM3	P25490	YY1;ZFP42	Transcriptional repressor protein YY1;Zinc finger protein 42 homolog	128482		E9PJH1;E9PPI6;E9PMF1	E9PJH1;E9PPI6		MKNK1	4688.89
Q9HCU5;B5MC98	Q9HCU5	PREB	Prolactin regulatory element-binding protein	128503		Q9H936;E9PJH7;A0A0D9SFE1;A0A0D9SEI9;K4DIB8;K4DIA8;Q9H1K4;K4DIB6;K4DIB3;E9PS95;A0A0D9SFA8;K4DIB0;K4DIA2;A0A0D9SG84;E9PI74;E9PQ36;E9PJY0;A0A0A6YYN8	Q9H936;E9PJH7;A0A0D9SFE1;A0A0D9SEI9;K4DIB8;K4DIA8	Mitochondrial glutamate carrier 1	SLC25A22	156890
Q5BKZ1;A0A0A0MRN4;Q5BKZ1-3	Q5BKZ1	ZNF326	DBIRD complex subunit ZNF326	128765		Q9UK99;E9PJM3;Q9UK99-3;Q9UK99-2;E9PL46;B4E3U2;G3V1E0;Q49AF1	Q9UK99;E9PJM3;Q9UK99-3;Q9UK99-2;E9PL46;B4E3U2;G3V1E0	F-box only protein 3	FBXO3	33887.9
Q9GZR7;Q9GZR7-2	Q9GZR7	DDX24	ATP-dependent RNA helicase DDX24	129492		O75676;E9PJN1;O75676-2;A0A0A6YYC0;E9PKU3	O75676;E9PJN1;O75676-2;A0A0A6YYC0	Ribosomal protein S6 kinase alpha-4;Ribosomal protein S6 kinase	RPS6KA4	34147.2
Q3MHD2;Q3MHD2-2	Q3MHD2	LSM12	Protein LSM12 homolog	129867		E9PJN9	E9PJN9		RPS3	174698
Q9NUI1;Q9NUI1-3;Q4VXZ8	Q9NUI1	DECR2	Peroxisomal 2,4-dienoyl-CoA reductase	130279		Q53GL7;E9PK67;E9PNI7;E9PPE7;E9PJI2;E9PPV8;F8W8G7;E9PM86;E9PSE7;E9PIA6;E9PIK9;E9PQQ6;E9PPU2;E9PSG8;E9PLE8	Q53GL7;E9PK67;E9PNI7;E9PPE7	Poly [ADP-ribose] polymerase 10	PARP10	6796.07
Q8WVY7	Q8WVY7	UBLCP1	Ubiquitin-like domain-containing CTD phosphatase 1	130565		Q9NYF8-3;E9PK91;E9PQN2;E9PKI6;E9PK09;E9PJA7;H0YF63;H0YF00	Q9NYF8-3;E9PK91;E9PQN2;E9PKI6;E9PK09	Bcl-2-associated transcription factor 1	BCLAF1	3584.19
O60739	O60739	EIF1B	Eukaryotic translation initiation factor 1b	130666		E9PKC0;Q6IQ23;E9PL74;E9PIK1	E9PKC0;Q6IQ23	Pleckstrin homology domain-containing family A member 7	PLEKHA7	5118.26
P52294;C9J352;C9JWD9;F2Z3G4;C9J4U1;C9JYI4	P52294	KPNA1	Importin subunit alpha-5;Importin subunit alpha-5, N-terminally processed	130909		Q99873;Q99873-4;E9PKG1;H7C2I1;Q99873-3;Q99873-2;E9PIX6;A0A087X1W2;E9PQ98;E9PNR9;H0YDE4;Q9NR22;Q9NR22-2;E9PMZ2;E9PMW9;E9PI83	Q99873;Q99873-4;E9PKG1;H7C2I1;Q99873-3;Q99873-2;E9PIX6;A0A087X1W2;E9PQ98;E9PNR9;H0YDE4	Protein arginine N-methyltransferase 1	PRMT1	1675795
P55081	P55081	MFAP1	Microfibrillar-associated protein 1	131063		P17480-2;E9PKP7	P17480-2;E9PKP7	Nucleolar transcription factor 1	UBTF	2577.03
O43865;O43865-2	O43865	AHCYL1	Putative adenosylhomocysteinase 2	131161		O96033;E9PKT9	O96033;E9PKT9	Molybdopterin synthase sulfur carrier subunit	MOCS2	287947
P35658;P35658-2;P35658-3;P35658-4;P35658-5	P35658	NUP214	Nuclear pore complex protein Nup214	131379		E9PL24;A0A0C4DFQ0;Q5VU43-2;E9PQG4	E9PL24;A0A0C4DFQ0;Q5VU43-2;E9PQG4	Myomegalin	PDE4DIP	4751.2
Q8WWV3;Q8WWV3-2	Q8WWV3	RTN4IP1	Reticulon-4-interacting protein 1, mitochondrial	132492		E9PL57;F8VSA6;E9PS38;Q86V88;Q86V88-3;Q86V88-2	E9PL57;F8VSA6;E9PS38		NEDD8-MDP1;NEDD8	101262
O15269	O15269	SPTLC1	Serine palmitoyltransferase 1	133064		Q8N9N8;E9PLI6;E9PS76;E9PS30;E9PQD0;E9PNH5	Q8N9N8;E9PLI6;E9PS76;E9PS30;E9PQD0	Probable RNA-binding protein EIF1AD	EIF1AD	109754
Q14692	Q14692	BMS1	Ribosome biogenesis protein BMS1 homolog	133577		P55786;E9PLK3;P55786-2;A6NEC2;H0YDG0;A6NEC2-2;H0YCQ5;E9PJY4;E9PJ74;E9PPD4;A6NEC2-3;E9PRQ5;E9PJF9;E9PPZ2;E9PI82	P55786;E9PLK3;P55786-2	Puromycin-sensitive aminopeptidase	NPEPPS	764318
P27707;D6RFG8;D6RCP9	P27707	DCK	Deoxycytidine kinase	133688		P21741;E9PPJ5;E9PLM6;P21741-2	P21741;E9PPJ5;E9PLM6;P21741-2	Midkine	MDK	1941.49
Q9H2U1;E7EWK3;Q9H2U1-3;Q9H2U1-2	Q9H2U1	DHX36	ATP-dependent RNA helicase DHX36	133709		E9PLN6;O95677-5;O95677-2;O95677-4;O95677;E7ESD5;F2Z2Y1;O95677-3;Q99502;E7EQM5;A6NCB9;F8WB53;Q99502-3;Q99502-2	E9PLN6;O95677-5;O95677-2;O95677-4;O95677;E7ESD5;F2Z2Y1	Eyes absent homolog;Eyes absent homolog 4	EYA4	13941.9
Q6PGP7	Q6PGP7	TTC37	Tetratricopeptide repeat protein 37	133858		E9PLV1;Q9NQV6-2;Q9NQV6-4;Q9NQV6-6;Q9NQV6;Q9NQV6-1;Q9NQV6-5;Q9NQV6-7;E9PRS0	E9PLV1;Q9NQV6-2;Q9NQV6-4;Q9NQV6-6;Q9NQV6;Q9NQV6-1;Q9NQV6-5;Q9NQV6-7;E9PRS0	PR domain zinc finger protein 10	PRDM10	2125.59
Q52LJ0-2;Q52LJ0	Q52LJ0-2	FAM98B	Protein FAM98B	134024		Q8WVD5;E9PLX2;E9PQV2	Q8WVD5;E9PLX2;E9PQV2	RING finger protein 141	RNF141	3050.49
Q9Y371;A0A087WW40;Q9Y371-2	Q9Y371	SH3GLB1	Endophilin-B1	134584		E9PLY5	E9PLY5		MACF1	703.571
Q96TA2;Q96TA2-3;Q96TA2-2;Q96I63;R4GNA5;Q5T8D1;Q5T8D2	Q96TA2	YME1L1	ATP-dependent zinc metalloprotease YME1L1	135262		Q9H5J8;E9PM59	Q9H5J8;E9PM59	TATA box-binding protein-associated factor RNA polymerase I subunit D	TAF1D	3191.79
P57740;P57740-2;P57740-3	P57740	NUP107	Nuclear pore complex protein Nup107	135319		Q00613;E9PMQ6;Q00613-2;E9PI02;A0A087X1F9	Q00613;E9PMQ6;Q00613-2;E9PI02	Heat shock factor protein 1	HSF1	56354.3
P51692;P42229;K7EK35;P42229-2;P42226;P42226-2;P42226-3	P51692	STAT5B;STAT5A;STAT6	Signal transducer and activator of transcription 5B;Signal transducer and activator of transcription 5A;Signal transducer and activator of transcription;Signal transducer and activator of transcription 6	135833		P48509;E9PMR4;E9PRJ3	P48509;E9PMR4;E9PRJ3	CD151 antigen;Tetraspanin	CD151	44492.2
O75368	O75368	SH3BGRL	SH3 domain-binding glutamic acid-rich-like protein	136434		Q9UGK8;H0YE53;E9PMV6;H0YEL8;G3V1B4;H0YD20;E9PR50;B4DFC0;Q9UGK8-2	Q9UGK8;H0YE53;E9PMV6;H0YEL8;G3V1B4	Secretion-regulating guanine nucleotide exchange factor	SERGEF	10761
O75152;E9PQ61;E9PBY7	O75152	ZC3H11A	Zinc finger CCCH domain-containing protein 11A	136717		O00559;E9PND3;E9PN10;O00559-2;E9PJ40;E9PJ38	O00559;E9PND3;E9PN10;O00559-2;E9PJ40	Receptor-binding cancer antigen expressed on SiSo cells	EBAG9	8656.83
Q9H6R4;Q9H6R4-4;A0A0A0MRW6;Q9H6R4-2;Q9H6R4-3	Q9H6R4	NOL6	Nucleolar protein 6	137203		E9PN89	E9PN89		HSPA8	1303.26
P35914;P35914-3;P35914-2	P35914	HMGCL	Hydroxymethylglutaryl-CoA lyase, mitochondrial	137456		Q9H7C9;E9PNP3;E9PR47;E9PJP1;E9PLK9;K4DI89;Q9H7C9-3;Q9H7C9-2;E9PIQ4	Q9H7C9;E9PNP3;E9PR47	Mth938 domain-containing protein	AAMDC	114194
O75695	O75695	RP2	Protein XRP2	137486		P13987;E9PNW4;E9PR17	P13987;E9PNW4;E9PR17	CD59 glycoprotein	CD59	708951
Q9NYB0	Q9NYB0	TERF2IP	Telomeric repeat-binding factor 2-interacting protein 1	137629		E9PQ01;E9PQF9	E9PQ01		PCF11	19964.8
P49902;P49902-2;Q5JUV4;S4R3A6	P49902	NT5C2	Cytosolic purine 5-nucleotidase	137985		Q96EY5;E9PQA6;Q96EY5-3;E9PLL0;M0QZK6;Q96EY5-2;E9PLZ8	Q96EY5;E9PQA6;Q96EY5-3;E9PLL0;M0QZK6;Q96EY5-2	Multivesicular body subunit 12A	MVB12A	97318.4
Q9H993	Q9H993	ARMT1	Protein-glutamate O-methyltransferase	138095		Q86UB9;E9PQL0;Q86UB9-2	Q86UB9;E9PQL0;Q86UB9-2	Transmembrane protein 135	TMEM135	1293.93
Q7Z7K6;Q7Z7K6-3	Q7Z7K6	CENPV	Centromere protein V	138121		Q9NQP4;E9PQY2	Q9NQP4;E9PQY2	Prefoldin subunit 4	PFDN4	261093
P40855;Q5QNY5;E9PS71;B7Z8B3	P40855	PEX19	Peroxisomal biogenesis factor 19	138694		E9PQZ1;H0YE72;H0YE58;E9PKK3;E9PJD0;E9PNW6;E9PQC9	E9PQZ1;H0YE72		EEF1D	951.599
Q9NQC3;Q9NQC3-2;F8W914;Q9NQC3-3;Q9NQC3-5;Q9NQC3-4;Q9NQC3-6	Q9NQC3	RTN4	Reticulon-4;Reticulon	138787		E9PR30;E9PM49;E9PMS9;J3KN89;P35544	E9PR30;E9PM49		FAU	2850160
Q13084;A2IDC6;A2IDC7;Q4TT37	Q13084	MRPL28	39S ribosomal protein L28, mitochondrial	138866		Q9H063;E9PR76;E9PSH4;E9PJ05	Q9H063;E9PR76;E9PSH4;E9PJ05	Repressor of RNA polymerase III transcription MAF1 homolog	MAF1	14919.4
Q92544;A0A0C4DFM1	Q92544	TM9SF4	Transmembrane 9 superfamily member 4	138938		Q96NY9;H0YDU2;E9PRI1;H0YDE3;H0YDK3;E9PL60;E9PII7	Q96NY9;H0YDU2;E9PRI1;H0YDE3	Crossover junction endonuclease MUS81	MUS81	8560.03
O75691	O75691	UTP20	Small subunit processome component 20 homolog	138994		E9PRJ8;P60033;E9PM31;H0YEE2;E9PJK1;H0YDL9;H0YDJ9;E9PIF1;A6NMH8	E9PRJ8;P60033;E9PM31;H0YEE2;E9PJK1;H0YDL9;H0YDJ9;E9PIF1;A6NMH8	Tetraspanin;CD81 antigen	CD81	645.631
Q7Z2Z2;Q7Z2Z2-2	Q7Z2Z2	EFTUD1	Elongation factor Tu GTP-binding domain-containing protein 1	139486		Q96BI1;E9PRM7	Q96BI1;E9PRM7	Solute carrier family 22 member 18	SLC22A18	23306.8
Q9Y312	Q9Y312	AAR2	Protein AAR2 homolog	139536		P78410;E9PRR1;P78410-3;P78410-2;E9PRX1	P78410;E9PRR1;P78410-3;P78410-2;E9PRX1	Butyrophilin subfamily 3 member A2	BTN3A2	3063.62
O75955;O75955-2;A2AB10;A2AB12;A2AB13;A2AB11	O75955	FLOT1	Flotillin-1	139688		P29692-2;E9PRY8;A0A087X1X7;H0YCK7;E9PIZ1;E9PQR8;E9PRL0;E9PKH7;E9PNC8;E9PPY1;E9PJV8;E9PN56;E9PN71	P29692-2;E9PRY8;A0A087X1X7	Elongation factor 1-delta	EEF1D	1874458
Q15796;B7Z5N5;Q15796-2;K7ESI8;K7EL92;K7ERC7;K7EJX0	Q15796	SMAD2	Mothers against decapentaplegic homolog 2;Mothers against decapentaplegic homolog	139990		Q9Y5Q0;E9PS00;E9PKP8;H0YCN1;H0YED5;E9PPZ4;E9PQC2	Q9Y5Q0;E9PS00	Fatty acid desaturase 3	FADS3	9397.23
Q13492;Q13492-4;Q13492-3;Q13492-2;Q13492-5	Q13492	PICALM	Phosphatidylinositol-binding clathrin assembly protein	140177		Q96KG9;Q96KG9-2;E9PS17;Q96KG9-3;E9PK59;Q96KG9-4;Q96KG9-5;Q96KG9-6;E9PPN3;A0A0A0MQX4;H0YCI6;H0YDH0	Q96KG9;Q96KG9-2;E9PS17;Q96KG9-3;E9PK59;Q96KG9-4;Q96KG9-5;Q96KG9-6;E9PPN3	N-terminal kinase-like protein	SCYL1	99029.2
Q9BWU0;A0A087X0M4;H7C256;A0A087WWF4	Q9BWU0	SLC4A1AP	Kanadaptin	140601		O76062;E9PS18;H0YEN6;E9PLS9;E9PK81;E9PQZ7;E9PP79;E9PQ50;E9PLL1;E9PS09;O76062-2	O76062;E9PS18;H0YEN6;E9PLS9	Delta(14)-sterol reductase	TM7SF2	2362.79
Q9HCE1;Q9HCE1-2;Q9HCE1-3	Q9HCE1	MOV10	Putative helicase MOV-10	140674		E9PS44;H7BYV1;E9PQN9	E9PS44		IFITM3	478090
O75400;O75400-2;O75400-3	O75400	PRPF40A	Pre-mRNA-processing factor 40 homolog A	140948		E9PSI1;E9PQI5;E9PQ80;O15321;E9PL78;E9PJM1;E9PMQ9;O15321-2;E9PQY7;E9PS99;E9PJC4;G3V1B9;H0YI89;E9PNW2	E9PSI1;E9PQI5;E9PQ80		CHMP4A	63315.6
Q96P16;Q96P16-3	Q96P16	RPRD1A	Regulation of nuclear pre-mRNA domain-containing protein 1A	141157		Q8IZ69;F2Z2W7;Q8IZ69-2;H7C100;C9K041;H7BZZ4	Q8IZ69;F2Z2W7;Q8IZ69-2	tRNA (uracil-5-)-methyltransferase homolog A	TRMT2A	54904.4
Q96G21;B9A008;E7ENR5;H0Y714;B8ZZ47	Q96G21	IMP4	U3 small nucleolar ribonucleoprotein protein IMP4	141236		Q9C0E2;F2Z2X4	Q9C0E2;F2Z2X4	Exportin-4	XPO4	41070.2
Q12768;E7EQI7	Q12768	KIAA0196	WASH complex subunit strumpellin	141600		Q9BQE9;F2Z3H6;Q9BQE9-2;Q9BQE9-4;Q9BQE9-3;Q4VC05;F8WE18;F8WDZ4	Q9BQE9;F2Z3H6;Q9BQE9-2;Q9BQE9-4;Q9BQE9-3	B-cell CLL/lymphoma 7 protein family member B	BCL7B	28664.3
Q96EY1;Q96EY1-2;I3L1T6	Q96EY1	DNAJA3	DnaJ homolog subfamily A member 3, mitochondrial	141758		Q15532;F5GWN1;J3KRP6;J3QS72;X6R3J2;J3QQM2;J3KT74;J3QQW2;Q15532-2	Q15532;F5GWN1;J3KRP6;J3QS72;X6R3J2;J3QQM2;J3KT74;J3QQW2;Q15532-2	Protein SSXT	SS18	39622
Q13596;Q13596-2;Q13596-3;H0YK42	Q13596	SNX1	Sorting nexin-1	141806		Q9H4A3;Q9H4A3-5;F5GWT4;Q9H4A3-2;Q9H4A3-6;Q9H4A3-7;Q9H4A3-4;F6UYG0;Q96J92;H0YH68;K7ENT7;Q96J92-3;Q96J92-2;H0YFF1	Q9H4A3;Q9H4A3-5;F5GWT4;Q9H4A3-2;Q9H4A3-6;Q9H4A3-7;Q9H4A3-4	Serine/threonine-protein kinase WNK1	WNK1	34387.2
Q86U42;Q92843-2;Q86U42-2	Q86U42	PABPN1	Polyadenylate-binding protein 2	142346		F5GX09	F5GX09		FAM76B	14608.7
P08754	P08754	GNAI3	Guanine nucleotide-binding protein G(k) subunit alpha	142505		Q7L622;F5GX24;G3V483;G3V5B6;F8VY49;G3V3B6;F8W0F5	Q7L622;F5GX24;G3V483	G2/M phase-specific E3 ubiquitin-protein ligase	G2E3	1123.65
Q6PD62	Q6PD62	CTR9	RNA polymerase-associated protein CTR9 homolog	142954		Q9UI30;F5GX77;Q9UI30-2;F5GYQ2	Q9UI30;F5GX77;Q9UI30-2;F5GYQ2	Multifunctional methyltransferase subunit TRM112-like protein	TRMT112	1356002
P80303;Q2L696;V9HW75;A0A087WSV8;P80303-2;H0YEG8	P80303	NUCB2;Nucb2;HEL-S-109	Nucleobindin-2;Nesfatin-1	142972		F5GXD1;F5H4P9	F5GXD1		AKAP7	1698.47
Q7Z4V5;Q7Z4V5-2;Q7Z4V5-4;Q7Z4V5-3;K7ERA4;K7EPS6	Q7Z4V5	HDGFRP2	Hepatoma-derived growth factor-related protein 2	143359		O75251;F5H5N1;F5GXJ1;O75251-2;A0A087WXF6;A0A087WTI3	O75251;F5H5N1;F5GXJ1;O75251-2;A0A087WXF6;A0A087WTI3	NADH dehydrogenase [ubiquinone] iron-sulfur protein 7, mitochondrial	NDUFS7	466749
Q9BUL9	Q9BUL9	RPP25	Ribonuclease P protein subunit p25	144746		F5GXK8;P0DJ07;A0A0A0MSK2	F5GXK8		DNAJB11	101461
Q13951;Q13951-2;H3BSC0	Q13951	CBFB	Core-binding factor subunit beta	144747		Q99622;F5GXW5;U3KQ85;U3KQ07	Q99622;F5GXW5;U3KQ85	Protein C10	C12orf57	183644
Q13045;Q13045-2;J3KS54	Q13045	FLII	Protein flightless-1 homolog	145126		P61803;F5GXX5;F5H895;A0A0B4J239	P61803;F5GXX5;F5H895;A0A0B4J239	Dolichyl-diphosphooligosaccharide--protein glycosyltransferase subunit DAD1	DAD1	69463.7
Q14197;J3KS15	Q14197	ICT1	Peptidyl-tRNA hydrolase ICT1, mitochondrial	145143		F5GY56;H0YGF3;F5H2I0	F5GY56;H0YGF3;F5H2I0		PRPF19	1666018
Q14CX7;Q14CX7-2	Q14CX7	NAA25	N-alpha-acetyltransferase 25, NatB auxiliary subunit	145176		Q9NX18;F5GYJ5;F8W679;M0QYN2;F5GXW4;M0R060;F5H5T6;F5H8E2	Q9NX18;F5GYJ5	Succinate dehydrogenase assembly factor 2, mitochondrial	SDHAF2	253051
Q9NXF1;Q9NXF1-2	Q9NXF1	TEX10	Testis-expressed sequence 10 protein	146920		Q96FW1;F5GYN4;J3KR44;F5H6Q1;F5GYJ8;F5H3F0;Q96FW1-2	Q96FW1;F5GYN4;J3KR44;F5H6Q1;F5GYJ8;F5H3F0;Q96FW1-2	Ubiquitin thioesterase OTUB1	OTUB1	591222
Q9BW91;Q9BW91-2;D6RAW2;H7C386	Q9BW91	NUDT9	ADP-ribose pyrophosphatase, mitochondrial	147323		P61421;F5GYQ1;J3QL14;R4GN72;H3BQJ1;H3BQB4;H3BSG7	P61421;F5GYQ1;J3QL14;R4GN72	V-type proton ATPase subunit d 1	ATP6V0D1	225754
Q96DV4;Q96DV4-2	Q96DV4	MRPL38	39S ribosomal protein L38, mitochondrial	147561		O75326;F5GYX3;O75326-2;H3BMF9	O75326;F5GYX3;O75326-2	Semaphorin-7A	SEMA7A	102.736
Q9H2H9;F8VX04;F8VX12	Q9H2H9	SLC38A1	Sodium-coupled neutral amino acid transporter 1	147793		F5GZ78;P49023-4;H0YIE4;REV__D6RBA6	F5GZ78;P49023-4	Paxillin	PXN	94096.1
O95801	O95801	TTC4	Tetratricopeptide repeat protein 4	148848		F5GZ90;Q9NZJ0;Q9NZJ0-2	F5GZ90;Q9NZJ0	Denticleless protein homolog	DTL	33620.2
O94925;O94925-3	O94925	GLS	Glutaminase kidney isoform, mitochondrial	149687		Q9Y3C0;F5GZ97;F5GWI9;F5GXZ7;H0YGN0;F5H0A7;F5GXZ4;F5H2P1	Q9Y3C0;F5GZ97;F5GWI9;F5GXZ7;H0YGN0	WASH complex subunit CCDC53	CCDC53	99617
O94925-3;O94925	O94925-3	GLS	Glutaminase kidney isoform, mitochondrial	149687		Q9H3S4;F8WCM7;F8VRJ6;F5GZG6	Q9H3S4;F8WCM7;F8VRJ6;F5GZG6	Thiamin pyrophosphokinase 1	TPK1	103191
P16278;P16278-3;E7EQ29;P16278-2	P16278	GLB1	Beta-galactosidase	150141		Q08431;F5GZN3;Q08431-2;X6R3G6;Q08431-3;H0YKS8;A0A087WUV5	Q08431;F5GZN3;Q08431-2;X6R3G6;Q08431-3;H0YKS8	Lactadherin;Lactadherin short form;Medin	MFGE8	76.1278
Q8IX12;Q8IX12-2;A0A0C4DGG8;F5H2E6;F5H3E1;F5H7M9	Q8IX12	CCAR1	Cell division cycle and apoptosis regulator protein 1	150340		P08195;P08195-3;F5GZS6;J3KPF3;P08195-4;H0YFS2;F5GZI0;H0YFX4;F5GZR9	P08195;P08195-3;F5GZS6;J3KPF3;P08195-4	4F2 cell-surface antigen heavy chain	SLC3A2	3228631
Q9BTE6-2;C9J5N1;Q9BTE6;Q9BTE6-3;K7EQ85	Q9BTE6-2	AARSD1;PTGES3L-AARSD1	Alanyl-tRNA editing protein Aarsd1	150917		Q9H0R8;F5GZY7;Q9H0R8-2;F5GX12;F5H007;G3V1T7	Q9H0R8;F5GZY7;Q9H0R8-2	Gamma-aminobutyric acid receptor-associated protein-like 1	GABARAPL1	65817.8
Q96I59;E9PRK2	Q96I59	NARS2	Probable asparagine--tRNA ligase, mitochondrial	151040		P19438;F5H061;P19438-3;P19438-2	P19438;F5H061;P19438-3;P19438-2	Tumor necrosis factor receptor superfamily member 1A;Tumor necrosis factor receptor superfamily member 1A, membrane form;Tumor necrosis factor-binding protein 1	TNFRSF1A	3296.48
Q9NUQ3;Q9NUQ3-2	Q9NUQ3	TXLNG	Gamma-taxilin	151604		Q9Y4C1;F5H070;F8WE62;C9J7Q7;C9JC73	Q9Y4C1;F5H070;F8WE62	Lysine-specific demethylase 3A	KDM3A	6247.65
Q92621;U3KQH5	Q92621	NUP205	Nuclear pore complex protein Nup205	152180		Q13569;F5H0I7;G8JL98;H0YH18;F5H539;B4E127	Q13569;F5H0I7;G8JL98;H0YH18;F5H539;B4E127	G/T mismatch-specific thymine DNA glycosylase	TDG	2497.46
O75116;E9PF63;Q14DU5	O75116	ROCK2	Rho-associated protein kinase 2	152222		Q9H6E5;F5H0R1;H3BRB1;C9JBX0;F8WA97;J3KN81	Q9H6E5;F5H0R1	Speckle targeted PIP5K1A-regulated poly(A) polymerase	TUT1	28217.9
Q9UJA5;Q9UJA5-4	Q9UJA5	TRMT6	tRNA (adenine(58)-N(1))-methyltransferase non-catalytic subunit TRM6	152281		Q9NYV6;F5H148;H3BMT1;Q9NYV6-3;Q9NYV6-2;A6NIE6;Q9NYV6-4;Q2M238	Q9NYV6;F5H148;H3BMT1;Q9NYV6-3;Q9NYV6-2	RNA polymerase I-specific transcription initiation factor RRN3	RRN3	19225.1
Q9BY77;Q9BY77-2;F6VRR5	Q9BY77	POLDIP3	Polymerase delta-interacting protein 3	152416		Q8IXL7-2;F5H7C4;F5H199;Q8IXL7;F5H6G9;H0YFW5;H7C2B7	Q8IXL7-2;F5H7C4;F5H199;Q8IXL7;F5H6G9;H0YFW5;H7C2B7	Methionine-R-sulfoxide reductase B3	MSRB3	7781.02
O95298;O95298-2;E9PRJ5	O95298	NDUFC2	NADH dehydrogenase [ubiquinone] 1 subunit C2	152621		P29375;F5H1F7;P29375-2;E7EV89;F5GZR8;F5H322	P29375;F5H1F7;P29375-2;E7EV89	Lysine-specific demethylase 5A	KDM5A	5530.18
Q9Y530;C9JXC3;C9JNE2;H7C5Q1;C9J5P1	Q9Y530	OARD1	O-acetyl-ADP-ribose deacetylase 1	152667		Q6ZU35;F5H1N7;R4GNI9	Q6ZU35;F5H1N7	Uncharacterized protein KIAA1211	KIAA1211	11037
Q9HC35;B5MBZ0	Q9HC35	EML4	Echinoderm microtubule-associated protein-like 4	153134		P15822;F5H212;C9JAW2;C9J2N3;C9JZF8;C9JLG1;A0A0D9SFF3;P15822-2;P15822-3	P15822;F5H212	Zinc finger protein 40	HIVEP1	454.188
Q9UBP6	Q9UBP6	METTL1	tRNA (guanine-N(7)-)-methyltransferase	153278		Q9Y485;F5H269;E7EMZ0	Q9Y485;F5H269	DmX-like protein 1	DMXL1	6491.22
Q96JB5;Q96JB5-4;Q96JB5-2;J3QL86;J3QS62;J3QQY1	Q96JB5	CDK5RAP3	CDK5 regulatory subunit-associated protein 3	153281		F5H2F4;V9GYY3;V9GY75	F5H2F4		MTHFD1	1327054
Q969G3;B4DGM3;Q969G3-6;Q969G3-5;Q969G3-3;Q969G3-2;Q969G3-4;H7C048;K7EMQ8;J3QKS7	Q969G3	SMARCE1	SWI/SNF-related matrix-associated actin-dependent regulator of chromatin subfamily E member 1	153716		Q9ULV3;H0Y5D5;F5H2X7;Q9ULV3-5;Q9ULV3-2;Q9BTG3;Q5SYW2;Q9ULV3-3;Q9ULV3-4;F6VD24	Q9ULV3;H0Y5D5;F5H2X7;Q9ULV3-5;Q9ULV3-2;Q9BTG3;Q5SYW2;Q9ULV3-3;Q9ULV3-4	Cip1-interacting zinc finger protein	CIZ1	13542.1
P33240;E7EWR4;P33240-2;E9PID8;A0A0A0MT56	P33240	CSTF2	Cleavage stimulation factor subunit 2	154334		P08397;F5H345;P08397-2;P08397-4;P08397-3;F5GY90;F5H226;F5H0P4;F5H4W5;F5H4X2	P08397;F5H345;P08397-2;P08397-4;P08397-3;F5GY90;F5H226	Porphobilinogen deaminase	HMBS	257751
P50750;P50750-2;X6RE90	P50750	CDK9	Cyclin-dependent kinase 9	154912		Q15436;F5H365;Q15436-2;G3V5X8;G3V4Q2;G3V4V1;G3V1W4;G3V3G5;G3V2R6;G3V5K1	Q15436;F5H365;Q15436-2	Protein transport protein Sec23A	SEC23A	222712
Q9H5Q4	Q9H5Q4	TFB2M	Dimethyladenosine transferase 2, mitochondrial	155111		F5H3Y3;F5GX19;H0YFI1;F5H479	F5H3Y3;F5GX19;H0YFI1;F5H479		LAMTOR1	466689
Q96FQ6	Q96FQ6	S100A16	Protein S100-A16	155652		Q99816;F5H442;Q99816-2;J3QRU6;J3QKS4	Q99816;F5H442;Q99816-2	Tumor susceptibility gene 101 protein	TSG101	160654
Q9H3P2;H7C2C7;H0Y3X6;A0A0C4DFX9;H7C0W2;C9JEM7;C9JHL4	Q9H3P2	NELFA	Negative elongation factor A	155688		P55209;F8W0J6;F5H4R6;P55209-2;F8VY35;H0YIV4;F8W020;F8VUX1;F8VXI6;F8VVB5	P55209;F8W0J6;F5H4R6;P55209-2;F8VY35;H0YIV4;F8W020;F8VUX1;F8VXI6;F8VVB5	Nucleosome assembly protein 1-like 1	NAP1L1	2527596
Q92974;Q92974-2;V9GYM8;Q92974-3	Q92974	ARHGEF2	Rho guanine nucleotide exchange factor 2	156334		Q9H3J6;F5H4X5;F5GWJ6;Q9H3J6-2	Q9H3J6;F5H4X5;F5GWJ6;Q9H3J6-2	Probable peptide chain release factor C12orf65, mitochondrial	C12orf65	15078
O00629	O00629	KPNA4	Importin subunit alpha-3	156346		O95267;F5H514;H0YMF3;H0YKM0;O95267-3;O95267-2;O95267-4;O95267-5	O95267;F5H514;H0YMF3;H0YKM0;O95267-3;O95267-2;O95267-4;O95267-5	RAS guanyl-releasing protein 1	RASGRP1	232.157
Q9H936;E9PJH7;A0A0D9SFA8;K4DIB0;K4DIA2;A0A0D9SG84;E9PI74;E9PQ36;K4DIB6;K4DIB3;K4DIB8;K4DIA8;A0A0D9SEI9;A0A0D9SFE1;Q9H1K4;E9PS95	Q9H936	SLC25A22;SLC25A18	Mitochondrial glutamate carrier 1;Mitochondrial glutamate carrier 2	156890		Q76I76;F5H527;Q76I76-4;J3KSQ9;K7EP00;Q76I76-3;Q76I76-2;K7EKN7	Q76I76;F5H527	Protein phosphatase Slingshot homolog 2	SSH2	660.097
O95081;A0A0C4DG34;O95081-2;P52594;C9J2I0;B8ZZY2;P52594-2;P52594-3;P52594-4	O95081	AGFG2;AGFG1	Arf-GAP domain and FG repeat-containing protein 2;Arf-GAP domain and FG repeat-containing protein 1	157146		Q9Y6R4;Q9Y6R4-2;J3KNB8;F5H538;F5H4R1;F5H1X6	Q9Y6R4;Q9Y6R4-2;J3KNB8;F5H538;F5H4R1	Mitogen-activated protein kinase kinase kinase 4	MAP3K4	96.2018
Q9BY42;A0A0A0MQR2;A2A2L5;A2A2L6	Q9BY42	RTFDC1	Protein RTF2 homolog	157723		P12694;F5H5P2;P12694-2;F5GXU9;M0R0C8;H0YH31	P12694;F5H5P2;P12694-2;F5GXU9;M0R0C8	2-oxoisovalerate dehydrogenase subunit alpha, mitochondrial	BCKDHA	64591.1
Q14C86;Q14C86-6;Q14C86-3;Q14C86-5;F8W9S7;Q14C86-4;Q14C86-2;C9IZ08;B4DGD8;B0QZ65;C9IZX9	Q14C86	GAPVD1	GTPase-activating protein and VPS9 domain-containing protein 1	157840		P18440;F5H5R8	P18440;F5H5R8	Arylamine N-acetyltransferase 1	NAT1	7107.2
P78362;P78362-2	P78362	SRPK2	SRSF protein kinase 2;SRSF protein kinase 2 N-terminal;SRSF protein kinase 2 C-terminal	157855		Q86XA9;F5H619;Q86XA9-2;H7C5W6;H0YIW3;Q86XA9-3;F8VQQ6;H0YHE0;H0YHS5	Q86XA9;F5H619;Q86XA9-2;H7C5W6	HEAT repeat-containing protein 5A	HEATR5A	35872
H7BXI1;A0FGR8-6;A0FGR8;A0FGR8-2;A0A087WXU3;A0FGR8-5;A0FGR8-4	H7BXI1	ESYT2	Extended synaptotagmin-2	157858		F5H6I7	F5H6I7		ATL3	7201.92
Q5VW32;Q5VW32-2;F5GXQ0;Q5VW33	Q5VW32	BROX	BRO1 domain-containing protein BROX	158220		O75581;H0YGW5;F5H7J9	O75581;H0YGW5;F5H7J9	Low-density lipoprotein receptor-related protein 6	LRP6	284.653
P19525;P19525-2	P19525	EIF2AK2	Interferon-induced, double-stranded RNA-activated protein kinase	158455		Q13576;F5H7S7;E7EWC2;Q13576-3;Q13576-2;D6R939;E9PDT6;D6RDK8;D6R999;H0YA28;D6RGC6	Q13576;F5H7S7;E7EWC2;Q13576-3;Q13576-2;D6R939	Ras GTPase-activating-like protein IQGAP2	IQGAP2	17653.7
Q15075	Q15075	EEA1	Early endosome antigen 1	158653		Q96C57;F5H7W8;E7ENF1;G5EA44;F5H3K2;F5H8B7;H0YGK4	Q96C57;F5H7W8;E7ENF1;G5EA44;F5H3K2;F5H8B7	Uncharacterized protein C12orf43	C12orf43	46105.7
Q13131;Q13131-2;Q96E92;P54646;A0A087WXX9	Q13131	PRKAA1;PRKAA2	5-AMP-activated protein kinase catalytic subunit alpha-1;5-AMP-activated protein kinase catalytic subunit alpha-2	158810		F5H8D7;M0R1U8;M0QZ96;M0R0D2	F5H8D7		XRCC1	122597
P78345	P78345	RPP38	Ribonuclease P protein subunit p38	159276		Q9UBL3;F5H8F7;Q9UBL3-3;Q9UBL3-2;H0YBF6;H0YAQ0	Q9UBL3;F5H8F7;Q9UBL3-3;Q9UBL3-2	Set1/Ash2 histone methyltransferase complex subunit ASH2	ASH2L	74666.1
Q13243;Q13243-3;B4DJK0;B4DUA4;Q13243-2;G3V5K8	Q13243	SRSF5	Serine/arginine-rich splicing factor 5	159458		Q03426;F5H8H2;F5H092;F5GXC0;F5H163;F5H368	Q03426;F5H8H2;F5H092	Mevalonate kinase	MVK	22667.4
Q9Y2R4;A0A087X121	Q9Y2R4	DDX52	Probable ATP-dependent RNA helicase DDX52	159504		Q6NVV7;F6RAJ7	Q6NVV7;F6RAJ7	Cysteine-rich DPF motif domain-containing protein 1	CDPF1	12774
P41208	P41208	CETN2	Centrin-2	159647		P60981;F6RFD5;P60981-2	P60981;F6RFD5;P60981-2	Destrin	DSTN	1349588
Q9Y282;Q9Y282-3;H0Y621;H0Y5K5;Q9Y282-2	Q9Y282	ERGIC3	Endoplasmic reticulum-Golgi intermediate compartment protein 3	160226		Q8WV60;F6S289;Q8WV60-2;Q8WV60-3;D6RGK0	Q8WV60;F6S289;Q8WV60-2;Q8WV60-3;D6RGK0	Pentatricopeptide repeat-containing protein 2, mitochondrial	PTCD2	21333.5
Q99816;F5H442;Q99816-2	Q99816	TSG101	Tumor susceptibility gene 101 protein	160654		F6SS63	F6SS63		TAB3	189.909
Q13085;Q13085-4;Q13085-3;Q13085-2;Q59FY4	Q13085	ACACA	Acetyl-CoA carboxylase 1;Biotin carboxylase	160956		P98153;F6SYP7;P98153-2;A0A087WZA8;P98153-3;B7Z3C4	P98153;F6SYP7;P98153-2;A0A087WZA8;P98153-3;B7Z3C4	Integral membrane protein DGCR2/IDD	DGCR2	813.432
Q96EY8;S4R3P5	Q96EY8	MMAB	Cob(I)yrinic acid a,c-diamide adenosyltransferase, mitochondrial	161146		Q6L8Q7;F6T1Q0;Q6L8Q7-2	Q6L8Q7;F6T1Q0;Q6L8Q7-2	2,5-phosphodiesterase 12	PDE12	137262
P52948;P52948-2;P52948-6;P52948-5;P52948-4;P52948-3;H0YCR0;H0YEN4	P52948	NUP98	Nuclear pore complex protein Nup98-Nup96;Nuclear pore complex protein Nup98;Nuclear pore complex protein Nup96	161233		Q92569;F6TDL0;Q92569-3;Q92569-2;Q5T4P3	Q92569;F6TDL0;Q92569-3;Q92569-2	Phosphatidylinositol 3-kinase regulatory subunit gamma	PIK3R3	2060.46
Q8N6T3;E5RHT6;E5RHC5;F8W1U7;Q8N6T3-3;F8VWH9;Q8N6T3-5;Q8N6T3-2;Q8N6T3-4	Q8N6T3	ARFGAP1	ADP-ribosylation factor GTPase-activating protein 1	161264		Q5T013;J9JIE9;F6UJY1;F6UJY9;A0A0A0MTR5;E7EWH8;Q5T013-3;H0YB70;Q5T013-4;H0YB18;Q5T013-2	Q5T013;J9JIE9;F6UJY1;F6UJY9;A0A0A0MTR5;E7EWH8;Q5T013-3;H0YB70;Q5T013-4;H0YB18;Q5T013-2	Putative hydroxypyruvate isomerase;Hydroxypyruvate isomerase	HYI	6406.37
Q9BW27;Q9BW27-3;J3KT10;J3KSH3;J3KRC0	Q9BW27	NUP85	Nuclear pore complex protein Nup85	161376		Q8NFZ0;F6UZG9;Q8NFZ0-2	Q8NFZ0;F6UZG9;Q8NFZ0-2	F-box only protein 18	FBXO18	610.251
Q9NZD2;F5H0U5;H0YFS9	Q9NZD2	GLTP	Glycolipid transfer protein	161542		Q9H0Z9;F6VZ39;Q9BX46;Q9H0Z9-2;H0YA61;A6NG75;H0Y8S7;Q9BX46-5;Q9BX46-2;E9PSF1	Q9H0Z9;F6VZ39;Q9BX46;Q9H0Z9-2;H0YA61;A6NG75	RNA-binding protein 38;RNA-binding protein 24	RBM38;RBM24	30547.9
Q8IWX8;J3QK89	Q8IWX8	CHERP	Calcium homeostasis endoplasmic reticulum protein	161845		Q9NZ71;F6WH68;Q9NZ71-7;Q9NZ71-6;Q9NZ71-2;Q9NZ71-8;Q9NZ71-4;Q9NZ71-9;D6RA96;X6RBZ7;A0A0C4DGC7;X6R5I7;Q9NZ71-5	Q9NZ71;F6WH68;Q9NZ71-7;Q9NZ71-6;Q9NZ71-2;Q9NZ71-8;Q9NZ71-4;Q9NZ71-9;D6RA96	Regulator of telomere elongation helicase 1	RTEL1;RTEL1-TNFRSF6B	1501.88
P49916;P49916-4;P49916-3;P49916-2	P49916	LIG3	DNA ligase 3	162039		Q9BPX6;F6XEV2;Q9BPX6-3;Q9BPX6-2;Q9BPX6-5;Q9BPX6-4;E9PQV6;S4R3W3;S4R3D7;S4R3V1	Q9BPX6;F6XEV2;Q9BPX6-3;Q9BPX6-2;Q9BPX6-5;Q9BPX6-4;E9PQV6	Calcium uptake protein 1, mitochondrial	MICU1	81816.4
Q6P2E9;Q6P2E9-2	Q6P2E9	EDC4	Enhancer of mRNA-decapping protein 4	162046		Q9Y6D0;F6XHT0;F8WAX7	Q9Y6D0;F6XHT0;F8WAX7	Selenoprotein K	SELK	11516.9
Q15942;H0Y2Y8;Q15942-2;H7C3D3	Q15942	ZYX	Zyxin	162333		O00220;F8U8C0	O00220;F8U8C0	Tumor necrosis factor receptor superfamily member 10A	TNFRSF10A	15544.3
Q9NW64;E5RJW4;E5RHA8	Q9NW64	RBM22	Pre-mRNA-splicing factor RBM22	162763		P27708;F8VPD4;H7C2E4;H7C3Z5	P27708;F8VPD4	CAD protein;Glutamine-dependent carbamoyl-phosphate synthase;Aspartate carbamoyltransferase;Dihydroorotase	CAD	420397
P46013;A0A087WV66;P46013-2	P46013	MKI67	Antigen KI-67	163821		P55061;F8VQW0;F8VX73;F8VPI1;F8W201;F8W086;F8VR05;F8VQQ5;F8VSI7;F8VVJ4;F8W1G3;P55061-2;F8VY06	P55061;F8VQW0;F8VX73;F8VPI1;F8W201;F8W086;F8VR05;F8VQQ5;F8VSI7;F8VVJ4;F8W1G3;P55061-2	Bax inhibitor 1	TMBIM6	517647
Q9UBR2	Q9UBR2	CTSZ	Cathepsin Z	163910		Q9BSB4;F8VQD9;F8VVA0;H3BMZ4	Q9BSB4;F8VQD9;F8VVA0	Autophagy-related protein 101	ATG101	15175
Q92878;Q92878-2;Q92878-3	Q92878	RAD50	DNA repair protein RAD50	164084		F8VQE1;F8VS07	F8VQE1;F8VS07		LIMA1	207183
Q92922	Q92922	SMARCC1	SWI/SNF complex subunit SMARCC1	164726		F8VQZ7;P50579-2;F8VRR3;F8VY03;F8VZX9	F8VQZ7;P50579-2;F8VRR3	Methionine aminopeptidase 2	METAP2	1176.08
O00159;O00159-3;F5H6E2;O00159-2	O00159	MYO1C	Unconventional myosin-Ic	164932		Q6NWY9;F8VU11;Q6NWY9-2;Q6NWY9-3;H0YII7	Q6NWY9;F8VU11;Q6NWY9-2;Q6NWY9-3	Pre-mRNA-processing factor 40 homolog B	PRPF40B	2039.24
Q13823	Q13823	GNL2	Nucleolar GTP-binding protein 2	165161		Q9UIF9;J3KPG5;F8VU39;Q9UIF9-2;Q9UIF9-3;A0A0C4DGI9;H0YII3;H0YHQ7;H0YHL2;F8VWQ3	Q9UIF9;J3KPG5;F8VU39;Q9UIF9-2;Q9UIF9-3	Bromodomain adjacent to zinc finger domain protein 2A	BAZ2A	5376.57
P11498	P11498	PC	Pyruvate carboxylase, mitochondrial	165232		F8VV04;Q15020-2;F8W667;F8VVK9;F8VZM2;Q15020-3	F8VV04		SART3	136.743
Q05048;A0A0A0MSZ9	Q05048	CSTF1	Cleavage stimulation factor subunit 1	166162		Q63HR2;Q63HR2-4;F8VV64;Q63HR2-5;Q63HR2-2;Q63HR2-6	Q63HR2;Q63HR2-4;F8VV64;Q63HR2-5;Q63HR2-2;Q63HR2-6	Tensin-2	TNS2	385.983
O00458;O00458-2;C9JNM6	O00458	IFRD1	Interferon-related developmental regulator 1	166602		F8VVA7;P61923;F8W651;P61923-4;F8VXB1;F8VUC5;F8W156;F8VYZ4;P61923-5;F8VYK5;F8VXR1;P61923-2;P61923-3	F8VVA7;P61923;F8W651;P61923-4;F8VXB1;F8VUC5;F8W156;F8VYZ4;P61923-5	Coatomer subunit zeta-1	COPZ1	905038
Q53S33	Q53S33	BOLA3	BolA-like protein 3	168050		Q86VP3;F8VW41;Q86VP3-4;Q86VP3-3;Q86VP3-2;F8VX22	Q86VP3;F8VW41;Q86VP3-4;Q86VP3-3;Q86VP3-2	Phosphofurin acidic cluster sorting protein 2	PACS2	2141.23
O00566	O00566	MPHOSPH10	U3 small nucleolar ribonucleoprotein protein MPP10	168230		P08962;F8W022;F8VWK8;P08962-2;F8VNT9;F8VV56;P08962-3;F8VX62	P08962;F8W022;F8VWK8;P08962-2;F8VNT9;F8VV56;P08962-3	CD63 antigen;Tetraspanin	CD63	128163
Q5QJE6	Q5QJE6	DNTTIP2	Deoxynucleotidyltransferase terminal-interacting protein 2	168868		Q8NCJ5;F8VWW7;B7Z1Y3	Q8NCJ5;F8VWW7	SPRY domain-containing protein 3	SPRYD3	11908.4
Q96FV9;A0A087WWS1;Q96FV9-2;A0A087WY84;J3KT14;J3KRD7;J3QQZ3	Q96FV9	THOC1	THO complex subunit 1	168956		Q9H2H9;F8VX04;F8VX12	Q9H2H9;F8VX04	Sodium-coupled neutral amino acid transporter 1	SLC38A1	147793
Q15070;C9JC63;E7EVY0;S4R3Q9;J3KNA0;Q15070-3;Q15070-2	Q15070	OXA1L	Mitochondrial inner membrane protein OXA1L	169023		Q9H9L4;F8VXI8;F8VX10;H0YIQ8;H0YHR2;F8VRX7;F8VUX5;Q9H9L4-4;F8VP38;H0YID1	Q9H9L4;F8VXI8;F8VX10;H0YIQ8;H0YHR2	KAT8 regulatory NSL complex subunit 2	KANSL2	20054
O95299;A0A087WXC5;E7ESZ7;O95299-2;Q8N1B9;C9J6X0	O95299	NDUFA10	NADH dehydrogenase [ubiquinone] 1 alpha subcomplex subunit 10, mitochondrial	169379		F8VX32;E7ESB2;H0Y304;P11532-5;P11532-6;P11532-9	F8VX32;E7ESB2;H0Y304		DMD	867.906
Q4G0N4;Q4G0N4-2;B7Z8V7;Q4G0N4-3;A0A0C4DGV3	Q4G0N4	NADK2	NAD kinase 2, mitochondrial	169841		Q8TAQ2-2;F8VXC8;Q8TAQ2-3;F8VZW6	Q8TAQ2-2;F8VXC8;Q8TAQ2-3	SWI/SNF complex subunit SMARCC2	SMARCC2	92318.7
P14635;D6RHI0;E9PC90;P14635-2	P14635	CCNB1	G2/mitotic-specific cyclin-B1	169928		Q99590;F8VXG7;Q99590-2;A0A0A0MTP7;A0A087WTB7	Q99590;F8VXG7;Q99590-2	Protein SCAF11	SCAF11	65218.7
Q7Z6M1;Q7Z6M1-2	Q7Z6M1	RABEPK	Rab9 effector protein with kelch motifs	170233		F8VXI9;Q14161-10;F8WAK2	F8VXI9;Q14161-10;F8WAK2	ARF GTPase-activating protein GIT2	GIT2	13527.2
Q96T88;Q96T88-2;A0A087WVR3;A0A087WTW0;A0A087WWG9	Q96T88	UHRF1	E3 ubiquitin-protein ligase UHRF1	170262		P00973;P00973-2;F8VXY3;P00973-4;P00973-3;F8VUC8;H0YI20;H0YIB8	P00973;P00973-2;F8VXY3;P00973-4;P00973-3;F8VUC8;H0YI20	2-5-oligoadenylate synthase 1	OAS1	14703.2
Q9BRT2;V5IRT4;Q5TAQ0	Q9BRT2	UQCC2	Ubiquinol-cytochrome-c reductase complex assembly factor 2	170331		F8VZX2;H3BRU6;F8W0G4;F8W1G6;P57721;J3QT27;E9PFP8;P57721-2;P57721-3;P57721-5;P57721-4;F8VXH9;F8VTZ0;H3BSP4;H3BND9;C9K0A2;F8WC71	F8VZX2;H3BRU6;F8W0G4		PCBP2	11414
Q02750;Q02750-2	Q02750	MAP2K1	Dual specificity mitogen-activated protein kinase kinase 1	170516		Q8IXM2;Q8IXM2-3;F8W038;H0YIS7;F8W1H0	Q8IXM2;Q8IXM2-3;F8W038;H0YIS7;F8W1H0	Chromatin complexes subunit BAP18	BAP18;C17orf49;RNASEK-C17orf49	62898.2
Q13595;Q13595-2;Q13595-4;Q13595-3	Q13595	TRA2A	Transformer-2 protein homolog alpha	170585		Q12815;F8W130;F8W1E3;Q12815-2;F8W052;F8VXF3;B7Z5Q9;F8VVS4;Q12815-3;F8W1U0;F8VXV6;F8VR46;F8VVX4;F8VVT5	Q12815;F8W130;F8W1E3	Tastin	TROAP	251.89
P11310;B7Z9I1;Q5T4U5;P11310-2	P11310	ACADM	Medium-chain specific acyl-CoA dehydrogenase, mitochondrial	170708		P54819;F8W1A4;P54819-2;F8VY04;P54819-6;P54819-5;P54819-3;P54819-4	P54819;F8W1A4;P54819-2;F8VY04;P54819-6;P54819-5;P54819-3;P54819-4	Adenylate kinase 2, mitochondrial;Adenylate kinase 2, mitochondrial, N-terminally processed;Adenylate kinase 2, mitochondrial	AK2	2177597
P23786	P23786	CPT2	Carnitine O-palmitoyltransferase 2, mitochondrial	171281		Q8WUD6;F8W1B3;Q8WUD6-2	Q8WUD6;F8W1B3;Q8WUD6-2	Cholinephosphotransferase 1	CHPT1	7622.24
Q9Y2L1;Q9Y2L1-2;G3V1J5;F2Z2C0	Q9Y2L1	DIS3	Exosome complex exonuclease RRP44	171923		O00423;O00423-3;F8W717;G3V500;G3V3N9;G3V4U5;G3V3J1;G3V5C8;G3V497;G3V4H6;G3V538;H0YJY3;H0YJD8;H0YJK4	O00423;O00423-3;F8W717;G3V500;G3V3N9	Echinoderm microtubule-associated protein-like 1	EML1	305.363
P82921;A0A075B746	P82921	MRPS21	28S ribosomal protein S21, mitochondrial	173547		F8W7C6;A0A087WV22;H7C123;H7C2C5;H7C2U2	F8W7C6;A0A087WV22;H7C123;H7C2C5		RPL10	2020.52
Q8NI27;A0A0C4DG98;Q8NI27-2;H0Y815	Q8NI27	THOC2	THO complex subunit 2	173810		Q96A26;F8W7Q4;E9PH05	Q96A26;F8W7Q4;E9PH05	Protein FAM162A	FAM162A	502549
O14617-5;O14617-2;O14617;O14617-3;O14617-4	O14617-5	AP3D1	AP-3 complex subunit delta-1	174160		Q8NAN2;F8W7S1;Q8NAN2-2	Q8NAN2;F8W7S1;Q8NAN2-2	Protein FAM73A	FAM73A	10798.1
Q9Y4W2;Q9Y4W2-3;Q9Y4W2-2;Q9Y4W2-4	Q9Y4W2	LAS1L	Ribosomal biogenesis protein LAS1L	174249		F8W7U8;P49959-2;F5GXT0;F5H742;F5H256	F8W7U8;P49959-2	Double-strand break repair protein MRE11A	MRE11A	174559
P49959;F8W7U8;P49959-3;P49959-2	P49959	MRE11A	Double-strand break repair protein MRE11A	174559		Q15131;F8W872;Q15131-4;H3BT74;Q15131-3;Q15131-2;Q15131-5;Q15131-7;Q15131-6	Q15131;F8W872;Q15131-4;H3BT74;Q15131-3;Q15131-2;Q15131-5;Q15131-7	Cyclin-dependent kinase 10	CDK10	1920.49
O75352;J3QS48;I3L295;J3KT75;J3QW43;J3QRD5;Q9H3L2;Q1HDL3;A0A087WV81;O75352-2;J3KTK8;J3QQZ4	O75352	MPDU1;HBEBP2BPA	Mannose-P-dolichol utilization defect 1 protein	175007		Q9NYP3;F8W8A5;C9J4K5;H7C1C1;C9JSP0;F8WD19;H7C1M7;Q9NYP3-2;Q9NYP3-3;H7C304;H7C006;V9GY84;F8WC22	Q9NYP3;F8W8A5;C9J4K5;H7C1C1;C9JSP0;F8WD19;H7C1M7;Q9NYP3-2;Q9NYP3-3	Protein downstream neighbor of Son	DONSON	7773.74
P30622-2;P30622;J3KP58;P30622-1;F5H6A0;F6VGP8;F5H1T5;F5H367;F5H270	P30622-2	CLIP1	CAP-Gly domain-containing linker protein 1	175770		Q9HBM0;F8W8C2;F2Z3A6;Q9HBM0-2	Q9HBM0;F8W8C2;F2Z3A6;Q9HBM0-2	Vezatin	VEZT	397.328
Q9NY61	Q9NY61	AATF	Protein AATF	175857		Q14493;F8W8D3;H0YAE8;E7EUV9;Q14493-2;H7C4H8	Q14493;F8W8D3;H0YAE8;E7EUV9;Q14493-2;H7C4H8	Histone RNA hairpin-binding protein	SLBP	18421
P53007;B4DP62	P53007	SLC25A1	Tricarboxylate transport protein, mitochondrial	175975		P31483;F8W8I6;P31483-3;E5RGV5;E5RG67;F8WE16	P31483;F8W8I6;P31483-3;E5RGV5;E5RG67	Nucleolysin TIA-1 isoform p40	TIA1	95595.1
O60216	O60216	RAD21	Double-strand-break repair protein rad21 homolog	176220		P49005;F8W8R3;A0A087WWF6;C9JLE1;C9J8Z7;C9IZD2;H7C1B3	P49005;F8W8R3;A0A087WWF6;C9JLE1;C9J8Z7;C9IZD2	DNA polymerase delta subunit 2	POLD2	200235
Q9NUP9;G3V1D4	Q9NUP9	LIN7C	Protein lin-7 homolog C	176343		O43493;O43493-2;J3KQ45;F8W8W7;O43493-5;O43493-3;O43493-4;O43493-6	O43493;O43493-2;J3KQ45;F8W8W7;O43493-5;O43493-3;O43493-4;O43493-6	Trans-Golgi network integral membrane protein 2	TGOLN2	30049.8
Q9UJX3;Q9UJX3-2	Q9UJX3	ANAPC7	Anaphase-promoting complex subunit 7	176507		Q8N4H5;F8W8Z9;Q8N4H5-3;Q8N4H5-2;H3BUX3;H0YFG9	Q8N4H5;F8W8Z9;Q8N4H5-3;Q8N4H5-2	Mitochondrial import receptor subunit TOM5 homolog	TOMM5	1443847
Q9GZR2	Q9GZR2	REXO4	RNA exonuclease 4	176784		Q9Y6M1;F8W930;Q9Y6M1-1;Q9Y6M1-5;Q9Y6M1-6;Q9Y6M1-3;Q9Y6M1-4	Q9Y6M1;F8W930;Q9Y6M1-1;Q9Y6M1-5;Q9Y6M1-6;Q9Y6M1-3;Q9Y6M1-4	Insulin-like growth factor 2 mRNA-binding protein 2	IGF2BP2	20300.7
Q15424;Q15424-3;Q15424-2;Q15424-4	Q15424	SAFB	Scaffold attachment factor B1	177482		F8W950;F8WCL2	F8W950		AIMP2	4128.04
Q13617;A0A0A0MTN0;Q13617-2;Q5T2B5	Q13617	CUL2	Cullin-2	177862		Q9Y3S1;F8W9F9;H0Y7T5;Q9Y3S1-2;Q9Y3S1-4;A6PVV2;Q9Y3S1-3;H0Y7R3;H0Y493;E9PCD1;B1AQN8	Q9Y3S1;F8W9F9;H0Y7T5;Q9Y3S1-2;Q9Y3S1-4;A6PVV2;Q9Y3S1-3;H0Y7R3	Serine/threonine-protein kinase WNK2	WNK2	315.149
Q15833;M0R0M7;A0A087WWS7;Q15833-2;Q15833-3;M0R1A1	Q15833	STXBP2	Syntaxin-binding protein 2	178393		O00329;Q5SR50;F8W9P4	O00329;Q5SR50;F8W9P4	Phosphatidylinositol 4,5-bisphosphate 3-kinase catalytic subunit delta isoform	PIK3CD	157.941
Q9BY32;Q9BY32-3	Q9BY32	ITPA	Inosine triphosphate pyrophosphatase	179645		Q13613;F8WA39;Q13613-2;Q8NEC6;H0YDX3;E9PIH9;H7BZJ1;H7C406;E9PPP8;F8W764;F8W8S8	Q13613;F8WA39;Q13613-2;Q8NEC6;H0YDX3	Myotubularin-related protein 1	MTMR1	15705.9
Q9H0C8;H7C2I8;F8SNU7	Q9H0C8	ILKAP;ILKAP3	Integrin-linked kinase-associated serine/threonine phosphatase 2C	180428		Q9H8H2;F8WAJ0;Q9H8H2-2;Q9H8H2-4;Q9H8H2-3	Q9H8H2;F8WAJ0;Q9H8H2-2;Q9H8H2-4	Probable ATP-dependent RNA helicase DDX31	DDX31	152772
Q9NQ88	Q9NQ88	TIGAR	Fructose-2,6-bisphosphatase TIGAR	180757		Q96HD1;Q96HD1-2;F8WBY3	Q96HD1;Q96HD1-2;F8WBY3	Cysteine-rich with EGF-like domain protein 1	CRELD1	4413.55
Q14137;A0A075B729	Q14137	BOP1	Ribosome biogenesis protein BOP1	180812		P63027;J3QRU4;F8WCA0;L7N2F9	P63027;J3QRU4;F8WCA0;L7N2F9	Vesicle-associated membrane protein 2	VAMP2	10649.9
Q9H832;Q9H832-2	Q9H832	UBE2Z	Ubiquitin-conjugating enzyme E2 Z	181421		Q8NC42;F8WCD0	Q8NC42;F8WCD0	E3 ubiquitin-protein ligase RNF149	RNF149	11561.7
Q6YP21-3;Q6YP21	Q6YP21-3	CCBL2	Kynurenine--oxoglutarate transaminase 3	181787		P59998;F8WCF6;P59998-3;R4GN08;F8WDD7;H7C0A3;A0A0A6YYG9;P59998-4;P59998-2;F8WE39;F8WDW3	P59998;F8WCF6;P59998-3;R4GN08;F8WDD7;H7C0A3;A0A0A6YYG9;P59998-4;P59998-2	Actin-related protein 2/3 complex subunit 4	ARPC4;ARPC4-TTLL3	965397
O00592;O00592-2	O00592	PODXL	Podocalyxin	182332		Q96NT0;F8WCZ3;B8ZZ99;Q96NT0-2	Q96NT0;F8WCZ3;B8ZZ99;Q96NT0-2	Coiled-coil domain-containing protein 115	CCDC115	5754.5
P48059;P48059-4;P48059-5;P48059-3;P48059-2;Q7Z4I7;Q7Z4I7-2;H0Y592;A0A087X2F9;Q7Z4I7-4;Q7Z4I7-3;Q7Z4I7-5	P48059	LIMS1;LIMS2	LIM and senescent cell antigen-like-containing domain protein 1;LIM and senescent cell antigen-like-containing domain protein 2	182548		Q9H3L0;F8WEC0	Q9H3L0;F8WEC0	Methylmalonic aciduria and homocystinuria type D protein, mitochondrial	MMADHC	9086.41
Q8N7H5;Q8N7H5-3;Q8N7H5-2;B4DGJ5	Q8N7H5	PAF1	RNA polymerase II-associated factor 1 homolog	183053		Q8IW19;F8WET0;E9PRH6	Q8IW19;F8WET0;E9PRH6	Aprataxin and PNK-like factor	APLF	99.7671
P49756	P49756	RBM25	RNA-binding protein 25	183148		P49821;G3V0I5;P49821-2;B4DE93;E9PMX3;E9PQP1;E9PPR0;E9PPS5;E9PJL9;E9PLC6;E9PPD6;H0YD04;H0YE81	P49821;G3V0I5;P49821-2;B4DE93;E9PMX3	NADH dehydrogenase [ubiquinone] flavoprotein 1, mitochondrial	NDUFV1	225922
Q9UDY4	Q9UDY4	DNAJB4	DnaJ homolog subfamily B member 4	183189		Q9NY33;G3V1D3;G3V180;Q9NY33-4;Q9NY33-2;E9PQ14;E9PPK9;E9PKK8;E9PNX5;E9PQF2	Q9NY33;G3V1D3;G3V180;Q9NY33-4	Dipeptidyl peptidase 3	DPP3	307406
Q8IYB3;A9Z1X7;Q8IYB3-2;E9PCT1;M0R1E7	Q8IYB3	SRRM1	Serine/arginine repetitive matrix protein 1	183300		Q07157;G3V1L9;H0YKB1;H0Y3R8;H0YLT6	Q07157;G3V1L9	Tight junction protein ZO-1	TJP1	97340.4
Q6PIU2;A0A0A0MTJ9;Q6PIU2-2;Q6PIU2-3;H7C046	Q6PIU2	NCEH1	Neutral cholesterol ester hydrolase 1	184036		Q86XJ1;G3V1N3;H0YIT6	Q86XJ1;G3V1N3;H0YIT6	GAS2-like protein 3	GAS2L3	1422.83
O43237;O43237-2;B4E2E0	O43237	DYNC1LI2	Cytoplasmic dynein 1 light intermediate chain 2	184307		Q969J3;G3V1P3;Q969J3-2	Q969J3;G3V1P3;Q969J3-2	Loss of heterozygosity 12 chromosomal region 1 protein	LOH12CR1	67843.7
Q9Y6N5;H3BNX3	Q9Y6N5	SQRDL	Sulfide:quinone oxidoreductase, mitochondrial	184352		Q6ZUT9;Q6ZUT9-2;G3V1S3;Q6ZUT9-4;H0YGE5;Q6ZUT9-3;H0YDV6	Q6ZUT9;Q6ZUT9-2;G3V1S3	DENN domain-containing protein 5B	DENND5B	3890.56
P53990;P53990-2;H3BQF7;H3BMU1;H3BUI0;P53990-3;P53990-4;J3KR23;P53990-5	P53990	IST1	IST1 homolog	184950		Q9Y324;G3V5S9;G3V1S4;G3V5D2;G3V5L8;G3V3N8	Q9Y324;G3V5S9;G3V1S4	rRNA-processing protein FCF1 homolog	FCF1	99249.9
Q5SY16	Q5SY16	NOL9	Polynucleotide 5-hydroxyl-kinase NOL9	185306		Q9Y3E0;G3V1U5;F5H6U7	Q9Y3E0;G3V1U5;F5H6U7	Vesicle transport protein GOT1B	GOLT1B	78329.6
Q8WVM8;G3V3K9;G3V4I1;G3V5F3;J3KNG4	Q8WVM8	SCFD1	Sec1 family domain-containing protein 1	186003		G3V256;Q6PJT7-4;Q6PJT7-11;G3V3Y4;G3V3R9;G3V572;G3V240;A0A087WTC9;G3V473;G3V2X4;Q6PJT7-6;H0YJ87;H0YJ51;Q6PJT7-8	G3V256;Q6PJT7-4;Q6PJT7-11	Zinc finger CCCH domain-containing protein 14	ZC3H14	91331.5
Q96PU8;Q96PU8-3;Q96PU8-5;Q96PU8-9;Q96PU8-8;Q96PU8-6;H0YG47;F5GXS8;F5GYM3;H0YGD6	Q96PU8	QKI	Protein quaking	186132		Q07352;G3V2D5;G3V2P5;G3V515	Q07352;G3V2D5;G3V2P5;G3V515	Zinc finger protein 36, C3H1 type-like 1	ZFP36L1	1937.14
Q13451	Q13451	FKBP5	Peptidyl-prolyl cis-trans isomerase FKBP5;Peptidyl-prolyl cis-trans isomerase FKBP5, N-terminally processed	186442		Q6EMB2;G3V2J9;Q6EMB2-2;G3V4R8;Q6EMB2-3;Q2TAY9	Q6EMB2;G3V2J9;Q6EMB2-2;G3V4R8	Tubulin polyglutamylase TTLL5	TTLL5	232.439
Q96GG9;C9JVE2	Q96GG9	DCUN1D1	DCN1-like protein 1;DCN1-like protein	186477		P07311;G3V2U7;G3V3F8;G3V597;P07311-2	P07311;G3V2U7	Acylphosphatase-1;Acylphosphatase	ACYP1	149242
Q9UBC2;Q9UBC2-2;M0R165;Q9UBC2-3;Q9UBC2-4;M0R2S2;M0R3I1	Q9UBC2	EPS15L1	Epidermal growth factor receptor substrate 15-like 1	186970		G3V325;O75127;C9JGL8;P56134-4;P56134-2;C9JJT5;C9JQN9;P56134;C9JU26;P56134-3	G3V325;O75127	Pentatricopeptide repeat-containing protein 1, mitochondrial	ATP5J2-PTCD1;PTCD1	274393
P37198;M0QXN5	P37198	NUP62	Nuclear pore glycoprotein p62	187282		G3V3G9;Q5TAQ9;V9GY54;Q5TAQ9-2;H0YDY4;Q5TAQ8	G3V3G9;Q5TAQ9;V9GY54	DDB1- and CUL4-associated factor 8	DCAF8	100722
Q969X6;H3BSH7;Q969X6-3;H3BRM8	Q969X6	CIRH1A	Cirhin	187576		P25963;G3V3I4;G3V2A2;G3V3K1	P25963;G3V3I4;G3V2A2	NF-kappa-B inhibitor alpha	NFKBIA	27404.6
P49914;P49914-2;A0A0A6YYL1	P49914	MTHFS;ST20-MTHFS	5-formyltetrahydrofolate cyclo-ligase	187746		O75356;G3V4I0;G3V450	O75356;G3V4I0	Ectonucleoside triphosphate diphosphohydrolase 5	ENTPD5	3315.79
Q9H2G2;Q9H2G2-2	Q9H2G2	SLK	STE20-like serine/threonine-protein kinase	188590		Q9H9C1;G3V4K3;Q9H9C1-2;G3V549	Q9H9C1;G3V4K3;Q9H9C1-2	Spermatogenesis-defective protein 39 homolog	VIPAS39	38114.6
P82914	P82914	MRPS15	28S ribosomal protein S15, mitochondrial	189180		G3V4S9;Q9UN36-2;G3V5H8;Q9UN36-6;Q9UN36;A0A0A0MS87;Q9UN36-5;Q9UN36-3;Q9UN36-4;G3V5L7;G3V392;G3V5G0;G3V2I9;G3V578;H0YJT9;G3V5B7;G3V271;G3V5S0;G3V239;G3V5D7;G3V3C3;G3V2Y3;G3V5G7;A0A0E3D6M8;G3V3X3;G3V5A6;G3V280;G3V5V9;G3V3X2;G3V285;G3V4S2;G3V2A6;H7C0X0;G3V383;G3V420;G3V237;G3V5B5;G3V5P9;G3V2S0;G3V552;G3V3P6;H0YJ56;G3V4T9;G3V2T2;G3V3P1;G3V3D5;G3V358;G3V4X3;G3V3L1	G3V4S9;Q9UN36-2;G3V5H8;Q9UN36-6;Q9UN36;A0A0A0MS87;Q9UN36-5;Q9UN36-3;Q9UN36-4;G3V5L7;G3V392;G3V5G0;G3V2I9;G3V578;H0YJT9;G3V5B7	Protein NDRG2	NDRG2	604.351
Q6P587;Q6P587-2;Q6P587-3	Q6P587	FAHD1	Acylpyruvase FAHD1, mitochondrial	189463		Q9GZR7;G3V529;Q9GZR7-2;F5GYL3;A0A087WXU8	Q9GZR7;G3V529;Q9GZR7-2;F5GYL3;A0A087WXU8	ATP-dependent RNA helicase DDX24	DDX24	129492
A0MZ66;A0MZ66-3;A0MZ66-5;A0MZ66-6;A0MZ66-7	A0MZ66	KIAA1598	Shootin-1	189846		G3V599;O15320;O15320-4;O15320-3;O15320-10;O15320-5;O15320-8;O15320-6;O15320-7;O15320-2;O15320-9;Q86UF2;A4D2H0;Q8IX94;P0CG41;A4FU28;G3V5K6;Q8IX95;G3V3C4;Q96PC5;Q96PC5-2;G3V4M1	G3V599;O15320;O15320-4;O15320-3;O15320-10;O15320-5;O15320-8;O15320-6;O15320-7;O15320-2;O15320-9	cTAGE family member 5	CTAGE5	34702.7
P82664	P82664	MRPS10	28S ribosomal protein S10, mitochondrial	190456		Q9HBF4;G3V5N8;Q9HBF4-3;Q9HBF4-2	Q9HBF4;G3V5N8;Q9HBF4-3	Zinc finger FYVE domain-containing protein 1	ZFYVE1	3163.62
P25325-2;P25325	P25325-2	MPST	3-mercaptopyruvate sulfurtransferase	191015		P24941;G3V5T9;P24941-2;E7ESI2;G3V317;K7EJ83	P24941;G3V5T9;P24941-2;E7ESI2	Cyclin-dependent kinase 2	CDK2	877181
Q9H6F5;Q9H6F5-2	Q9H6F5	CCDC86	Coiled-coil domain-containing protein 86	191126		Q99973;G3V5X7;Q99973-2;G3V470;G3V2A4;H0YIZ2;H0YIY9;G3V591;H0YJ53	Q99973;G3V5X7;Q99973-2;G3V470;G3V2A4	Telomerase protein component 1	TEP1	343.982
Q9H0A8;H3BM91;Q9H0A8-3;Q9H0A8-2;H3BRX0;H3BTV9	Q9H0A8	COMMD4	COMM domain-containing protein 4	191473		P60900;G3V5Z7;G3V295;P60900-2;G3V3I1;P60900-3;G3V3U4;G3V4S5;G3V2S7;H0YJC4	P60900;G3V5Z7;G3V295;P60900-2;G3V3I1;P60900-3	Proteasome subunit alpha type-6;Proteasome subunit alpha type	PSMA6	2530756
P21127;Q9UQ88;Q9UQ88-2;P21127-2;A0A0D9SEI3;Q5QPR3;J3QKR5;B7ZVY7;A0A0D9SER5;A0A0D9SEN2;J3QR44;Q9UQ88-4;P21127-8;Q9UQ88-3;P21127-3;P21127-9;Q5QPR4;J3QR29;Q9UQ88-9;P21127-6;Q9UQ88-10;P21127-12;Q9UQ88-5;P21127-4;P21127-5;P21127-10	P21127	CDK11B;CDK11A;CDC2L1	Cyclin-dependent kinase 11B;Cyclin-dependent kinase 11A	191786		Q9BXS9-3;G3XAC1;Q9BXS9;Q86YZ4;Q9BXS9-7;Q9BXS9-2;F8W9I8;C9J6Y3;C9JKR6;Q9BXS9-5;Q9BXS9-4;A0A0C4DFT5;Q9BXS9-6	Q9BXS9-3;G3XAC1;Q9BXS9;Q86YZ4;Q9BXS9-7;Q9BXS9-2;F8W9I8;C9J6Y3;C9JKR6;Q9BXS9-5;Q9BXS9-4;A0A0C4DFT5	Solute carrier family 26 member 6	SLC26A6	49.8609
Q99567;J3KMX1;I3L4K7	Q99567	NUP88	Nuclear pore complex protein Nup88	191936		Q96ME7;G3XAG1;Q96ME7-3;Q96ME7-2	Q96ME7;G3XAG1;Q96ME7-3;Q96ME7-2	Zinc finger protein 512	ZNF512	53187.1
P35221;P35221-2;G3XAM7;E5RIB1;E5RJ41;E5RHV7;E5RGY6;E5RG03	P35221	CTNNA1	Catenin alpha-1	192020		P07942;G3XAI2;E7EPA6	P07942;G3XAI2	Laminin subunit beta-1	LAMB1	119564
P49770;G3V5E5;H0YJJ8	P49770	EIF2B2	Translation initiation factor eIF-2B subunit beta	192342		Q5BKY9;G3XAI9;Q5BKY9-2;Q8N9E0	Q5BKY9;G3XAI9;Q5BKY9-2;Q8N9E0	Protein FAM133B;Protein FAM133A	FAM133B;FAM133A	65703.1
Q99757;M0QXH0	Q99757	TXN2	Thioredoxin, mitochondrial	192601		Q15629;G3XAN4;Q15629-2	Q15629;G3XAN4;Q15629-2	Translocating chain-associated membrane protein 1	TRAM1	490.754
P22570;A0A0A0MTR6;A0A0C4DFN8;A0A0C4DGN7;A0A0A0MSZ4;P22570-5;P22570-2;P22570-7;A0A0A0MT64;P22570-6;P22570-3;A0A0A0MTN9;J3QQX3;P22570-4	P22570	FDXR	NADPH:adrenodoxin oxidoreductase, mitochondrial	192648		O95248;G5E933;H0Y5W8	O95248;G5E933	Myotubularin-related protein 5	SBF1	1686.57
Q9UK41;Q9UK41-2;E9PQR7;E9PM90	Q9UK41	VPS28	Vacuolar protein sorting-associated protein 28 homolog	193916		Q13615;G5E953;Q13615-3;Q13615-2	Q13615;G5E953;Q13615-3;Q13615-2	Myotubularin-related protein 3	MTMR3	807.34
O94903;E5RG77;E5RFZ4	O94903	PROSC	Proline synthase co-transcribed bacterial homolog protein	194345		G5E972;P42167-2;P42167-3	G5E972;P42167-2;P42167-3	Lamina-associated polypeptide 2, isoforms beta/gamma;Thymopoietin;Thymopentin	TMPO	1935.23
P22059	P22059	OSBP	Oxysterol-binding protein 1	194788		Q12824-2;G5E975	Q12824-2;G5E975	SWI/SNF-related matrix-associated actin-dependent regulator of chromatin subfamily B member 1	SMARCB1	115058
Q9BSH4	Q9BSH4	TACO1	Translational activator of cytochrome c oxidase 1	195710		G5E994;Q5VW38;Q5VW38-3;U3KQD2	G5E994;Q5VW38;Q5VW38-3	Protein GPR107	GPR107	16648.4
Q16643;Q16643-3;Q16643-2;D6R9W4	Q16643	DBN1	Drebrin	196110		G5E9A6;P51784;Q5JXD3	G5E9A6;P51784	Ubiquitin carboxyl-terminal hydrolase;Ubiquitin carboxyl-terminal hydrolase 11	USP11	47081.8
P50579;P50579-3;F8VRR3;F8VQZ7;P50579-2;G3V1U3	P50579	METAP2	Methionine aminopeptidase 2	196949		Q09019;G5E9A7;M0R0L4;R4GMZ4;R4GMW3	Q09019;G5E9A7	Dystrophia myotonica WD repeat-containing protein	DMWD	325.344
O43818	O43818	RRP9	U3 small nucleolar RNA-interacting protein 2	197448		P0C1Z6;G5E9B5;A8MTQ3;F8WDC1	P0C1Z6;G5E9B5	TCF3 fusion partner	TFPT	4334.51
P54725;K7ENJ0;K7ELW1;P54725-2;P54725-3	P54725	RAD23A	UV excision repair protein RAD23 homolog A	197978		Q15653;G5E9C2;I3L4X3;Q15653-2;I3L1A4	Q15653;G5E9C2;I3L4X3;Q15653-2	NF-kappa-B inhibitor beta	NFKBIB	31996.7
Q9H8Y8;Q9H8Y8-3	Q9H8Y8	GORASP2	Golgi reassembly-stacking protein 2	198048		Q07889;G5E9C8;Q07889-2;C9K0N6	Q07889;G5E9C8	Son of sevenless homolog 1	SOS1	7564.62
O75915	O75915	ARL6IP5	PRA1 family protein 3	198103		Q07157-2;G5E9E7;A0A087X0K9	Q07157-2;G5E9E7;A0A087X0K9	Tight junction protein ZO-1	TJP1	82.9316
Q9UH65;E7EMB1	Q9UH65	SWAP70	Switch-associated protein 70	198296		P82650;G5E9W7;G5E9V5;H7C5H3;H7C5L9;H7C5F2;P82650-2;C9J5D8	P82650;G5E9W7;G5E9V5;H7C5H3;H7C5L9	28S ribosomal protein S22, mitochondrial	MRPS22	351494
P41214;P41214-2	P41214	EIF2D	Eukaryotic translation initiation factor 2D	198884		G5E9V6;Q8IUR7-6;G5E9V7;H7C5B7	G5E9V6;Q8IUR7-6;G5E9V7	Armadillo repeat-containing protein 8	ARMC8	17681.8
Q9BT09;A0A0C4DFY8	Q9BT09	CNPY3	Protein canopy homolog 3	199150		Q9P2E5;G5E9W2;Q9P2E5-2;C9JZF7;H7C5L5	Q9P2E5;G5E9W2;Q9P2E5-2	Chondroitin sulfate glucuronyltransferase	CHPF2	553.107
P18846;P18846-2;Q03060-8;Q03060-6;E9PAR2;G5E998;Q03060-23;Q03060-9;Q03060-24;Q03060-32;Q03060-26;Q03060-21;Q03060-31;P16220;P16220-2;P16220-3	P18846	ATF1;CREM;CREB1	Cyclic AMP-dependent transcription factor ATF-1;cAMP-responsive element modulator;Cyclic AMP-responsive element-binding protein 1	199235		Q92552;G5EA06;Q92552-2;D6RH20;D6RJC7;E5RJ73	Q92552;G5EA06;Q92552-2;D6RH20;D6RJC7	28S ribosomal protein S27, mitochondrial	MRPS27	293039
O95630;C9JK83;O95630-2;C9JZ93;C9JEK5;F5H5B9	O95630	STAMBP	STAM-binding protein	199276		Q92879-4;G5EA30;Q92879;Q92879-2;Q92879-3;Q92879-6;Q92879-5;E9PSH0;E9PKU1;E9PQK4;F5H0D8;E9PKA1;F5H4Y5	Q92879-4;G5EA30;Q92879;Q92879-2;Q92879-3;Q92879-6;Q92879-5;E9PSH0;E9PKU1	CUGBP Elav-like family member 1	CELF1	454446
Q16740;M0QYV5;M0R208	Q16740	CLPP	ATP-dependent Clp protease proteolytic subunit, mitochondrial;ATP-dependent Clp protease proteolytic subunit	199380		G5EA36;I3L394;F6QPS0;I3L328;I3L3H6;K7EMA6;E9PRZ6;I3L3G1;I3L2Z8;I3L225	G5EA36		CDC27	2015.9
Q969S3	Q969S3	ZNF622	Zinc finger protein 622	199710		P31943;G8JLB6;E9PCY7;D6RBM0;H0YB39;E5RGV0;E7EN40;D6RIU0;D6RFM3;E7EQJ0;D6RAM1;D6R9T0;D6RDU3;D6RJ04;D6RIH9;H0YBD7;E5RGH4;D6RDL0;H0YBG7;D6RF17	P31943;G8JLB6;E9PCY7;D6RBM0;H0YB39	Heterogeneous nuclear ribonucleoprotein H;Heterogeneous nuclear ribonucleoprotein H, N-terminally processed	HNRNPH1	1776884
Q9UEE9;Q9UEE9-2	Q9UEE9	CFDP1	Craniofacial development protein 1	199807		Q9Y484;G8JLI5;Q9Y484-3;Q9Y484-2;C9J471;C9JE01;C9JUS5;C9JBX7;C9JYH8;H0Y329;C9JVT3;C9J0A8	Q9Y484;G8JLI5;Q9Y484-3;Q9Y484-2;C9J471;C9JE01;C9JUS5;C9JBX7;C9JYH8;H0Y329;C9JVT3;C9J0A8	WD repeat domain phosphoinositide-interacting protein 4	WDR45	25212.6
Q96EK5;A0A0D9SFK7	Q96EK5	KIAA1279;KIF1BP	KIF1-binding protein	200302		G8JLL2;Q9UMR5-2;Q9UMR5;Q9UMR5-3;A2ABN7;A2ABN6	G8JLL2;Q9UMR5-2;Q9UMR5;Q9UMR5-3	Lysosomal thioesterase PPT2	PPT2	18048.6
Q13123;D6REL4;Q9H4P6;E7EQZ7	Q13123	IK	Protein Red	200930		Q8IXH7;Q8IXH7-4;X6RLT1;H0UI80;Q8IXH7-3	Q8IXH7;Q8IXH7-4;X6RLT1;H0UI80	Negative elongation factor C/D	NELFCD;TH1L	116133
P42224;J3KPM9;P42224-2	P42224	STAT1	Signal transducer and activator of transcription 1-alpha/beta;Signal transducer and activator of transcription	201741		O43824;H0Y2S1	O43824;H0Y2S1	Putative GTP-binding protein 6	GTPBP6	13126
P36404;V9GYD0;P36404-2	P36404	ARL2;ARL2-SNX15	ADP-ribosylation factor-like protein 2	202167		H0Y2S9;H0Y7E2;J3QRL2;K7EL39;J3QL44	H0Y2S9;H0Y7E2		MPRIP	327.484
O94874;O94874-2;O94874-3	O94874	UFL1	E3 UFM1-protein ligase 1	202225		O60762;Q5QPK2;H0Y368;Q5QPJ9	O60762;Q5QPK2;H0Y368	Dolichol-phosphate mannosyltransferase subunit 1	DPM1	474802
A6NDU8;A0A0C4DGW6	A6NDU8	C5orf51	UPF0600 protein C5orf51	202766		Q9UPP1;H0Y3N9;Q9UPP1-2;Q9UPP1-5;Q9UPP1-4;Q9UPP1-3;H0Y589;H0Y7M8;H7BZB7;A0A087WYX2	Q9UPP1;H0Y3N9;Q9UPP1-2;Q9UPP1-5;Q9UPP1-4;Q9UPP1-3;H0Y589	Histone lysine demethylase PHF8	PHF8	38771.1
Q5JSH3;Q5JSH3-2;Q5JSH3-4;H7BY83	Q5JSH3	WDR44	WD repeat-containing protein 44	202992		Q08334;H0Y3Z8;F8WDX2;H7C0Z5	Q08334;H0Y3Z8;F8WDX2	Interleukin-10 receptor subunit beta	IL10RB	619.26
Q14677;Q14677-3;Q14677-2	Q14677	CLINT1	Clathrin interactor 1	203046		H0Y400	H0Y400		DDX39B	3925.03
P20645;F5GXE0;F5GXU0;F5H883;F5GX30	P20645	M6PR	Cation-dependent mannose-6-phosphate receptor	203104		Q86VZ6;H0Y403;Q86VZ6-2;F8WCD3;F8WD35;C9JWY1;C9JGY8	Q86VZ6;H0Y403;Q86VZ6-2;F8WCD3;F8WD35;C9JWY1;C9JGY8	Juxtaposed with another zinc finger protein 1	JAZF1	471.264
P52298;P52298-2	P52298	NCBP2	Nuclear cap-binding protein subunit 2	203211		H0Y459	H0Y459		NCOR1	4926.87
Q9UIJ7;Q9UIJ7-3;Q9UIJ7-2	Q9UIJ7	AK3	GTP:AMP phosphotransferase AK3, mitochondrial	204836		H0Y4E8;Q9Y2K2;J3KPC8;Q9Y2K2-3;Q9Y2K2-4;H0Y494;Q9Y2K2-2;H7C3X8;H7C038	H0Y4E8;Q9Y2K2;J3KPC8;Q9Y2K2-3;Q9Y2K2-4;H0Y494	Serine/threonine-protein kinase SIK3	SIK3	1473.45
O75312;H7BZM7	O75312	ZPR1	Zinc finger protein ZPR1	206098		P12268;H0Y4R1;E7ETK5	P12268;H0Y4R1	Inosine-5-monophosphate dehydrogenase 2	IMPDH2	1447529
Q9UHB6;Q9UHB6-2;F8VRN8;Q9UHB6-4;Q9UHB6-5;F8VQE1	Q9UHB6	LIMA1	LIM domain and actin-binding protein 1	207183		H0Y4R4	H0Y4R4		TOR1AIP1	305768
Q5VT66;H7BYZ9;Q5VT66-3;Q5VT66-2	Q5VT66	42795	Mitochondrial amidoxime-reducing component 1	207428		H0Y4V9;H0Y641	H0Y4V9		LARP4B	3232.71
O14907;A0A087X282	O14907	TAX1BP3	Tax1-binding protein 3	207630		Q5TCZ1;H0Y507;Q5TCZ1-3;Q5TCZ1-2	Q5TCZ1;H0Y507;Q5TCZ1-3;Q5TCZ1-2	SH3 and PX domain-containing protein 2A	SH3PXD2A	103.27
Q5T6V5;Q5T6V7	Q5T6V5	C9orf64	UPF0553 protein C9orf64	208517		Q8N1I0;H0Y599;Q8N1I0-3;Q8N1I0-2;H0Y7H7;F5GXW1;C9J637;C9J7D9;Q8N1I0-4	Q8N1I0;H0Y599;Q8N1I0-3;Q8N1I0-2;H0Y7H7	Dedicator of cytokinesis protein 4	DOCK4	3565.45
Q8IYB8	Q8IYB8	SUPV3L1	ATP-dependent RNA helicase SUPV3L1, mitochondrial	208678		P83881;H0Y5B4;H7BZ11;J3KQN4;H7BY91;H0Y3V9;R4GN19	P83881;H0Y5B4;H7BZ11;J3KQN4;H7BY91;H0Y3V9	60S ribosomal protein L36a	RPL36A;RPL36A-HNRNPH2	1007835
Q92896;Q92896-2;Q92896-3	Q92896	GLG1	Golgi apparatus protein 1	209204		H0Y5C6	H0Y5C6		FLNA	2482.84
Q8TC12;Q8TC12-3;Q8TC12-2	Q8TC12	RDH11	Retinol dehydrogenase 11	209765		Q9Y282;H0Y5K5;Q9Y282-3;H0Y621;H0Y802;H0Y6Z0;Q9Y282-2;A6PVJ2;A0A0C4DH46	Q9Y282;H0Y5K5;Q9Y282-3;H0Y621	Endoplasmic reticulum-Golgi intermediate compartment protein 3	ERGIC3	160226
Q14126	Q14126	DSG2	Desmoglein-2	210447		H0Y624	H0Y624		ATP11A	2606.14
Q8TBC4;F8W8D4;Q8TBC4-2	Q8TBC4	UBA3	NEDD8-activating enzyme E1 catalytic subunit	210614		P62158;H0Y7A7;E7ETZ0;E7EMB3;Q96HY3;G3V361;M0QZ52;F8WBR5;G3V226;G3V479;P02585;C9J7T9	P62158;H0Y7A7;E7ETZ0;E7EMB3;Q96HY3;G3V361	Calmodulin	CALM1;CALM2	4393941
Q13409;Q13409-3;Q13409-2;Q13409-6;Q13409-7;Q13409-5;E7EQL5;E7EQU2;E7EMU4;E7EV09;E9PGG1;E7EUM4;E7ERR6;E7ERH4;E7ET01;E7ETL8;E7ESD3;E7EU01;O14576;O14576-2;E5RFE1;C9J3E7;E5RJ75;O14576-4;O14576-3;O14576-5	Q13409	DYNC1I2;DYNC1I1	Cytoplasmic dynein 1 intermediate chain 2;Cytoplasmic dynein 1 intermediate chain 1	210629		H0Y7W6	H0Y7W6		FNBP1	211.495
Q6UW63	Q6UW63	KDELC1	KDEL motif-containing protein 1	211105		Q9P246;Q9P246-2;H0Y860;H7C5A5;Q9P246-3;H7C5K2;R4GMP0;R4GN82;H7C5C6;R4GNC5	Q9P246;Q9P246-2;H0Y860;H7C5A5;Q9P246-3	Stromal interaction molecule 2	STIM2	3696.94
Q9Y3Z3;Q9Y3Z3-2;Q9Y3Z3-3	Q9Y3Z3	SAMHD1	Deoxynucleoside triphosphate triphosphohydrolase SAMHD1	211839		Q9H0R3;H0Y870;H0Y861;Q8TDQ4;Q5SSC2;H0Y8D0;H7C5C5;Q9H0R3-2	Q9H0R3;H0Y870;H0Y861;Q8TDQ4;Q5SSC2;H0Y8D0	Transmembrane protein 222	TMEM222	3449.67
Q9BUJ2;A0A0A0MRA5;B7Z4B8;Q9BUJ2-4;Q9BUJ2-2;M0R3F1;M0QYZ0;M0QYI8;M0QYM5	Q9BUJ2	HNRNPUL1	Heterogeneous nuclear ribonucleoprotein U-like protein 1	212312		H0Y8X4	H0Y8X4		DNPH1	664.11
O43252	O43252	PAPSS1	Bifunctional 3-phosphoadenosine 5-phosphosulfate synthase 1;Sulfate adenylyltransferase;Adenylyl-sulfate kinase	212804		Q96J42;H0Y997;Q96J42-2;H0Y928;D6RB48;D6RBD9	Q96J42;H0Y997;Q96J42-2;H0Y928	Thioredoxin domain-containing protein 15	TXNDC15	30058.4
Q13418;A0A0A0MTH3;Q13418-2;Q13418-3	Q13418	ILK	Integrin-linked protein kinase	213267		Q9H3R5;H0Y9E6;B3KVZ3;D6RBJ6	Q9H3R5;H0Y9E6;B3KVZ3	Centromere protein H	CENPH	77457.6
P53041;H0YDU8	P53041	PPP5C	Serine/threonine-protein phosphatase 5;Serine/threonine-protein phosphatase	213516		P63146;H0Y9V2;H0YA80	P63146;H0Y9V2;H0YA80	Ubiquitin-conjugating enzyme E2 B	UBE2B	1402.52
P21399	P21399	ACO1	Cytoplasmic aconitate hydratase	213552		Q96EY4;H0Y9X1;D6RA57;D6RE67;D6RC31	Q96EY4;H0Y9X1;D6RA57	Translation machinery-associated protein 16	TMA16	95851.6
O43847;O43847-2;G3V1R5;A0A087WYK8;B1AKJ5	O43847	NRD1	Nardilysin	214022		Q9UMS6;Q9UMS6-2;H0Y9Y3;Q9UMS6-3;Q9UMS6-4	Q9UMS6;Q9UMS6-2;H0Y9Y3;Q9UMS6-3;Q9UMS6-4	Synaptopodin-2	SYNPO2	487.568
P52306-4;P52306;P52306-5;P52306-6;P52306-2;P52306-3;H0Y8M2	P52306-4	RAP1GDS1	Rap1 GTPase-GDP dissociation stimulator 1	214514		Q96LI5;H0Y9Z5;H0Y9C1;Q96LI5-2;D6RGK9;H0YA76;D6RIW9	Q96LI5;H0Y9Z5;H0Y9C1;Q96LI5-2;D6RGK9	CCR4-NOT transcription complex subunit 6-like	CNOT6L	33505.4
Q96P11;Q96P11-2;Q96P11-4;Q96P11-5	Q96P11	NSUN5	Probable 28S rRNA (cytosine-C(5))-methyltransferase	215410		Q9H0N5;H0YA52	Q9H0N5;H0YA52	Pterin-4-alpha-carbinolamine dehydratase 2	PCBD2	24658.9
Q9NVH1;Q9NVH1-3	Q9NVH1	DNAJC11	DnaJ homolog subfamily C member 11	215895		Q7Z3D6;Q7Z3D6-2;H0YB11;H0YB62;H0YB09;Q7Z3D6-5;Q7Z3D6-4;Q7Z3D6-3	Q7Z3D6;Q7Z3D6-2;H0YB11;H0YB62;H0YB09;Q7Z3D6-5;Q7Z3D6-4;Q7Z3D6-3	UPF0317 protein C14orf159, mitochondrial	C14orf159	212.645
P30876;C9J4M6;C9J2Y9	P30876	POLR2B	DNA-directed RNA polymerase II subunit RPB2;DNA-directed RNA polymerase	216053		Q86VQ6;H0YBI6;H0YBQ0;E5RJ58	Q86VQ6;H0YBI6;H0YBQ0	Thioredoxin reductase 3	TXNRD3	211.233
P42696;A2A2V2	P42696	RBM34	RNA-binding protein 34	216458		H0YBR0;Q96Q05-3	H0YBR0;Q96Q05-3	Trafficking protein particle complex subunit 9	TRAPPC9	11735.8
P10412	P10412	HIST1H1E	Histone H1.4	216485		Q15390;H0YBZ4;Q15390-2;H0YF01	Q15390;H0YBZ4;Q15390-2	Mitochondrial fission regulator 1	MTFR1	32425.1
O60547;O60547-2	O60547	GMDS	GDP-mannose 4,6 dehydratase	217025		Q96PV7;H0YCX2;Q96PV7-2;Q96PV7-3;H0Y9G1	Q96PV7;H0YCX2;Q96PV7-2;Q96PV7-3	Protein FAM193B	FAM193B	438.891
P84095	P84095	RHOG	Rho-related GTP-binding protein RhoG	217761		P16070;P16070-12;H0YD13;P16070-18;P16070-14;P16070-13;P16070-11;P16070-10;P16070-16;P16070-8;P16070-17;P16070-6;P16070-4;P16070-3;P16070-7;P16070-5;H0Y2P0;H0YE40;J3KN83;H0YDW7;H0YCV9;H0Y5E4;P16070-15;P16070-9;E9PKC6;H0YDX6;H0YD17;Q86UZ1;P16070-19	P16070;P16070-12;H0YD13;P16070-18;P16070-14;P16070-13;P16070-11;P16070-10;P16070-16;P16070-8;P16070-17;P16070-6;P16070-4;P16070-3;P16070-7;P16070-5;H0Y2P0;H0YE40	CD44 antigen	CD44	360698
Q9P2E9;A0A087WVV2;A0A0A0MRV0;Q9P2E9-2;Q9P2E9-3;F8W7S5;A0A087WU26	Q9P2E9	RRBP1	Ribosome-binding protein 1	217814		Q8WXA3;H0YD93;Q8WXA3-2;Q8WXA3-3;Q8WXA3-4;Q8WXA3-5;X6R3F0;S4R3P2;Q5TC51	Q8WXA3;H0YD93;Q8WXA3-2;Q8WXA3-3;Q8WXA3-4;Q8WXA3-5	RUN and FYVE domain-containing protein 2	RUFY2	26771.2
P82933	P82933	MRPS9	28S ribosomal protein S9, mitochondrial	218666		H0YDF6	H0YDF6		NHSL1	2086.37
O15226;O15226-2;A0A087WXT2	O15226	NKRF	NF-kappa-B-repressing factor	218905		H0YDN1	H0YDN1		PLEC	4339.64
O75694;O75694-2;E9PF10	O75694	NUP155	Nuclear pore complex protein Nup155	219547		H0YDQ8;Q5T4K5	H0YDQ8		CRTC2	1405.09
Q9H6T3;Q9H6T3-2;Q9H6T3-3	Q9H6T3	RPAP3	RNA polymerase II-associated protein 3	220059		H0YDR5;Q6IA17;H0YDF8;C9JFX4	H0YDR5;Q6IA17;H0YDF8;C9JFX4	Single Ig IL-1-related receptor	SIGIRR	1535.99
Q9BUE6;Q9BUE6-2;Q5TBE9	Q9BUE6	ISCA1	Iron-sulfur cluster assembly 1 homolog, mitochondrial	220706		H0YDT0;Q96D71-4;Q96D71-2;E9PMG1;H7C1V2;F2Z3L2;H7C225;H0YCF0;H0YE89;H0YCR2	H0YDT0;Q96D71-4;Q96D71-2;E9PMG1	RalBP1-associated Eps domain-containing protein 1	REPS1	340.877
Q99933;J3QTA2;Q99933-4;Q99933-3;Q99933-2;C9JYK5	Q99933	BAG1	BAG family molecular chaperone regulator 1	220778		H0YDU8;E7EU14;M0R196;A0A087WY80	H0YDU8	Serine/threonine-protein phosphatase	PPP5C	213516
Q14839;F5GWX5;A0A0C4DGG9;Q14839-2	Q14839	CHD4	Chromodomain-helicase-DNA-binding protein 4	220861		P28347;H0YE88;J3KP52;E9PKB7;P28347-2;H0YEJ9	P28347;H0YE88;J3KP52;E9PKB7;P28347-2;H0YEJ9	Transcriptional enhancer factor TEF-1	TEAD1	5956.4
Q4J6C6-4;Q4J6C6;Q4J6C6-3;Q4J6C6-2;H7C0M0;H7BZP6	Q4J6C6-4	PREPL	Prolyl endopeptidase-like	220997		O60232;H0YEB6;G3V1B8;E9PK41;H0YEK1	O60232;H0YEB6;G3V1B8	Sjoegren syndrome/scleroderma autoantigen 1	SSSCA1	179317
Q12972	Q12972	PPP1R8	Nuclear inhibitor of protein phosphatase 1;Activator of RNA decay	221024		H0YEF7;H0YD48;H0YEH1;H0YE97;H0YEY8	H0YEF7;H0YD48;H0YEH1		PICALM	11934.5
Q8WX92	Q8WX92	NELFB	Negative elongation factor B	221158		O14893;H0YEL0;O14893-3;O14893-2;H0YDP6;G5EA29	O14893;H0YEL0;O14893-3;O14893-2;H0YDP6	Gem-associated protein 2	GEMIN2	42253.3
P56545;P56545-2;Q5SQP8;Q13363;Q13363-2;E7ESU7;D6RAX2;E7EPF8;E9PGB1	P56545	CTBP2;CTBP1	C-terminal-binding protein 2;C-terminal-binding protein 1	221588		H0YEX2	H0YEX2		TAF2	3291.56
O43719	O43719	HTATSF1	HIV Tat-specific factor 1	222550		P52943;H0YFA4;P52943-2;H0YHD8	P52943;H0YFA4;P52943-2	Cysteine-rich protein 2	CRIP2	367728
Q13247;Q13247-3	Q13247	SRSF6	Serine/arginine-rich splicing factor 6	222592		Q96DN6;H0YHD1;F8VU14;F8VNX1;F8VVK7;F8VZD7;F8VW40;F8VPC4	Q96DN6;H0YHD1;F8VU14;F8VNX1;F8VVK7	Methyl-CpG-binding domain protein 6	MBD6	1286.36
Q9BTZ2;Q9BTZ2-8;Q9BTZ2-4;P0CG22;Q6PKH6;H0YLE1;H0YKN3;A0A087WSZ6;H0YN69;D3YTE6;Q6PKH6-2;Q9BTZ2-5;A0A087WXI8	Q9BTZ2	DHRS4;DHRS4L1;DHRS4L2	Dehydrogenase/reductase SDR family member 4;Putative dehydrogenase/reductase SDR family member 4-like 1;Dehydrogenase/reductase SDR family member 4-like 2	222700		Q9H8H3;H0YI09;F8VQX6	Q9H8H3;H0YI09	Methyltransferase-like protein 7A	METTL7A	28418.1
Q15155;A0A087X117;Q5JPE7;P69849;J3KN36;Q5JPE7-2	Q15155	NOMO1;NOMO2;NOMO3	Nodal modulator 1;Nodal modulator 2;Nodal modulator 3	223323		P31270;H0YIA6;P31277;A0A087WWK9	P31270;H0YIA6;P31277;A0A087WWK9	Homeobox protein Hox-A11;Homeobox protein Hox-D11	HOXA11;HOXD11	2107.42
Q9NWU5;E7ESL0;J3KQY1;A0A0C4DGX2;Q9NWU5-2;Q9NWU5-3	Q9NWU5	MRPL22	39S ribosomal protein L22, mitochondrial	223358		H0YIV9;O43716;F8VRU3	H0YIV9;O43716;F8VRU3	Glutamyl-tRNA(Gln) amidotransferase subunit C, mitochondrial	GATC	66134.3
Q9BRT9;E5RFF9	Q9BRT9	GINS4	DNA replication complex GINS protein SLD5;DNA replication complex GINS protein SLD5, N-terminally processed;DNA replication complex GINS protein SLD5	223925		H0YJH7	H0YJH7		TMPO	7296.88
Q8TAT6;Q8TAT6-2	Q8TAT6	NPLOC4	Nuclear protein localization protein 4 homolog	224046		Q9HA82;H0YLY3;H0YKR4;H0YNR6;H0YN04;H0YKC9;H0YMY6	Q9HA82;H0YLY3;H0YKR4;H0YNR6;H0YN04;H0YKC9;H0YMY6	Ceramide synthase 4	CERS4	564.252
O75131;H0YB26	O75131	CPNE3	Copine-3	224084		Q86X40;H0YKM4;Q86X40-3;Q86X40-2;H0YM85;H0YKF6	Q86X40;H0YKM4;Q86X40-3;Q86X40-2;H0YM85	Leucine-rich repeat-containing protein 28	LRRC28	129.43
O14776;O14776-2;G3V220	O14776	TCERG1	Transcription elongation regulator 1	224137		Q9GZN2;H0YKN5;U3KQS0;U3KQB5;A0A0A6YYL0;Q9GZN2-2	Q9GZN2;H0YKN5;U3KQS0	Homeobox protein TGIF2	TGIF2	6383.25
P07305	P07305	H1F0	Histone H1.0;Histone H1.0, N-terminally processed	224176		P61769;H0YL18	P61769;H0YL18	Beta-2-microglobulin;Beta-2-microglobulin form pI 5.3;Beta-2-microglobulin	B2M	1605086
Q8IY81	Q8IY81	FTSJ3	pre-rRNA processing protein FTSJ3	225319		P40424;P40424-2;H0YLF5;P40424-3;A0A087X0P4;A0A0A0MTI0;H0YLB0;F8WA05;H0YKH1;H0YLD4;H0YLT4;P40426-4;P40426-3;H0YLM3;S4R377	P40424;P40424-2;H0YLF5;P40424-3;A0A087X0P4;A0A0A0MTI0;H0YLB0;F8WA05;H0YKH1	Pre-B-cell leukemia transcription factor 1	PBX1	13814.7
P56211	P56211	ARPP19	cAMP-regulated phosphoprotein 19	225321		P59780;H0YLI7;H0YLX6;H0YN38;P59780-2	P59780;H0YLI7;H0YLX6;H0YN38;P59780-2	AP-3 complex subunit sigma-2	AP3S2	348.864
P61421;J3QL14;R4GN72;F5GYQ1	P61421	ATP6V0D1	V-type proton ATPase subunit d 1	225754		Q96QT4;H0YLN8;A0A0C4DGL2;H0YNM0	Q96QT4;H0YLN8	Transient receptor potential cation channel subfamily M member 7	TRPM7	1446.03
Q96EL3	Q96EL3	MRPL53	39S ribosomal protein L53, mitochondrial	225828		Q2KHR2;H0YLX2;Q2KHR2-2;H0YMH6	Q2KHR2;H0YLX2;Q2KHR2-2	DNA-binding protein RFX7	RFX7	3457.38
P49821;G3V0I5;P49821-2;B4DE93	P49821	NDUFV1	NADH dehydrogenase [ubiquinone] flavoprotein 1, mitochondrial	225922		H0YM31;A0A0A0MS74	H0YM31;A0A0A0MS74		PCK2	330853
Q99598	Q99598	TSNAX	Translin-associated protein X	227009		H0YM70	H0YM70		PSME2	763559
Q9NZM1;Q9NZM1-6;Q9NZM1-3;Q9NZM1-2;Q9NZM1-5;H0YD14	Q9NZM1	MYOF	Myoferlin	227463		Q15004;H0YMA4;H0YKX3;Q15004-2	Q15004;H0YMA4;H0YKX3;Q15004-2	PCNA-associated factor	KIAA0101	145990
P22830;P22830-2	P22830	FECH	Ferrochelatase, mitochondrial	227635		Q9Y6I4;Q6JHV3;H0YMI4;H0YLB7;H0YKU8;Q9Y6I4-2;H0YL81;H0YM72;H0YLG0;H0YMP6	Q9Y6I4;Q6JHV3;H0YMI4;H0YLB7;H0YKU8;Q9Y6I4-2	Ubiquitin carboxyl-terminal hydrolase 3;Ubiquitin carboxyl-terminal hydrolase	USP3	31534.4
Q9Y3D6	Q9Y3D6	FIS1	Mitochondrial fission 1 protein	227667		Q9BW66;H0YN33;Q9BW66-3;H0YKY0;Q9BW66-2	Q9BW66;H0YN33;Q9BW66-3;H0YKY0;Q9BW66-2	Cyclin-dependent kinase 2-interacting protein	CINP	38837.7
Q9UKN8	Q9UKN8	GTF3C4	General transcription factor 3C polypeptide 4	228333		Q9GZS3;H0YN81;H0YMF9;H0YL19;H3BQA8;H0YM76;H0YLA1	Q9GZS3;H0YN81;H0YMF9;H0YL19;H3BQA8	WD repeat-containing protein 61;WD repeat-containing protein 61, N-terminally processed	WDR61	633258
Q15435;C9JD73;Q15435-3;Q15435-2;H7C118;C9JRC4;C9J177;Q15435-5;Q15435-4	Q15435	PPP1R7	Protein phosphatase 1 regulatory subunit 7	228402		P67812;H0YNG3;P67812-4;P67812-3;P67812-2;H0YNX5;H0YNA5;H0YKT4;P0C7V7	P67812;H0YNG3;P67812-4;P67812-3;P67812-2;H0YNX5;H0YNA5	Signal peptidase complex catalytic subunit SEC11A;Signal peptidase complex catalytic subunit SEC11;Signal peptidase I	SEC11A	81868.2
O00330;O00330-3	O00330	PDHX	Pyruvate dehydrogenase protein X component, mitochondrial	228562		H0YNG9;H0YKE7;F5GX29;H0YLY7;H0YLX1	H0YNG9;H0YKE7;F5GX29		CHP1	108394
P57678;I3L2C7	P57678	GEMIN4	Gem-associated protein 4	228641		Q1ZZU3;H3BLW9;H7C3F2;H7C5E9;V9GZ11;V9GYD7	Q1ZZU3;H3BLW9;H7C3F2;H7C5E9;V9GZ11;V9GYD7	DNA repair protein SWI5 homolog	SWI5	3904.21
Q32MZ4;Q32MZ4-3;Q32MZ4-2	Q32MZ4	LRRFIP1	Leucine-rich repeat flightless-interacting protein 1	228990		Q92841;H3BLZ8;Q92841-3;Q92841-1;Q92841-2	Q92841;H3BLZ8;Q92841-3;Q92841-1;Q92841-2	Probable ATP-dependent RNA helicase DDX17	DDX17	650358
Q32MZ4-3;Q32MZ4;Q32MZ4-2	Q32MZ4-3	LRRFIP1	Leucine-rich repeat flightless-interacting protein 1	228990		O60936;H3BM67;H3BUP2;H3BUN4;O60936-3;O60936-1;H3BQJ5	O60936;H3BM67;H3BUP2;H3BUN4;O60936-3;O60936-1;H3BQJ5	Nucleolar protein 3	NOL3	131207
Q12965;H0YN00	Q12965	MYO1E	Unconventional myosin-Ie	229214		Q9Y5A7;H3BM74;H3BM14;Q9Y5A7-2;C9JRT6;F8WDB6;C9J7X7;F8WDL9;H7C5E1;H7C5N1	Q9Y5A7;H3BM74;H3BM14;Q9Y5A7-2;C9JRT6;F8WDB6	NEDD8 ultimate buster 1	NUB1	41311.2
O76071	O76071	CIAO1	Probable cytosolic iron-sulfur protein assembly protein CIAO1	229276		H3BMD8;P56211;P56211-2;H3BQ52;H3BTD3	H3BMD8;P56211;P56211-2;H3BQ52;H3BTD3	cAMP-regulated phosphoprotein 19	ARPP19	225321
Q9NV06;A0A087WT20;B3KME9;E5RHM4;Q9NV06-2	Q9NV06	DCAF13	DDB1- and CUL4-associated factor 13	229542		Q9H2V7;Q9H2V7-3;H3BMF4;Q9H2V7-2;Q9H2V7-4;H3BR82;H3BPT8;H3BPQ9;Q9H2V7-5;H3BT44	Q9H2V7;Q9H2V7-3;H3BMF4;Q9H2V7-2;Q9H2V7-4;H3BR82	Protein spinster homolog 1	SPNS1	8200.46
P82675	P82675	MRPS5	28S ribosomal protein S5, mitochondrial	229975		Q15287;H3BV80;H3BMM9;H3BTC0;Q15287-3;Q15287-2;H3BPG5;H3BMS0	Q15287;H3BV80;H3BMM9;H3BTC0;Q15287-3;Q15287-2;H3BPG5;H3BMS0	RNA-binding protein with serine-rich domain 1	RNPS1	345653
O60763;O60763-2	O60763	USO1	General vesicular transport factor p115	230110		P22676;H3BMN5;A6NER6;H3BN14	P22676;H3BMN5;A6NER6;H3BN14	Calretinin	CALB2	43.2431
Q9UBF2;Q9UBF2-2	Q9UBF2	COPG2	Coatomer subunit gamma-2	230450		P49815-3;H3BMQ0;P49815-5;P49815;P49815-4;P49815-7;P49815-2;P49815-6;H3BQK4;P49815-8;H3BQY7;H3BNT5	P49815-3;H3BMQ0;P49815-5;P49815;P49815-4;P49815-7;P49815-2;P49815-6	Tuberin	TSC2	13397.3
P53677;H0YBM0;Q9Y2T2	P53677	AP3M2;AP3M1	AP-3 complex subunit mu-2;AP-3 complex subunit mu-1	230798		Q6ZVD8;H3BMS5;Q6ZVD8-3;I3L187	Q6ZVD8;H3BMS5;Q6ZVD8-3;I3L187	PH domain leucine-rich repeat-containing protein phosphatase 2	PHLPP2	146.217
Q9UBB4	Q9UBB4	ATXN10	Ataxin-10	231839		P51159;H3BN55;H3BUD9;H3BS49;H3BVH7;P51159-2;H3BU81	P51159;H3BN55;H3BUD9;H3BS49;H3BVH7;P51159-2	Ras-related protein Rab-27A	RAB27A	23206
Q7Z2W4;C9J6P4;Q7Z2W4-3;Q7Z2W4-2	Q7Z2W4	ZC3HAV1	Zinc finger CCCH-type antiviral protein 1	231905		Q7L2K0;H3BND0;H3BTF6;Q7L2K0-2;Q7L2K0-3	Q7L2K0;H3BND0;H3BTF6;Q7L2K0-2	Uncharacterized protein C16orf59	C16orf59	3196.7
Q14919;Q14919-2;E9PQX9;C9JCC6;E9PNC7	Q14919	DRAP1	Dr1-associated corepressor	232415		Q9BQ65;H3BNM8;H3BTT8;Q9BQ65-2;H3BN52;Q9BQ65-3	Q9BQ65;H3BNM8;H3BTT8;Q9BQ65-2	U6 snRNA phosphodiesterase	USB1	8397.37
Q96A49	Q96A49	SYAP1	Synapse-associated protein 1	232478		P80404;H3BRN4;H3BNQ7	P80404;H3BRN4;H3BNQ7	4-aminobutyrate aminotransferase, mitochondrial	ABAT	869.352
Q6NUQ4;Q6NUQ4-2	Q6NUQ4	TMEM214	Transmembrane protein 214	232957		Q99547;H3BNT4;H3BSB3;H3BNK8;H3BU96	Q99547;H3BNT4;H3BSB3	M-phase phosphoprotein 6	MPHOSPH6	105810
Q92769;Q92769-3	Q92769	HDAC2	Histone deacetylase 2	233097		P06865;H3BS10;H3BP20;H3BU85;H3BTD4;P06865-2;A0A087WUJ7	P06865;H3BS10;H3BP20;H3BU85;H3BTD4	Beta-hexosaminidase subunit alpha;Beta-hexosaminidase	HEXA	64476.7
Q9HCC0;Q9HCC0-2;D6R9R1;D6RDF7	Q9HCC0	MCCC2	Methylcrotonoyl-CoA carboxylase beta chain, mitochondrial	233597		Q99807;H3BP28;Q99807-2;I3L1T0;H3BSZ3;H3BS11;H3BTN8	Q99807;H3BP28;Q99807-2	5-demethoxyubiquinone hydroxylase, mitochondrial	COQ7	112521
Q99661;Q99661-2	Q99661	KIF2C	Kinesin-like protein KIF2C	234259		H3BP71;O75150-4;A0A087WTK2;H3BQ99;H3BUL6;I3L332	H3BP71;O75150-4	E3 ubiquitin-protein ligase BRE1B	RNF40	66046.8
Q15738;C9JDR0	Q15738	NSDHL	Sterol-4-alpha-carboxylate 3-dehydrogenase, decarboxylating	234306		P34949;H3BPB8;F5GX71;H3BMZ9;H3BPP3;H3BP57;H3BT48;H3BUZ9;P34949-2;H3BPM5;H3BPU7;H3BQX0;H3BNY8;H3BT46;H3BU66;B4DYB8;H3BUG1	P34949;H3BPB8;F5GX71;H3BMZ9;H3BPP3;H3BP57;H3BT48;H3BUZ9;P34949-2;H3BPM5;H3BPU7;H3BQX0;H3BNY8;H3BT46	Mannose-6-phosphate isomerase	MPI	209511
Q9Y5K6	Q9Y5K6	CD2AP	CD2-associated protein	235570		Q13286;Q13286-6;O95090;H3BPM8;Q13286-4;Q13286-2;Q13286-7;Q13286-3;H3BPL0;H3BRU8;Q9UBH5;H3BNK7;H3BR84;Q9UBD8;H3BQ48;O95086;B4DMY6;Q2TA70;B4DFF3;Q13286-5	Q13286;Q13286-6;O95090;H3BPM8;Q13286-4;Q13286-2;Q13286-7;Q13286-3;H3BPL0;H3BRU8;Q9UBH5;H3BNK7;H3BR84;Q9UBD8;H3BQ48;O95086;B4DMY6;Q2TA70;B4DFF3;Q13286-5	Battenin	CLN3	8279.7
Q9BRJ2;A0A087WU62;A0A087X2D5	Q9BRJ2	MRPL45	39S ribosomal protein L45, mitochondrial	235698		Q6PCT2;H7C112;H3BPZ0;Q6PCT2-2;H3BVB1;H3BME1;Q6PCT2-3	Q6PCT2;H7C112;H3BPZ0;Q6PCT2-2;H3BVB1;H3BME1;Q6PCT2-3	F-box/LRR-repeat protein 19	FBXL19	1198.57
Q9HD42;F8VVT7;F8VUA2	Q9HD42	CHMP1A	Charged multivesicular body protein 1a	236911		H3BQF6;M0QZ67	H3BQF6			694.358
P51452;P51452-2;K7ES89	P51452	DUSP3	Dual specificity protein phosphatase 3	237632		H3BRG4;H3BSJ9;H3BP04;H3BUE4;H3BUI9;A0A087WVZ4	H3BRG4;H3BSJ9		UQCRC2	1307005
Q14739;C9JXK0	Q14739	LBR	Lamin-B receptor	238196		O14562;H3BRL3;H3BUM8	O14562;H3BRL3	Ubiquitin domain-containing protein UBFD1	UBFD1	380148
Q96AT9;C9J6A7;Q96AT9-5;Q96AT9-3;Q96AT9-2;Q96AT9-4	Q96AT9	RPE	Ribulose-phosphate 3-epimerase	238352		Q12968;H3BRS1;I3L3K7;H3BR83;Q12968-6;Q12968-4;Q12968-3;Q12968-2;Q12968-5	Q12968;H3BRS1;I3L3K7;H3BR83;Q12968-6;Q12968-4;Q12968-3;Q12968-2;Q12968-5	Nuclear factor of activated T-cells, cytoplasmic 3	NFATC3	1993.01
Q99543;Q99543-2	Q99543	DNAJC2	DnaJ homolog subfamily C member 2;DnaJ homolog subfamily C member 2, N-terminally processed	238492		P55789;H3BRW3;H3BRD2	P55789;H3BRW3;H3BRD2	FAD-linked sulfhydryl oxidase ALR;Sulfhydryl oxidase	GFER	66676.8
P49792	P49792	RANBP2	E3 SUMO-protein ligase RanBP2	239390		P50225;H3BRY5;P50226;H3BQX5;E9PKR8;E9PKW4;P50225-2;E9PM76	P50225;H3BRY5;P50226;H3BQX5	Sulfotransferase 1A1;Sulfotransferase;Sulfotransferase 1A2	SULT1A1;SULT1A2	3860.14
A6NKT7;J3KNE0;O14715;J3KQ37;Q99666;P49792	A6NKT7	RGPD3;RGPD8;RGPD5;RANBP2	RanBP2-like and GRIP domain-containing protein 3;RANBP2-like and GRIP domain-containing protein 8;RANBP2-like and GRIP domain-containing protein 5/6;E3 SUMO-protein ligase RanBP2	239390		Q9Y2V0;H3BS01;H3BNF9;Q9Y2V0-2;H3BTL3	Q9Y2V0;H3BS01;H3BNF9;Q9Y2V0-2	Uncharacterized protein C15orf41	C15orf41	10692
Q8TCC3;Q8TCC3-2;Q8TCC3-3;B8ZZV5	Q8TCC3	MRPL30	39S ribosomal protein L30, mitochondrial	240532		Q53FZ2;H3BSM0;Q53FZ2-2;H3BUF2;H3BVD5;H3BV29;H3BT38	Q53FZ2;H3BSM0	Acyl-coenzyme A synthetase ACSM3, mitochondrial	ACSM3	77.0127
Q9HCN8	Q9HCN8	SDF2L1	Stromal cell-derived factor 2-like protein 1	241181		Q96GQ5;H3BSM7;H3BR29;Q96GQ5-2;I3L2V0;H3BTA0;H3BS97	Q96GQ5;H3BSM7;H3BR29;Q96GQ5-2	RUS1 family protein C16orf58	C16orf58	23748.4
P40763;P40763-2;G8JLH9;P40763-3	P40763	STAT3	Signal transducer and activator of transcription 3;Signal transducer and activator of transcription	241307		Q9UL45;H3BST1;H3BPR6;H3BRA4;H3BU57;H3BN13;H3BNE3;H3BR42;Q9UL45-2	Q9UL45;H3BST1	Biogenesis of lysosome-related organelles complex 1 subunit 6	BLOC1S6	53085.7
Q9H845;D6RCD8;D6RGK6;D6RJA8;D6RDK9;D6R9Z3	Q9H845	ACAD9	Acyl-CoA dehydrogenase family member 9, mitochondrial	241401		Q2VPK5;H3BSW6;Q2VPK5-3;Q2VPK5-5;H3BPG4;H3BNM3	Q2VPK5;H3BSW6;Q2VPK5-3;Q2VPK5-5	Cytoplasmic tRNA 2-thiolation protein 2	CTU2	34763.9
O75323;O75323-2;F8WBI5	O75323	GBAS	Protein NipSnap homolog 2	241786		H3BSZ2;E9PJ09	H3BSZ2;E9PJ09		PRDM11	1416.96
P32320	P32320	CDA	Cytidine deaminase	241834		H3BTB6;H3BNN8;H3BRC3;H3BQQ1;H3BN28;H3BP68	H3BTB6;H3BNN8		CMC2	37924.2
O75844	O75844	ZMPSTE24	CAAX prenyl protease 1 homolog	241890		Q96A37;H3BTX7;Q96A37-2;Q96A37-3;H3BQ58	Q96A37;H3BTX7;Q96A37-2;Q96A37-3;H3BQ58	RING finger protein 166	RNF166	6551.48
Q8TEM1	Q8TEM1	NUP210	Nuclear pore membrane glycoprotein 210	242080		O14662;H3BU86;O14662-5;C9K0W8;O14662-4;Q96NX8;F8W9Z6;O14662-6;H0YEW0;B7ZBM8;O14662-3;B7ZBM4;B7ZBM5;E9PND6	O14662;H3BU86;O14662-5;C9K0W8;O14662-4;Q96NX8;F8W9Z6;O14662-6	Syntaxin-16	STX16;STX16-NPEPL1	26391.8
Q16539;B4E0K5;Q16539-5;Q16539-3;Q16539-4	Q16539	MAPK14	Mitogen-activated protein kinase 14	242167		H3BUB6	H3BUB6		SCAMP2	24840.4
P62745	P62745	RHOB	Rho-related GTP-binding protein RhoB	242587		H3BUF6;Q8WWM7-7;H3BUE3;H3BSQ5	H3BUF6		ATXN2L	839.22
Q9NX40;D6RG39;D6RIT9;D6RDK6;D6RBN5;Q9NX40-3;Q9NX40-2;Q9NX40-4;D6RI08;D6RDK1;D6RIV2;D6R9T5;D6RA54;D6RC55	Q9NX40	OCIAD1	OCIA domain-containing protein 1	242936		Q66K89;H3BUJ7;H3BSL4;H3BQZ4;H3BN24	Q66K89;H3BUJ7;H3BSL4	Transcription factor E4F1	E4F1	2600.13
Q9UNI6	Q9UNI6	DUSP12	Dual specificity protein phosphatase 12	243073		Q9NWW5;H3BUV4;H3BNF1;H3BUT1;Q9NWW5-2;H3BRN7;H3BTY4	Q9NWW5;H3BUV4;H3BNF1;H3BUT1;Q9NWW5-2	Ceroid-lipofuscinosis neuronal protein 6	CLN6	3396.5
Q9BRJ6;C9JQV0	Q9BRJ6	C7orf50	Uncharacterized protein C7orf50	243289		O43169;J3KNF8;H3BUX2;D6RFH4;J3QR91	O43169;J3KNF8;H3BUX2;D6RFH4	Cytochrome b5 type B	CYB5B	409984
Q8NEJ9;Q8NEJ9-2;G3V4G1	Q8NEJ9	NGDN	Neuroguidin	243632		Q0P6H9;H3BVF7;H3BPV2;H3BTT1	Q0P6H9;H3BVF7;H3BPV2	Transmembrane protein 62	TMEM62	667.448
Q9NRG0;H0YBP8	Q9NRG0	CHRAC1	Chromatin accessibility complex protein 1	244112		O95166;H6UMI1;I3L3J4	O95166;H6UMI1	Gamma-aminobutyric acid receptor-associated protein	GABARAP	31272.6
P52564;P52564-2;K7ELM6;K7EIW3;P46734;P46734-2;P46734-3;E9PRZ0;J3QR49	P52564	MAP2K6;MAP2K3	Dual specificity mitogen-activated protein kinase kinase 6;Dual specificity mitogen-activated protein kinase kinase 3	244496		P28676;H7BXD5;H7C2Z6;C9JIZ3;C9JWQ8;C9JV47	P28676;H7BXD5;H7C2Z6	Grancalcin	GCA	178.382
Q14141;B1AMS2;Q14141-2;Q14141-4;Q14141-3;Q9NVA2;D6RGI3;D6RER5;Q9NVA2-2;D6RDU5;Q92599;Q92599-4;A0A087X142;A6NMH6;A6NFQ9;F8W8I8;Q92599-3;Q92599-2;C9JV02	Q14141	SEPT6;SEPT11;SEPT8	Septin-6;Septin-11;Septin-8	245104		H7BXH2;Q5H9R7;E9PKF6;Q5H9R7-6;Q5H9R7-2;Q5H9R7-5;Q5H9R7-3;Q5H9R7-4;E9PQP7;H0YEN2;E9PNN8;E9PK08;H0YDW1;E9PKG4;E9PJD8;H0YEV0	H7BXH2;Q5H9R7;E9PKF6;Q5H9R7-6;Q5H9R7-2;Q5H9R7-5;Q5H9R7-3;Q5H9R7-4;E9PQP7	Serine/threonine-protein phosphatase 6 regulatory subunit 3	PPP6R3	279299
Q96GK7;Q6P2I3	Q96GK7	FAHD2A;FAHD2B	Fumarylacetoacetate hydrolase domain-containing protein 2A;Fumarylacetoacetate hydrolase domain-containing protein 2B	245144		Q8WXB1;H7BXH9	Q8WXB1;H7BXH9	Protein N-lysine methyltransferase METTL21A	METTL21A	9564.85
A0A0B4J2E5;Q15269;C9J544	A0A0B4J2E5	PWP2	Periodic tryptophan protein 2 homolog	245250		H7BXI1;A0FGR8-6	H7BXI1;A0FGR8-6	Extended synaptotagmin-2	ESYT2	157858
Q15269;A0A0B4J2E5	Q15269	PWP2	Periodic tryptophan protein 2 homolog	245250		O60229;H7BXZ5;J3QSW6;C9IZQ6;O60229-2;O60229-3;H7C0I9;O60229-5;O60229-6;O60229-4	O60229;H7BXZ5;J3QSW6;C9IZQ6;O60229-2;O60229-3	Kalirin	KALRN	414.339
Q8N766;Q8N766-3;Q8N766-2;Q8N766-4;Q5TG59	Q8N766	EMC1	ER membrane protein complex subunit 1	245951		H7BY16	H7BY16		NCL	16023.4
P09110;H0Y4D4;H7C131;C9JDE9;P09110-2	P09110	ACAA1	3-ketoacyl-CoA thiolase, peroxisomal	245971		Q8NCP5;H7BY22;Q8NCP5-3;Q8NCP5-4;Q8NCP5-2;A0A087WV65;H0YEM9;H0YCZ0;A0A0A0MTE9	Q8NCP5;H7BY22;Q8NCP5-3;Q8NCP5-4;Q8NCP5-2;A0A087WV65;H0YEM9;H0YCZ0	Zinc finger and BTB domain-containing protein 44	ZBTB44	475.973
O76031;H0YM48	O76031	CLPX	ATP-dependent Clp protease ATP-binding subunit clpX-like, mitochondrial	246193		Q9BVL2;Q5JRG1;H7BYF2;Q9BVL2-2;Q9BVL2-3	Q9BVL2;Q5JRG1;H7BYF2;Q9BVL2-2;Q9BVL2-3	Nucleoporin p58/p45	NUPL1	48423
Q9Y3T9	Q9Y3T9	NOC2L	Nucleolar complex protein 2 homolog	246893		Q969K3;H7BYJ1;Q969K3-2;G3V4D1;G3V5F1;G3V504;A0A087WTM5	Q969K3;H7BYJ1;Q969K3-2	E3 ubiquitin-protein ligase RNF34	RNF34	5363.62
P40222	P40222	TXLNA	Alpha-taxilin	248369		H7BYY1;F5H7S3;B7Z596;P09493-2;H0YK48;P09493-5;H0YN06	H7BYY1;F5H7S3;B7Z596;P09493-2;H0YK48;P09493-5	Tropomyosin alpha-1 chain	TPM1	51929.1
P04181	P04181	OAT	Ornithine aminotransferase, mitochondrial;Ornithine aminotransferase, hepatic form;Ornithine aminotransferase, renal form	248439		H7BZJ3	H7BZJ3		PDIA3	532675
Q14254;K7EKW9;J3QLD9;E7EMK3	Q14254	FLOT2	Flotillin-2	249107		Q9P1T7;Q9P1T7-1;H7C4B9;H7BZY3;J3KN13;C9J784	Q9P1T7;Q9P1T7-1;H7C4B9;H7BZY3;J3KN13;C9J784	MyoD family inhibitor domain-containing protein	MDFIC	104810
P51610;P51610-4;A6NEM2;P51610-2	P51610	HCFC1	Host cell factor 1;HCF N-terminal chain 1;HCF N-terminal chain 2;HCF N-terminal chain 3;HCF N-terminal chain 4;HCF N-terminal chain 5;HCF N-terminal chain 6;HCF C-terminal chain 1;HCF C-terminal chain 2;HCF C-terminal chain 3;HCF C-terminal chain 4;HCF C-terminal chain 5;HCF C-terminal chain 6	249349		Q9H9Q4;H7C0G7;C9JWV4;Q9H9Q4-2;G5E9Q8	Q9H9Q4;H7C0G7;C9JWV4;Q9H9Q4-2	Non-homologous end-joining factor 1	NHEJ1	14394.7
Q12996	Q12996	CSTF3	Cleavage stimulation factor subunit 3	249791		H7C0N4	H7C0N4		SF1	13709.3
P61964	P61964	WDR5	WD repeat-containing protein 5	250758		H7C0S8;O75575;O75575-2;O75575-3	H7C0S8;O75575	DNA-directed RNA polymerase III subunit RPC9	CRCP	13029
Q9NZZ3;Q9NZZ3-2	Q9NZZ3	CHMP5	Charged multivesicular body protein 5	250830		Q12887;J3KSJ3;H7C101	Q12887;J3KSJ3;H7C101	Protoheme IX farnesyltransferase, mitochondrial	COX10	3803.74
P51116;P51114;P51114-3;B4DXZ6;P51114-2;E7EU85;E9PFF5	P51116	FXR2;FXR1	Fragile X mental retardation syndrome-related protein 2;Fragile X mental retardation syndrome-related protein 1	250942		Q9H147;H7C1M5;H7C1J2;F2Z2A4;H0Y501	Q9H147;H7C1M5;H7C1J2;F2Z2A4	Deoxynucleotidyltransferase terminal-interacting protein 1	DNTTIP1	30103
Q9Y6B6;Q9H029;D6R9R5	Q9Y6B6	SAR1B;DKFZp434B2017	GTP-binding protein SAR1b	251776		O15155;H7C1N3;C9JTT8;Q68DU7;O15155-2	O15155;H7C1N3;C9JTT8;Q68DU7;O15155-2	BET1 homolog	BET1;DKFZp781C0425	106159
Q14151;Q15424;Q15424-3;Q15424-2;Q15424-4	Q14151	SAFB2;SAFB	Scaffold attachment factor B2;Scaffold attachment factor B1	252134		Q9BUR5;H7C1U8;Q9BUR5-2;G3V1B6	Q9BUR5;H7C1U8;Q9BUR5-2;G3V1B6	Apolipoprotein O	APOO	142652
Q03701;A0A087X1N2	Q03701	CEBPZ	CCAAT/enhancer-binding protein zeta	252502		O95858;H7C285	O95858;H7C285	Tetraspanin-15	TSPAN15	1168.54
Q9UKX7;Q9UKX7-2;B0QY21	Q9UKX7	NUP50	Nuclear pore complex protein Nup50	252942		Q99848;H7C2Q8	Q99848;H7C2Q8	Probable rRNA-processing protein EBP2	EBNA1BP2	1135962
Q9NX18;F5GYJ5;F5H8E2;F8W679;M0QYN2;F5GXW4;M0R060;F5H5T6	Q9NX18	SDHAF2	Succinate dehydrogenase assembly factor 2, mitochondrial	253051		Q8N1B3;H7C3N1;K7EM37;Q8N1B3-2;A0A087X1W3	Q8N1B3;H7C3N1;K7EM37;Q8N1B3-2;A0A087X1W3	Cyclin-related protein FAM58A	FAM58A	3035.47
Q29RF7	Q29RF7	PDS5A	Sister chromatid cohesion protein PDS5 homolog A	253200		H7C4A7;B5MCM0	H7C4A7;B5MCM0		TEAD3	16906.6
Q8WYA6;A0A087WUB9;Q8WYA6-4;Q8WYA6-3;Q8WYA6-2	Q8WYA6	CTNNBL1	Beta-catenin-like protein 1	253588		Q3B820;Q3B820-3;H7C4C9;Q3B820-2;F8WCZ8;F8W731	Q3B820;Q3B820-3;H7C4C9;Q3B820-2	Protein FAM161A	FAM161A	1555.65
P29144;Q5VZU9	P29144	TPP2	Tripeptidyl-peptidase 2	253809		H7C560	H7C560		BRAF	784.918
P61011;P61011-2;G3V4F7	P61011	SRP54	Signal recognition particle 54 kDa protein	254416		Q2TAA2;H7C5G1;C9JE02;Q2TAA2-2	Q2TAA2;H7C5G1;C9JE02	Isoamyl acetate-hydrolyzing esterase 1 homolog	IAH1	75852.9
Q15428;K7EMT0	Q15428	SF3A2	Splicing factor 3A subunit 2	255268		O15417;H9KVB4;O15417-2;H7C3U5;H7C0N9;H7C177;H7BXS9;O15417-3	O15417;H9KVB4;O15417-2	Trinucleotide repeat-containing gene 18 protein	TNRC18	2299.78
O75477	O75477	ERLIN1	Erlin-1	255447		Q02930;H9KVC5;Q02930-2	Q02930;H9KVC5;Q02930-2	Cyclic AMP-responsive element-binding protein 5	CREB5	3316.31
P19404;E7EPT4	P19404	NDUFV2	NADH dehydrogenase [ubiquinone] flavoprotein 2, mitochondrial	255543		I3L0E3;Q9Y2R5;E9PE17	I3L0E3;Q9Y2R5;E9PE17	28S ribosomal protein S17, mitochondrial	hCG_1984214;MRPS17	399300
P05556;P05556-2;P05556-5;P05556-4;P05556-3	P05556	ITGB1	Integrin beta-1	255872		I3L0K1	I3L0K1		GOSR2	65051
Q9Y4W6;K7EP56	Q9Y4W6	AFG3L2	AFG3-like protein 2	256399		Q9H6Y7;I3L0L6;I3L1K4;I3L0V7;I3L2D4;I3L462;I3L2Y3	Q9H6Y7;I3L0L6	E3 ubiquitin-protein ligase RNF167	RNF167	11451.4
Q9UNF0;Q9UNF0-2	Q9UNF0	PACSIN2	Protein kinase C and casein kinase substrate in neurons protein 2	256595		P46459;I3L0N3;P46459-2;I3L2G1;I3L0L3;K7EQD6;I3L338;I3L4Q9	P46459;I3L0N3;P46459-2	Vesicle-fusing ATPase	NSF	396352
Q9BUF5;K7EL29;K7EN98;K7ESQ3;K7EQT3;K7EJ64;K7ERA8;K7EJZ4;K7EPE5	Q9BUF5	TUBB6	Tubulin beta-6 chain	256901		Q9Y6M0;I3L0U2;Q9Y6M0-3;Q9Y6M0-2;I3L3C7	Q9Y6M0;I3L0U2;Q9Y6M0-3;Q9Y6M0-2;I3L3C7	Testisin	PRSS21	100989
Q14558;Q14558-2	Q14558	PRPSAP1	Phosphoribosyl pyrophosphate synthase-associated protein 1	256902		Q96F10;I3L0W4	Q96F10;I3L0W4	Diamine acetyltransferase 2	SAT2	14074.4
O75683	O75683	SURF6	Surfeit locus protein 6	257632		Q96JN8;I3L100;I3L2W2;Q96JN8-2;I3L2Z9;K7ESJ6;K7ESM1;K7EPS7	Q96JN8;I3L100;I3L2W2;Q96JN8-2;I3L2Z9	Neuralized-like protein 4	NEURL4	700.919
P08397;F5GY90;F5H345;P08397-4;P08397-3;P08397-2;F5H226;F5H0P4	P08397	HMBS	Porphobilinogen deaminase	257751		P52429;I3L112	P52429;I3L112	Diacylglycerol kinase epsilon;Diacylglycerol kinase	DGKE	14893.9
O00267;O00267-2	O00267	SUPT5H	Transcription elongation factor SPT5	258087		Q9BSJ6;I3L419;I3L156;Q9BSJ6-2;I3L2R2;I3L427	Q9BSJ6;I3L419;I3L156;Q9BSJ6-2	Protein FAM64A	FAM64A	43403.5
P19367;P19367-4;P19367-2;P19367-3;Q2TB90;Q2TB90-2;Q2TB90-3	P19367	HK1;HKDC1	Hexokinase-1;Putative hexokinase HKDC1	258569		Q9BZG8;I3L1H5;Q9BZG8-3;Q9BZG8-2;I3L3X9;U3KQN3;A0A0A0MTR4	Q9BZG8;I3L1H5;Q9BZG8-3;Q9BZG8-2;I3L3X9	Diphthamide biosynthesis protein 1	DPH1	66232
Q9NZB2;Q9NZB2-6;Q9NZB2-4;Q9NZB2-2;Q9NZB2-5	Q9NZB2	FAM120A	Constitutive coactivator of PPAR-gamma-like protein 1	259315		Q02978;I3L1P8;Q02978-2	Q02978;I3L1P8;Q02978-2	Mitochondrial 2-oxoglutarate/malate carrier protein	SLC25A11	500657
Q9NZ63;A0A087X2F5	Q9NZ63	C9orf78	Uncharacterized protein C9orf78	259535		Q8WUZ0;I3L1Q2;Q8WUZ0-2;I3L4D5	Q8WUZ0;I3L1Q2;Q8WUZ0-2	B-cell CLL/lymphoma 7 protein family member C	BCL7C	42635.5
Q53H12;E9PG39;Q53H12-2;F8WDD1	Q53H12	AGK	Acylglycerol kinase, mitochondrial	259553		Q8TE02;I3L1Q3;Q8TE02-4;I3L2A9;I3L2T0;I3L3N8;I3L437;Q8TE02-3;Q8TE02-2;I3L1A8;I3L200	Q8TE02;I3L1Q3;Q8TE02-4;I3L2A9;I3L2T0;I3L3N8;I3L437;Q8TE02-3;Q8TE02-2;I3L1A8	Elongator complex protein 5	ELP5	47106
Q9BYT8;E9PCB6	Q9BYT8	NLN	Neurolysin, mitochondrial	259638		Q96CP2;I3L1Y9;I3L4I0	Q96CP2;I3L1Y9;I3L4I0	FLYWCH family member 2	FLYWCH2	1190782
P82979;F8VZQ9;F8VS12	P82979	SARNP	SAP domain-containing ribonucleoprotein	259887		I3L2B0;I3L4B5;I3L318	I3L2B0		CLUH	16811.3
Q9Y2P8	Q9Y2P8	RCL1	RNA 3-terminal phosphate cyclase-like protein	260047		P57678;I3L2C7;I3L399;I3L4A4;I3L4M4;E7EN12;I3L1J7	P57678;I3L2C7	Gem-associated protein 4	GEMIN4	228641
Q8WU90;F8WB26	Q8WU90	ZC3H15	Zinc finger CCCH domain-containing protein 15	260170		I3L2J0;Q96RK0;A0A0A0MQR4;I3L373;I3L135;I3L1Q4	I3L2J0;Q96RK0;A0A0A0MQR4	Protein capicua homolog	CIC	1166.28
Q14244;A0A087WZ40;Q14244-6;Q14244-7;Q14244-3;Q14244-2;Q14244-4;Q14244-5	Q14244	MAP7	Ensconsin	260662		Q9UKL6;I3L2M9;I3L3H0;I3L4Z8;Q9UKL6-2	Q9UKL6;I3L2M9;I3L3H0;I3L4Z8;Q9UKL6-2	Phosphatidylcholine transfer protein	PCTP	1070.87
Q8TED1;J3KNB5	Q8TED1	GPX8	Probable glutathione peroxidase 8	261306		P63241;I3L397;I3L504;P63241-2;Q6IS14	P63241;I3L397;I3L504;P63241-2	Eukaryotic translation initiation factor 5A-1;Eukaryotic translation initiation factor 5A	EIF5A	9844748
Q9NRV9;F5GWX2	Q9NRV9	HEBP1	Heme-binding protein 1	262318		Q9BRA0;I3L4V0;I3L3Z2;Q9BRA0-2;A0A0B4J297;I3L310	Q9BRA0;I3L4V0;I3L3Z2;Q9BRA0-2	N-alpha-acetyltransferase 38, NatC auxiliary subunit	NAA38	12185.4
Q8N5N7	Q8N5N7	MRPL50	39S ribosomal protein L50, mitochondrial	262783		Q5TC12;I3L448;A8MRA7;Q5TC12-2;H0YEW4;H0YD21;H0YCA6;H0YDD6	Q5TC12;I3L448;A8MRA7;Q5TC12-2;H0YEW4;H0YD21	ATP synthase mitochondrial F1 complex assembly factor 1	ATPAF1	332251
Q8NFH4;F8VTY2	Q8NFH4	NUP37	Nucleoporin Nup37	262923		Q96FZ7;I3L4A1;I3L4G8;I3L3E4	Q96FZ7;I3L4A1;I3L4G8	Charged multivesicular body protein 6	CHMP6	30066.4
Q8N335;C9JM46	Q8N335	GPD1L	Glycerol-3-phosphate dehydrogenase 1-like protein;Glycerol-3-phosphate dehydrogenase [NAD(+)]	263883		O95476;I3L4B2;I3L0X6;I3L1D9;I3L3K5;I3L4W0;I3L2R5	O95476;I3L4B2;I3L0X6;I3L1D9;I3L3K5	CTD nuclear envelope phosphatase 1	CTDNEP1	1305.23
Q9H583;Q5T3Q7	Q9H583	HEATR1	HEAT repeat-containing protein 1;HEAT repeat-containing protein 1, N-terminally processed	264138		I3L4C2;B4DWA1;I3L2M4;I3L327;I3L125;I3L1C8;I3L3J7;I3L0M4;I3L526;I3L0Y9;I3L113;I3L2J6;I3L4A3	I3L4C2;B4DWA1		BAIAP2	70456.7
Q13257	Q13257	MAD2L1	Mitotic spindle assembly checkpoint protein MAD2A	264329		O75674;J3KQU4;I3L4I4;O75674-2;I3NI44;O75674-3;I3L1G1;I3L3T4;I3L4G0;I3L1Q1;I3L4N3;I3L0N2;I3L3M3	O75674;J3KQU4;I3L4I4;O75674-2;I3NI44;O75674-3;I3L1G1;I3L3T4;I3L4G0	TOM1-like protein 1	TOM1L1	35996.9
Q14203;Q14203-6;E7EX90;Q14203-3;Q14203-4;Q14203-5;Q14203-2;Q6AWB1	Q14203	DCTN1;DKFZp686E0752	Dynactin subunit 1	265401		I3L4J3;I3L243;I3L233	I3L4J3		KANSL1	3350.98
Q9UKV3;Q9UKV3-5;S4R3H4;E7EQT4	Q9UKV3	ACIN1	Apoptotic chromatin condensation inducer in the nucleus	266418		Q13227;I3L4X7;Q13227-2;I3L3Y9	Q13227;I3L4X7;Q13227-2;I3L3Y9	G protein pathway suppressor 2	GPS2	22361.7
Q96B26	Q96B26	EXOSC8	Exosome complex component RRP43	266552		I3L505;O14561	I3L505;O14561	Acyl carrier protein;Acyl carrier protein, mitochondrial	NDUFAB1	4209.49
P52789;E9PB90	P52789	HK2	Hexokinase-2;Hexokinase	266711		Q9NRY6;I3NI29;I3L4F5;I3L161;I3L3X5	Q9NRY6;I3NI29;I3L4F5;I3L161;I3L3X5	Phospholipid scramblase 3	PLSCR3;TMEM256-PLSCR3	655.425
P13984	P13984	GTF2F2	General transcription factor IIF subunit 2	266954		Q9Y2K7;I3VM54;Q9Y2K7-2;Q9Y2K7-3;Q9Y2K7-5;Q9Y2K7-4	Q9Y2K7;I3VM54;Q9Y2K7-2;Q9Y2K7-3;Q9Y2K7-5	Lysine-specific demethylase 2A	KDM2A	66281.2
Q9NR56;C9JP00;A0A0A0MQX8;Q9NR56-7;Q9NR56-6;Q9NR56-2;Q9NR56-5;H7C4T5;Q9NR56-3;Q9NR56-4	Q9NR56	MBNL1	Muscleblind-like protein 1	267505		Q99708;I6L8A6;Q99708-2;Q99708-3;F6Q6H0;J3QLW6;J3KSA4;J3QL93;J3QL00;J3QSH7	Q99708;I6L8A6;Q99708-2;Q99708-3;F6Q6H0	DNA endonuclease RBBP8	RBBP8	1679.48
Q9Y3C1;Q9Y3C1-3;Q9Y3C1-2;D6RIC3;A0A0C4DGU5;A0A087X2G6;A0A087X1T1	Q9Y3C1	NOP16	Nucleolar protein 16	267927		P02771;J3KMX3	P02771;J3KMX3	Alpha-fetoprotein	AFP	494.946
Q5JVF3;Q5JVF3-3;Q5JVF3-2;Q5JVF3-4	Q5JVF3	PCID2	PCI domain-containing protein 2	268095		Q99618;J3KMY0;F5GX58;F8WDL1	Q99618;J3KMY0;F5GX58;F8WDL1	Cell division cycle-associated protein 3	CDCA3	49753.5
P43121;P43121-2	P43121	MCAM	Cell surface glycoprotein MUC18	269372		Q9H0H0;J3KMZ7	Q9H0H0;J3KMZ7	Integrator complex subunit 2	INTS2	18639.3
Q9P035;H3BS72;H3BPZ1	Q9P035	HACD3	Very-long-chain (3R)-3-hydroxyacyl-CoA dehydratase 3	269818		Q92785;J3KMZ8;Q92785-2;E9PN04	Q92785;J3KMZ8;Q92785-2	Zinc finger protein ubi-d4	DPF2	37496.9
O43181;H0Y9M8	O43181	NDUFS4	NADH dehydrogenase [ubiquinone] iron-sulfur protein 4, mitochondrial	269857		P01130;J3KMZ9;P01130-2;P01130-3;P01130-6;P01130-4;P01130-5;H0YMD1;H0YM92;H0YMQ3	P01130;J3KMZ9;P01130-2;P01130-3;P01130-6;P01130-4;P01130-5;H0YMD1	Low-density lipoprotein receptor	LDLR	223304
Q9UGP8	Q9UGP8	SEC63	Translocation protein SEC63 homolog	270170		Q5VYK3;J3KN16;R4GMY1;F6XAQ5;R4GMY3	Q5VYK3;J3KN16	Proteasome-associated protein ECM29 homolog	ECM29;KIAA0368	324929
Q96EP5;K7EQ02;K7EQ55;K7EK33;Q96EP5-2	Q96EP5	DAZAP1	DAZ-associated protein 1	270174		Q9UKL0;J3KN32;H0YNY4	Q9UKL0;J3KN32	REST corepressor 1	RCOR1	86608.4
Q16630;Q16630-2;F8WJN3;Q16630-3;F8W084	Q16630	CPSF6	Cleavage and polyadenylation specificity factor subunit 6	270279		Q5JPE7;P69849;J3KN36;Q5JPE7-2;Q5JPE7-3;A0A087WTD5	Q5JPE7;P69849;J3KN36;Q5JPE7-2;Q5JPE7-3	Nodal modulator 2;Nodal modulator 3	NOMO2;NOMO3	223323
P26358;P26358-2	P26358	DNMT1	DNA (cytosine-5)-methyltransferase 1	270449		Q12982;J3KN59;Q12982-2;Q86WG3;Q86WG3-3	Q12982;J3KN59;Q12982-2;Q86WG3;Q86WG3-3	BCL2/adenovirus E1B 19 kDa protein-interacting protein 2;Caytaxin	BNIP2;ATCAY	11160.6
P22307;P22307-4;P22307-7;P22307-8;H0YCB0;E9PLD1;P22307-3	P22307	SCP2	Non-specific lipid-transfer protein	270525		Q0IIM8;J3KN75;Q0IIM8-2;Q0IIM8-3;D6RFZ2;H0Y552;D6RC82	Q0IIM8;J3KN75;Q0IIM8-2;Q0IIM8-3	TBC1 domain family member 8B	TBC1D8B	1571.95
Q9Y3Y2;A0A087X1B7;Q9Y3Y2-4;Q9Y3Y2-3;X6R700;Q5T7Y7	Q9Y3Y2	CHTOP	Chromatin target of PRMT1 protein	270665		O14757;J3KN87;E7EPP6;O14757-2;O14757-3;E9PPA5;E9PJI4;E9PKQ3;A0A087WY91;A0A087WT52;E9PQW7;E9PM65	O14757;J3KN87;E7EPP6;O14757-2;O14757-3	Serine/threonine-protein kinase Chk1	CHEK1	94639.4
O75351;Q9UN37;I3L4J1	O75351	VPS4B;VPS4A	Vacuolar protein sorting-associated protein 4B;Vacuolar protein sorting-associated protein 4A	271385		Q15070;S4R3Q9;J3KNA0;Q15070-2;E7EVY0;Q15070-3;C9JC63	Q15070;S4R3Q9;J3KNA0;Q15070-2;E7EVY0	Mitochondrial inner membrane protein OXA1L	OXA1L	169023
O95478;A0A0A0MQZ6	O95478	NSA2	Ribosome biogenesis protein NSA2 homolog	272721		P00439;J3KND8;F8W1D4;F8W0A0	P00439;J3KND8;F8W1D4;F8W0A0	Phenylalanine-4-hydroxylase	PAH	2873.76
Q15397	Q15397	KIAA0020	Pumilio domain-containing protein KIAA0020	273300		O14618;J3KNF4;E9PP76;E9PK03	O14618;J3KNF4;E9PP76	Copper chaperone for superoxide dismutase;Superoxide dismutase [Cu-Zn]	CCS	103438
Q9ULW0;Q9ULW0-2	Q9ULW0	TPX2	Targeting protein for Xklp2	273457		O15078;J3KNF5;O15078-2;A0A0A0MS86;S4R322;F8VS29;F8W097;F8W0V9	O15078;J3KNF5;O15078-2	Centrosomal protein of 290 kDa	CEP290	17562.8
Q9H1E3;Q9H1E3-2	Q9H1E3	NUCKS1	Nuclear ubiquitous casein and cyclin-dependent kinase substrate 1	273538		Q96MD2;J3KNH0;F5H2Q3	Q96MD2;J3KNH0;F5H2Q3	UPF0536 protein C12orf66	C12orf66	880.462
G3V325;O75127	G3V325	ATP5J2-PTCD1;PTCD1	Pentatricopeptide repeat-containing protein 1, mitochondrial	274393		Q3KR37;J3KNL5;Q3KR37-2;Q3KR37-4;Q3KR37-3;E9PRD6;B4DF12	Q3KR37;J3KNL5;Q3KR37-2;Q3KR37-4;Q3KR37-3;E9PRD6	GRAM domain-containing protein 1B	GRAMD1B	12667.3
P33176	P33176	KIF5B	Kinesin-1 heavy chain	275835		P15735;J3KNN3;P15735-2;H3BP07;H3BTW6;H3BTI9;H3BN16	P15735;J3KNN3;P15735-2;H3BP07;H3BTW6	Phosphorylase b kinase gamma catalytic chain, liver/testis isoform	PHKG2	47240.3
Q13573;G3V3A4;G3V4X8	Q13573	SNW1	SNW domain-containing protein 1	275966		Q9NPR2;J3KNP4;Q9NPR2-2;H0YMZ3;H0YN49;H0YMR1;H0YLN3;H0YMD6	Q9NPR2;J3KNP4;Q9NPR2-2	Semaphorin-4B	SEMA4B	494.393
I3L2B0;I3L4B5;O75153;K7EIG1	I3L2B0	CLUH	Clustered mitochondria protein homolog	276414		Q6P2D0;J3KNQ1;Q6P2D0-2	Q6P2D0;J3KNQ1;Q6P2D0-2	Zinc finger protein 1 homolog	ZFP1	657.678
Q96I25	Q96I25	RBM17	Splicing factor 45	276555		Q9NVD7;J3KNQ4;E9PS97;Q9NVD7-2	Q9NVD7;J3KNQ4;E9PS97	Alpha-parvin	PARVA	83439.4
O43765	O43765	SGTA	Small glutamine-rich tetratricopeptide repeat-containing protein alpha	277976		Q9UPW5;J3KNS1;Q9UPW5-2;Q9UPW5-3	Q9UPW5;J3KNS1;Q9UPW5-2;Q9UPW5-3	Cytosolic carboxypeptidase 1	AGTPBP1	8273.56
Q14008;Q14008-2;Q14008-3	Q14008	CKAP5	Cytoskeleton-associated protein 5	278113		O60281;J3KNV1;O60281-2;H0YB79	O60281;J3KNV1;O60281-2	Zinc finger protein 292	ZNF292	1424.5
Q13423;D6RAI5;D6RHU2	Q13423	NNT	NAD(P) transhydrogenase, mitochondrial	278555		Q9Y592;J3KNW7;Q9Y592-2;F8VYN8;A0A0A0MS84;H0YHH5	Q9Y592;J3KNW7;Q9Y592-2;F8VYN8;A0A0A0MS84	Centrosomal protein of 83 kDa	CEP83	1863.32
Q6NVY1;A0A087WXI1;B9A058;Q6NVY1-2;F8W8A6;H7C1A5	Q6NVY1	HIBCH	3-hydroxyisobutyryl-CoA hydrolase, mitochondrial	278906		Q2TAK8;J3KNX4;A0A0D9SGJ8;Q2TAK8-2;Q2TAK8-3;K7EP97	Q2TAK8;J3KNX4;A0A0D9SGJ8;Q2TAK8-2;Q2TAK8-3	PWWP domain-containing protein MUM1	MUM1	448.067
Q9BYD2	Q9BYD2	MRPL9	39S ribosomal protein L9, mitochondrial	279216		Q01130;J3KP15;J3QL05;Q01130-2	Q01130;J3KP15;J3QL05;Q01130-2	Serine/arginine-rich splicing factor 2	SRSF2	1173824
Q5H9R7;H0YEN2;E9PQP7;H7BXH2;E9PKF6;Q5H9R7-3;Q5H9R7-4;Q5H9R7-6;Q5H9R7-2	Q5H9R7	PPP6R3	Serine/threonine-protein phosphatase 6 regulatory subunit 3	279299		Q9Y600;J3KPG9;Q9Y600-3;Q9Y600-2;Q9Y602;H3BTP4;H3BQ59;C9JTU8;E9PFW9;F8VV11	Q9Y600;J3KPG9;Q9Y600-3;Q9Y600-2	Cysteine sulfinic acid decarboxylase	CSAD	2204.37
Q14694;Q14694-3;Q14694-2;H3BQP1	Q14694	USP10	Ubiquitin carboxyl-terminal hydrolase 10	280048		Q8WUI4;Q8WUI4-7;Q8WUI4-5;J3KPH8;Q8WUI4-3;Q8WUI4-4;Q8WUI4-6;Q8WUI4-8;Q8WUI4-10;F8VWY3;C9JNI4;C9J102;C9JF80;C9JAH2;C9JEB6;H0YH91;Q8WUI4-9;Q8WUI4-2;C9JBC2;C9JVZ1;A0A087WYQ4;C9JGF5;C9JZ79;C9JH46;H0YI15;H0YI41	Q8WUI4;Q8WUI4-7;Q8WUI4-5;J3KPH8;Q8WUI4-3;Q8WUI4-4;Q8WUI4-6;Q8WUI4-8;Q8WUI4-10	Histone deacetylase 7;Histone deacetylase	HDAC7	24904.2
O75794;X6RA30	O75794	CDC123	Cell division cycle protein 123 homolog	280968		Q8N5S9;J3KPJ3;Q8N5S9-2	Q8N5S9;J3KPJ3;Q8N5S9-2	Calcium/calmodulin-dependent protein kinase kinase 1	CAMKK1	39643.8
Q8IWS0;Q8IWS0-5;A0A0D9SGE8;Q8IWS0-3	Q8IWS0	PHF6	PHD finger protein 6	281202		Q9Y6G3;S4R360;J3KPP0;S4R2Z7	Q9Y6G3;S4R360;J3KPP0;S4R2Z7	39S ribosomal protein L42, mitochondrial	MRPL42	74375.2
Q86X55;K7EQA8;Q86X55-2;Q86X55-1	Q86X55	CARM1	Histone-arginine methyltransferase CARM1	281523		Q9H4I3;J3KPT4;Q9H4I3-2	Q9H4I3;J3KPT4;Q9H4I3-2	TraB domain-containing protein	TRABD	16023.6
O00479	O00479	HMGN4	High mobility group nucleosome-binding domain-containing protein 4	281644		Q9BUK0;J3KPV1;Q9BUK0-2;Q9BUK0-4	Q9BUK0;J3KPV1;Q9BUK0-2;Q9BUK0-4	Coiled-coil-helix-coiled-coil-helix domain-containing protein 7	CHCHD7	47946.5
O60488;O60488-2;H0Y9A0	O60488	ACSL4	Long-chain-fatty-acid--CoA ligase 4	282284		P58335-4;J3KPY9;P58335;A0A0C4DG84;P58335-3;P58335-2	P58335-4;J3KPY9;P58335;A0A0C4DG84;P58335-3;P58335-2	Anthrax toxin receptor 2	ANTXR2	7307.69
Q9NPD8	Q9NPD8	UBE2T	Ubiquitin-conjugating enzyme E2 T	282285		Q13901;J3KPZ4	Q13901;J3KPZ4	Nuclear nucleic acid-binding protein C1D	C1D	90990.1
P13674;P13674-2;P13674-3	P13674	P4HA1	Prolyl 4-hydroxylase subunit alpha-1	282462		Q96C12;J3KQ26;Q96C12-2;H3BS74;Q96C12-4;Q96C12-3	Q96C12;J3KQ26;Q96C12-2;H3BS74;Q96C12-4;Q96C12-3	Armadillo repeat-containing protein 5	ARMC5	2503.38
A0A087WVM4;B7ZM99;Q4VXV2;Q6UB35	A0A087WVM4	MTHFD1L	Monofunctional C1-tetrahydrofolate synthase, mitochondrial	282671		Q9NTK5;J3KQ32;Q9NTK5-2;Q9NTK5-3;C9JCJ9;C9JTK6	Q9NTK5;J3KQ32;Q9NTK5-2;Q9NTK5-3	Obg-like ATPase 1	OLA1	1525369
Q9BQ61	Q9BQ61	C19orf43	Uncharacterized protein C19orf43	282983		O95759;J3KQ40;O95759-2	O95759;J3KQ40;O95759-2	TBC1 domain family member 8	TBC1D8	4180.97
Q7L5N1;E7EM64	Q7L5N1	COPS6	COP9 signalosome complex subunit 6	283454		Q9Y3E5;J3KQ48	Q9Y3E5;J3KQ48	Peptidyl-tRNA hydrolase 2, mitochondrial	PTRH2	472160
Q09161;X6R941	Q09161	NCBP1	Nuclear cap-binding protein subunit 1	283879		Q9C086;J3KQ70;B8ZZ93;F8WCL7;B8ZZH7;C9JKY0;H7C171	Q9C086;J3KQ70;B8ZZ93;F8WCL7;B8ZZH7;C9JKY0	INO80 complex subunit B	INO80B;INO80B-WBP1	4089.28
Q9BVJ6;Q9BVJ6-3;Q9BVJ6-2	Q9BVJ6	UTP14A	U3 small nucleolar RNA-associated protein 14 homolog A	284182		Q5JR59;J3KQA9;Q5JR59-3;Q5JR59-4	Q5JR59;J3KQA9;Q5JR59-3;Q5JR59-4	Microtubule-associated tumor suppressor candidate 2	MTUS2	241.212
Q15021	Q15021	NCAPD2	Condensin complex subunit 1	284651		P78364;J3KQH6;H0YH74;F5H6P9;H0YGK7	P78364;J3KQH6	Polyhomeotic-like protein 1	PHC1	139.618
Q6P996;H3BND4;Q6P996-3;Q6P996-4;Q6P996-5	Q6P996	PDXDC1	Pyridoxal-dependent decarboxylase domain-containing protein 1	284977		Q8NBJ7;J3KQJ1;C9J660;C9JL30;H7C3B2;A8MXB9;F8WA42;Q8NBJ7-3;Q8NBJ7-2;E9PBT8;E9PG02;J3QT17;Q8NBJ7-5;F8WEX5;F8WES7;Q8NBJ7-4;F8WEV7	Q8NBJ7;J3KQJ1;C9J660;C9JL30;H7C3B2;A8MXB9;F8WA42;Q8NBJ7-3;Q8NBJ7-2;E9PBT8	Sulfatase-modifying factor 2	SUMF2	325449
Q96AC1;Q96AC1-2;Q96AC1-3;H0YJ34	Q96AC1	FERMT2	Fermitin family homolog 2	285142		Q9Y4F5;J3KQR7;Q9Y4F5-2;Q9Y4F5-3	Q9Y4F5;J3KQR7;Q9Y4F5-2;Q9Y4F5-3	Centrosomal protein of 170 kDa protein B	CEP170B	1243.45
Q6IBS0;D6RG15;H0Y858	Q6IBS0	TWF2	Twinfilin-2	285394		Q96JA3;J3KQS5;O95397;B5MDU3;A0A087X1S6;Q96JA3-3;Q96JA3-2	Q96JA3;J3KQS5;O95397;B5MDU3;A0A087X1S6;Q96JA3-3;Q96JA3-2	Pleckstrin homology domain-containing family A member 8;Putative protein PLEKHA9	PLEKHA8;PLEKHA8P1	742.137
Q9BZE1;S4R369	Q9BZE1	MRPL37	39S ribosomal protein L37, mitochondrial	285726		Q8WUD4;J3KR35;C9JUN5;S4R331	Q8WUD4;J3KR35;C9JUN5	Coiled-coil domain-containing protein 12	CCDC12	195013
Q9UI09;F8VXI1;F8VRD8;Q9UI09-2	Q9UI09	NDUFA12	NADH dehydrogenase [ubiquinone] 1 alpha subcomplex subunit 12	285988		Q99611;J3KR58	Q99611;J3KR58	Selenide, water dikinase 2	SEPHS2	16507.9
P28340;M0R2B7;M0QXE6;M0QXQ2;M0R3H8	P28340	POLD1	DNA polymerase delta catalytic subunit;DNA polymerase	286855		Q9H892;J3KR69;Q9H892-2;A8MTE9;E9PKU6;H0YDB4;E9PIB6;E9PP06;C9JPY5;E9PIS6;E9PJI9;C9J1D2	Q9H892;J3KR69;Q9H892-2;A8MTE9	Tetratricopeptide repeat protein 12	TTC12	1780.1
Q9BYC9;Q9BYC9-2	Q9BYC9	MRPL20	39S ribosomal protein L20, mitochondrial	287097		Q9BTW9;J3KR97;Q9BTW9-4;Q9BTW9-5;I3L439;I3L163;I3L143;I3L0V3;I3L500;I3L1S3;I3L3H4;I3L131;I3L120;I3L4D2;Q9BTW9-3;Q9BTW9-2	Q9BTW9;J3KR97;Q9BTW9-4;Q9BTW9-5	Tubulin-specific chaperone D	TBCD	80700.5
Q9BTV4	Q9BTV4	TMEM43	Transmembrane protein 43	287564		Q14197;J3KS15;J3QRF8	Q14197;J3KS15	Peptidyl-tRNA hydrolase ICT1, mitochondrial	ICT1	145143
Q15005;A0A087WUC6;E9PI68;H0YE04	Q15005	SPCS2	Signal peptidase complex subunit 2	288240		Q7Z4W1;J3KS22;J3QS36;J3KRZ4;J3QL34;J3QS45;J3KSZ5;J3QRQ2	Q7Z4W1;J3KS22;J3QS36;J3KRZ4;J3QL34	L-xylulose reductase	DCXR	542895
Q9NQW7;Q5T6H7;Q9NQW7-3;Q9NQW7-2;Q9NQW7-4	Q9NQW7	XPNPEP1	Xaa-Pro aminopeptidase 1	288610		Q719H9;J3KSG1;J3QRK1	Q719H9;J3KSG1;J3QRK1	BTB/POZ domain-containing protein KCTD1	KCTD1	20430.1
O00116	O00116	AGPS	Alkyldihydroxyacetonephosphate synthase, peroxisomal	288775		Q9BQA9;J3QRG5;J3KSJ5;Q9BQA9-2;J3KTF4;J3QKS6;J3QRZ2;J3QLB7;J3QQQ4;J3QKZ6;H0Y2X1;J3KTI1;J3KSB6;J3KS78;J3QS53	Q9BQA9;J3QRG5;J3KSJ5;Q9BQA9-2;J3KTF4;J3QKS6;J3QRZ2;J3QLB7	Uncharacterized protein C17orf62	C17orf62	11387.8
Q15020;Q15020-4;H0YHU8	Q15020	SART3	Squamous cell carcinoma antigen recognized by T-cells 3	288794		Q8WVK7;J3KSP0;J3QS74;J3KRZ0;J3QL03;J3KTC5	Q8WVK7;J3KSP0;J3QS74;J3KRZ0;J3QL03;J3KTC5	Spindle and kinetochore-associated protein 2	SKA2	9837.31
Q9NYF8;Q9NYF8-3;E9PK91;Q9NYF8-2;E9PQN2;E9PKI6;Q9NYF8-4;E9PK09;E9PJA7	Q9NYF8	BCLAF1	Bcl-2-associated transcription factor 1	289250		Q68DK7;J3KSZ8;J3QQY0;Q68DK7-2;Q68DK7-3;J3KTC2;J3KRQ4	Q68DK7;J3KSZ8;J3QQY0;Q68DK7-2;Q68DK7-3	Male-specific lethal 1 homolog	MSL1	7770.82
P17858-2;P17858	P17858-2	PFKL	ATP-dependent 6-phosphofructokinase, liver type	289531		Q07955;J3KTL2;Q07955-3;Q07955-2;J3KSR8;J3QQV5;J3KSW7	Q07955;J3KTL2;Q07955-3;Q07955-2;J3KSR8	Serine/arginine-rich splicing factor 1	SRSF1	1662833
P17858;P17858-2	P17858	PFKL	ATP-dependent 6-phosphofructokinase, liver type	289531		O75880;J3QL56	O75880;J3QL56	Protein SCO1 homolog, mitochondrial	SCO1	115118
Q93096;A0A0D9SGK2	Q93096	PTP4A1	Protein tyrosine phosphatase type IVA 1	289577		Q96FV2;J3QL71;Q96FV2-2;J3QRJ1;J3QR84;J3KT79;J3QQM9;J3KS57	Q96FV2;J3QL71;Q96FV2-2;J3QRJ1;J3QR84	Secernin-2	SCRN2	13435.6
Q9UNF1;Q5H909;Q9UNF1-2	Q9UNF1	MAGED2	Melanoma-associated antigen D2	290076		Q8N1S5;J3QLB2;Q8N1S5-2;J3KRX2;J3QS49;J3QQP1;J3KS66;J3QLA9;J3KTP1;J3QRN3	Q8N1S5;J3QLB2;Q8N1S5-2;J3KRX2;J3QS49	Zinc transporter ZIP11	SLC39A11	8895.67
Q13601;Q13601-2;A0A087WZC7	Q13601	KRR1	KRR1 small subunit processome component homolog	290333		Q07020;J3QQ67;G3V203;F8VYV2;H0YHA7;Q07020-2;A0A075B7A0;F8VUA6;F8VXR6	Q07020;J3QQ67;G3V203;F8VYV2;H0YHA7;Q07020-2;A0A075B7A0;F8VUA6	60S ribosomal protein L18	RPL18	4757870
P51398;V9GYL9;P51398-2;P51398-3;V9GZ03;V9GYJ9;V9GYC9;V9GYW1;V9GYA7;V9GY11	P51398	DAP3	28S ribosomal protein S29, mitochondrial	290722		Q9UHR5;J3QQJ0;Q9UHR5-2;J3QLH3;X6R3T8;J3KRR6;F5H478;J3KRU5;J3QLM2;J3KS14	Q9UHR5;J3QQJ0;Q9UHR5-2;J3QLH3;X6R3T8	SAP30-binding protein	SAP30BP	97021.9
P82673;H0YG82;P82673-2	P82673	MRPS35	28S ribosomal protein S35, mitochondrial	291114		P02686;P02686-2;J3QQK6;J3KS94;P02686-4;P02686-3;P02686-5;J3QKN5;J3KT34;F5H7N4;F8WEU6;E9PNZ1;E9PMR5;H0YF02;E9PKX9;H0YEA2;J3QL64;J3QKL5;A8MZH3;H7BYR8;P02686-6;E9PLU9;E9PLQ9;E9PSE2;E9PQE7;E9PJ72	P02686;P02686-2;J3QQK6;J3KS94	Myelin basic protein	MBP	2241.58
Q13630;E9PP14;E9PKL9	Q13630	TSTA3	GDP-L-fucose synthase	291455		Q9BT23;J3QQM5;J3KRR0	Q9BT23;J3QQM5;J3KRR0	LIM domain-containing protein 2	LIMD2	1225.02
Q9UMY1	Q9UMY1	NOL7	Nucleolar protein 7	291770		Q9NYA4;J3QR65;J3QKV8;J3QRJ2;J3KT95;J3QLB9;J3QS98	Q9NYA4;J3QR65	Myotubularin-related protein 4	MTMR4	478.823
Q14980-2;A0A087WY61;Q14980;Q14980-4;Q14980-3;F5H4J1	Q14980-2	NUMA1	Nuclear mitotic apparatus protein 1	292775		O94832;J3QRN6;K7EIG7;J3KRL0;J3QRR2	O94832;J3QRN6;K7EIG7	Unconventional myosin-Id	MYO1D	3585.94
Q14980;Q14980-5;Q14980-2;A0A087WY61;H0YFY6	Q14980	NUMA1	Nuclear mitotic apparatus protein 1	292775		O14950;P19105;J3QRS3;J3KTJ1	O14950;P19105;J3QRS3;J3KTJ1	Myosin regulatory light chain 12B;Myosin regulatory light chain 12A	MYL12B;MYL12A	998555
Q92552;D6RH20;G5EA06;Q92552-2;D6RJC7	Q92552	MRPS27	28S ribosomal protein S27, mitochondrial	293039		O43670;O43670-2;J3QRS9;X6R4W8;O43670-4;J3KS31;O43670-3;J3KTL1;J3KRB6;J3KRW6;H0Y3M2;J3QS27	O43670;O43670-2;J3QRS9;X6R4W8;O43670-4;J3KS31;O43670-3	BUB3-interacting and GLEBS motif-containing protein ZNF207	ZNF207	350802
Q9H3U1;Q9H3U1-2	Q9H3U1	UNC45A	Protein unc-45 homolog A	293466		P07947;J3QRU1	P07947;J3QRU1	Tyrosine-protein kinase Yes;Non-specific protein-tyrosine kinase	YES1	63595.4
Q9H7Z7;X6RJ95	Q9H7Z7	PTGES2	Prostaglandin E synthase 2;Prostaglandin E synthase 2 truncated form	293588		Q6P1M3;J3QRV5;Q6P1M3-2;Q6P1M3-3;J3QL58;J3QSA6;J3KRE1;J3QLV4;J3QRZ8;J3QLD8;J3QS20	Q6P1M3;J3QRV5;Q6P1M3-2	Lethal(2) giant larvae protein homolog 2	LLGL2	4859.41
O95453;O95453-2;O95453-3;O95453-4	O95453	PARN	Poly(A)-specific ribonuclease PARN	294044		Q14119;J3QSH4;J9JIC7	Q14119;J3QSH4;J9JIC7	Vascular endothelial zinc finger 1	VEZF1	16768.3
Q9NXG2	Q9NXG2	THUMPD1	THUMP domain-containing protein 1	294190		Q96SW2;Q96SW2-2;J3QT87;J3QT51	Q96SW2;Q96SW2-2;J3QT87	Protein cereblon	CRBN	14498.7
Q8NE86;Q8NE86-3;Q8NE86-2	Q8NE86	MCU	Calcium uniporter protein, mitochondrial	294260		Q99933;J3QTA2;Q99933-4;Q99933-3;Q99933-2;C9JYK5;F1LLU6;C9J9Y9	Q99933;J3QTA2;Q99933-4;Q99933-3;Q99933-2;C9JYK5	BAG family molecular chaperone regulator 1	BAG1	220778
P02792;A0A087X1B9	P02792	FTL	Ferritin light chain;Ferritin	295078		Q9BRQ6;J3QTA6;J3QTB2;H0Y922	Q9BRQ6;J3QTA6;J3QTB2	MICOS complex subunit MIC25	CHCHD6	39350.3
Q14684;Q14684-2	Q14684	RRP1B	Ribosomal RNA processing protein 1 homolog B	295785		Q9UM00;J9JIE6;Q9UM00-2;J3KS45;J3QQY2;J3KTQ7;J3QRB3	Q9UM00;J9JIE6;Q9UM00-2;J3KS45;J3QQY2;J3KTQ7	Transmembrane and coiled-coil domain-containing protein 1	TMCO1	330731
O75663;O75663-2	O75663	TIPRL	TIP41-like protein	295872		Q6NW29;K4DI92;E7EV43;Q6NW29-2;D6R9C7;D6RCM5;D6RDH6	Q6NW29;K4DI92;E7EV43;Q6NW29-2	RWD domain-containing protein 4	RWDD4	32983.5
Q9NP77;Q9NP77-2	Q9NP77	SSU72	RNA polymerase II subunit A C-terminal domain phosphatase SSU72	296070		Q96D70;K7EIG9	Q96D70;K7EIG9	R3H domain-containing protein 4	R3HDM4	11986.5
P21926;A6NNI4;G8JLH6	P21926	CD9	CD9 antigen;Tetraspanin	296163		Q9BRJ7;K7EIN2;K7ENA3;W4VSQ8;Q9BRJ7-2	Q9BRJ7;K7EIN2;K7ENA3;W4VSQ8;Q9BRJ7-2	Protein syndesmos	NUDT16L1	22483.6
Q04446;E9PGM4	Q04446	GBE1	1,4-alpha-glucan-branching enzyme	296274		Q13485;K7EIU8;K7ES96;K7EL15;K7EL18;K7EIJ2;K7ENG8;K7ENG1;K7ELK2;A0A087WUF3	Q13485;K7EIU8;K7ES96	Mothers against decapentaplegic homolog 4;Mothers against decapentaplegic homolog	SMAD4	88537.8
Q16186;A0A087WX59;A0A087WUX6	Q16186	ADRM1	Proteasomal ubiquitin receptor ADRM1	296836		Q6AI08;K7EIX2;A0A087WXZ7;K7ELR8;K7EK31;K7ESP5;K7EKW7	Q6AI08;K7EIX2;A0A087WXZ7;K7ELR8	HEAT repeat-containing protein 6	HEATR6	14127.3
Q9UJU6;Q9UJU6-2;Q9UJU6-3;B4DDD6;H0Y5J4;Q9UJU6-5;Q9UJU6-4;Q9UJU6-6	Q9UJU6	DBNL	Drebrin-like protein	297627		O60499;K7ELY2;K7EIY4;Q5U8S2;K7EPP9;X6R2W0;K7EJ05;O60499-2;K7EQ84	O60499;K7ELY2;K7EIY4;Q5U8S2;K7EPP9;X6R2W0;K7EJ05	Syntaxin-10	STX10	70262.1
O14548	O14548	COX7A2L	Cytochrome c oxidase subunit 7A-related protein, mitochondrial	298188		Q96ND0;K7EK00;K7ERQ2;K7EPG9	Q96ND0;K7EK00;K7ERQ2	Protein FAM210A	FAM210A	109939
Q8NBU5;Q8NBU5-2	Q8NBU5	ATAD1	ATPase family AAA domain-containing protein 1	298238		Q96EP5;K7EQ55;K7EK33;K7EQ02;Q96EP5-2	Q96EP5;K7EQ55;K7EK33;K7EQ02;Q96EP5-2	DAZ-associated protein 1	DAZAP1	270174
P10644	P10644	PRKAR1A	cAMP-dependent protein kinase type I-alpha regulatory subunit;cAMP-dependent protein kinase type I-alpha regulatory subunit, N-terminally processed	298803		P42229;K7EK35;P42229-2;K7EIF9;C9JVV6;K7EM17	P42229;K7EK35;P42229-2	Signal transducer and activator of transcription 5A;Signal transducer and activator of transcription	STAT5A	135833
Q06124;Q06124-2;Q06124-3;H0YF12	Q06124	PTPN11	Tyrosine-protein phosphatase non-receptor type 11	299893		Q9BZL4-3;K7EL81;K7ER83	Q9BZL4-3;K7EL81	Protein phosphatase 1 regulatory subunit 12C	PPP1R12C	5825.04
O14530;O14530-2;B8ZZX4	O14530	TXNDC9	Thioredoxin domain-containing protein 9	300130		O43760;K7ELD9;K7ENG9;O43760-2;K7ELS8	O43760;K7ELD9;K7ENG9;O43760-2;K7ELS8	Synaptogyrin-2	SYNGR2	13638.8
Q16204	Q16204	CCDC6	Coiled-coil domain-containing protein 6	300374		Q6ZPD9;K7ELH8	Q6ZPD9;K7ELH8	Probable C-mannosyltransferase DPY19L3	DPY19L3	139.613
Q9BSJ8;Q9BSJ8-2	Q9BSJ8	ESYT1	Extended synaptotagmin-1	300795		Q6UW68;K7ELQ9;K7EM09;K7EPR0;K7ER05;K7EJQ9;K7EMV9	Q6UW68;K7ELQ9;K7EM09;K7EPR0	Transmembrane protein 205	TMEM205	20340.7
Q9BV86;Q9BV86-2;S4R338	Q9BV86	NTMT1	N-terminal Xaa-Pro-Lys N-methyltransferase 1;N-terminal Xaa-Pro-Lys N-methyltransferase 1, N-terminally processed	300923		P41567;K7EM18	P41567;K7EM18	Eukaryotic translation initiation factor 1	EIF1	1984274
P36957;P36957-2;Q86SW4	P36957	DLST	Dihydrolipoyllysine-residue succinyltransferase component of 2-oxoglutarate dehydrogenase complex, mitochondrial	301826		P35268;K7EMH1;K7ERI7;K7ELC4;K7EP65;K7EKS7;K7EJT5	P35268;K7EMH1;K7ERI7;K7ELC4;K7EP65;K7EKS7;K7EJT5	60S ribosomal protein L22	RPL22	5293896
O60256;O60256-4;O60256-2;I3L0S1;O60256-3;E7EPA1;C9K0K7;C9JJS3	O60256	PRPSAP2	Phosphoribosyl pyrophosphate synthase-associated protein 2	301975		Q04725;K7EMK7;Q04725-2;Q04725-3;F8WAY5;A0A0A0MT79;Q5JSZ2;K7EPD4;K7EPF3;K7ESD8;Q5JSY8;Q5JSZ1;E7EQH3;K7EJR7;Q5JSY7	Q04725;K7EMK7;Q04725-2;Q04725-3	Transducin-like enhancer protein 2	TLE2	656.223
Q70UQ0-4	Q70UQ0-4	IKBIP	Inhibitor of nuclear factor kappa-B kinase-interacting protein	302140		Q8IVV7;K7ENE2;K7ELH7;K4DI96	Q8IVV7;K7ENE2;K7ELH7	Glucose-induced degradation protein 4 homolog	GID4	3310.38
Q8TDD1;Q8TDD1-2	Q8TDD1	DDX54	ATP-dependent RNA helicase DDX54	302149		Q8N2U0;K7ENI6;K7ERE1	Q8N2U0;K7ENI6;K7ERE1	Transmembrane protein 256	TMEM256	127659
Q13616;A0A0C4DGX4	Q13616	CUL1	Cullin-1	302499		Q96DM3;K7ENL9;A0A087WZD4;K7EIS6;K7EL80;K7EQJ3;K7EQ65	Q96DM3;K7ENL9;A0A087WZD4	Uncharacterized protein C18orf8	C18orf8	21053.5
Q96PK6	Q96PK6	RBM14	RNA-binding protein 14	303057		Q14CW9;Q14CW9-2;K7ENU1	Q14CW9;Q14CW9-2;K7ENU1	Ataxin-7-like protein 3	ATXN7L3	379.576
Q9BRX8;Q9BRX8-2	Q9BRX8	FAM213A	Redox-regulatory protein FAM213A	303817		Q9NX61;K7EPA3;Q9NX61-2;K7EQ34;U3KQT6;K7EQE7;K7EKY7	Q9NX61;K7EPA3;Q9NX61-2;K7EQ34;U3KQT6;K7EQE7	Transmembrane protein 161A	TMEM161A	884.797
Q9Y2W2;F5H5G4;F5GXS9	Q9Y2W2	WBP11	WW domain-binding protein 11	304027		O60291;O60291-2;K7EPJ5;O60291-3;O60291-4;B4DR12;K7EIM7;K7ERA1;K7EJN3	O60291;O60291-2;K7EPJ5;O60291-3;O60291-4;B4DR12;K7EIM7	E3 ubiquitin-protein ligase MGRN1	MGRN1	961.647
O00541;B5MCF9;O00541-2;B3KXD6;H7C267	O00541	PES1	Pescadillo homolog	304477		Q9Y2R0;K7EPV0	Q9Y2R0;K7EPV0	Cytochrome c oxidase assembly factor 3 homolog, mitochondrial	COA3	410484
P36543;P36543-3;Q96A05;P36543-2;C9J8H1	P36543	ATP6V1E1;ATP6V1E2	V-type proton ATPase subunit E 1;V-type proton ATPase subunit E 2	304574		Q14667;Q08E86;K7EQ86;Q14667-2;Q14667-3;K7EQR3;Q14667-4	Q14667;Q08E86;K7EQ86;Q14667-2	Protein KIAA0100	KIAA0100	4894.73
P49589-3;P49589;P49589-2;B4DKY1	P49589-3	CARS	Cysteine--tRNA ligase, cytoplasmic	305133		Q96G04;K7EQE4;K7ES84;Q96G04-2;Q8N7N1;P0C5J1;H0YD24;H0YDM8;E9PNH4;E9PPT9;E9PLC7;E9PQV7;E9PN63;Q8N7N1-2;A6NEL3	Q96G04;K7EQE4;K7ES84;Q96G04-2;Q8N7N1;P0C5J1;H0YD24;H0YDM8;E9PNH4;E9PPT9;E9PLC7;E9PQV7;E9PN63;Q8N7N1-2;A6NEL3	Protein-lysine N-methyltransferase EEF2KMT;Putative protein N-methyltransferase FAM86B1;Putative protein N-methyltransferase FAM86B2;Putative protein FAM86C2P	EEF2KMT;FAM86B1;FAM86B2;FAM86C2P	3731.25
P49589-2;B4DKY1;E9PRS8;P49589-3;P49589	P49589-2	CARS	Cysteine--tRNA ligase, cytoplasmic	305133		Q9H0R4;K7ER15;K7EQD2;K7EMY7;Q9H0R4-2;K7EJQ8	Q9H0R4;K7ER15;K7EQD2;K7EMY7;Q9H0R4-2	Haloacid dehalogenase-like hydrolase domain-containing protein 2	HDHD2	121462
Q9BTE7;E9PM04;E9PQV9;E9PLH8;E9PM78;H0YD80;E9PLS2	Q9BTE7	DCUN1D5	DCN1-like protein 5;DCN1-like protein	305258		Q2V2M9;K7ER94;Q2V2M9-2;Q2V2M9-3;Q2V2M9-4;K7EKZ0;A0A0A0MTS9;K7EP24	Q2V2M9;K7ER94;Q2V2M9-2;Q2V2M9-3;Q2V2M9-4	FH1/FH2 domain-containing protein 3	FHOD3	172.962
Q5JTV8;A0A0A0MSK5;Q5JTV8-3;J3KN66;Q5JTV8-2	Q5JTV8	TOR1AIP1	Torsin-1A-interacting protein 1	305768		Q9NYR9;K7ERG2;Q9NYR9-2;H7BXP1;Q9NYR9-3	Q9NYR9;K7ERG2;Q9NYR9-2;H7BXP1;Q9NYR9-3	NF-kappa-B inhibitor-interacting Ras-like protein 2	NKIRAS2	2428.3
Q5JTV8-3;J3KN66;Q5JTV8-2;Q5JTV8;A0A0A0MSK5;H0YD16	Q5JTV8-3	TOR1AIP1	Torsin-1A-interacting protein 1	305768		Q9BYD3;K7ES61;X6RAY8;Q9BYD3-2;K7ELQ0;K7EKI4;K7ELF1;K7EJ73	Q9BYD3;K7ES61;X6RAY8;Q9BYD3-2;K7ELQ0;K7EKI4;K7ELF1	39S ribosomal protein L4, mitochondrial	MRPL4	303765
Q9BXS5;Q9BXS5-2;K7EJL1;E7ENJ6;Q9Y6Q5;Q9Y6Q5-2;K7EPR4;K7EJJ1	Q9BXS5	AP1M1;AP1M2	AP-1 complex subunit mu-1;AP-1 complex subunit mu-2	306010		Q8N2Z9;K7ESB0;R4GMN7;Q8N2Z9-2;A0A087WT10;Q8N2Z9-3	Q8N2Z9;K7ESB0;R4GMN7;Q8N2Z9-2	Centromere protein S	APITD1;APITD1-CORT	32256.5
P12270	P12270	TPR	Nucleoprotein TPR	306772		Q8WVC6;K7ESP4;Q8WVC6-2	Q8WVC6;K7ESP4;Q8WVC6-2	Dephospho-CoA kinase domain-containing protein	DCAKD	27960.1
Q9NRP0;A0A087WUD3;Q9NRP0-2	Q9NRP0	OSTC	Oligosaccharyltransferase complex subunit OSTC	306890		Q9NP81;M0QWZ7;Q9NP81-2;M0R259;B4DJM9;M0QX29;M0R2H5;M0R1C0	Q9NP81;M0QWZ7;Q9NP81-2;M0R259	Serine--tRNA ligase, mitochondrial	SARS2	150972
Q9NY33;G3V1D3;G3V180;Q9NY33-4	Q9NY33	DPP3	Dipeptidyl peptidase 3	307406		Q86YV0;M0QX12	Q86YV0;M0QX12	RAS protein activator like-3	RASAL3	197.039
Q92520;C9JP35;C9JMN4	Q92520	FAM3C	Protein FAM3C	307770		Q9BQD3;M0R0B4;M0R2G3;M0R228;M0QX74;M0QXP3;M0QY77;M0QXN9	Q9BQD3;M0R0B4;M0R2G3;M0R228;M0QX74;M0QXP3;M0QY77;M0QXN9	KxDL motif-containing protein 1	KXD1	8380.98
Q9Y606;G8JLB3;Q9Y606-2;F5H1S9	Q9Y606	PUS1	tRNA pseudouridine synthase A, mitochondrial;tRNA pseudouridine synthase	308281		O14579;M0QXB4;A0A087X0I4;O14579-2;O14579-3;M0R061	O14579;M0QXB4;A0A087X0I4;O14579-2;O14579-3	Coatomer subunit epsilon	COPE	647097
Q96HN2;Q96HN2-2;H0Y8B3;Q96HN2-4;Q96HN2-3	Q96HN2	AHCYL2	Putative adenosylhomocysteinase 3;Adenosylhomocysteinase	308465		Q9GZU1;M0QXD0	Q9GZU1;M0QXD0	Mucolipin-1	MCOLN1	720.129
Q9NT62;Q9NT62-2	Q9NT62	ATG3	Ubiquitin-like-conjugating enzyme ATG3	308772		Q13487;M0QXY9	Q13487;M0QXY9	snRNA-activating protein complex subunit 2	SNAPC2	6779.2
Q96BR5	Q96BR5	COA7	Cytochrome c oxidase assembly factor 7	309390		Q96T60;M0QYH2;Q96T60-2;A0A0D9SFL2;M0R3C8;M0QYI1;A0A0D9SFD6;A0A0D9SEV0;M0R000;M0QX49;M0R097	Q96T60;M0QYH2;Q96T60-2;A0A0D9SFL2;M0R3C8;M0QYI1	Bifunctional polynucleotide phosphatase/kinase;Polynucleotide 3-phosphatase;Polynucleotide 5-hydroxyl-kinase	PNKP	14495.4
P09543;P09543-2	P09543	CNP	2,3-cyclic-nucleotide 3-phosphodiesterase	309716		Q8NI29;M0QYQ6;M0R1C3	Q8NI29;M0QYQ6	F-box only protein 27	FBXO27	714.822
Q92597;E7ESM1;Q92597-3;Q92597-2	Q92597	NDRG1	Protein NDRG1	309828		Q96CP6;M0QZ12;Q96CP6-3;Q96CP6-2;M0R0J9;S4R3I2	Q96CP6;M0QZ12;Q96CP6-3;Q96CP6-2	GRAM domain-containing protein 1A	GRAMD1A	28123.1
O95182;M0R0N0;M0R1K9	O95182	NDUFA7	NADH dehydrogenase [ubiquinone] 1 alpha subcomplex subunit 7	310067		Q5PRF9;M0QZ22;A0A087WZT0;A0A087WUK6;M0R0X3;M0QY61;M0QX45;M0QXV2	Q5PRF9;M0QZ22;A0A087WZT0;A0A087WUK6	Protein Smaug homolog 2	SAMD4B	26150
Q9Y376;A0A087X0K1	Q9Y376	CAB39	Calcium-binding protein 39	311070		Q8TAC2;M0QZL8;Q8TAC2-2	Q8TAC2;M0QZL8;Q8TAC2-2	Josephin-2	JOSD2	4308.93
Q9UHD9;Q9H347;C9IYQ4;Q9UMX0;Q9UMX0-2;Q9UMX0-4;H0YDS0;Q9UMX0-3;Q9NRR5;Q9NRR5-2	Q9UHD9	UBQLN2;UBQLN3;UBQLN1;UBQLN4	Ubiquilin-2;Ubiquilin-3;Ubiquilin-1;Ubiquilin-4	311613		Q92888;Q92888-3;M0QZR4;Q92888-2;Q92888-4;M0QYC1;M0R2C7;M0QYS3;M0QZH8;M0R3H5;M0QXV6	Q92888;Q92888-3;M0QZR4;Q92888-2;Q92888-4	Rho guanine nucleotide exchange factor 1	ARHGEF1	84662.2
Q9UMX0;Q9UMX0-2;Q9UMX0-4	Q9UMX0	UBQLN1	Ubiquilin-1	311613		Q8N594;M0R044;M0R0F2;W4VSR2;M0R189;Q8N594-2	Q8N594;M0R044;M0R0F2;W4VSR2;M0R189;Q8N594-2	MPN domain-containing protein	MPND	544.665
Q9H078;H0YGM0;Q9H078-5;Q9H078-3;Q9H078-4;Q9H078-2;F5GX99	Q9H078	CLPB	Caseinolytic peptidase B protein homolog	311660		P55899;M0R0H0;M0R220;M0QYN1;M0QYN9;M0QYM4;M0R0A9;M0R2T3;M0R0K7;M0R266	P55899;M0R0H0;M0R220;M0QYN1;M0QYN9;M0QYM4;M0R0A9	IgG receptor FcRn large subunit p51	FCGRT	506.374
P56182	P56182	RRP1	Ribosomal RNA processing protein 1 homolog A	312082		Q13459;M0R0P8;M0R300;Q13459-2;M0R332;M0QZY4;M0R2J3;M0QXP0;M0R240	Q13459;M0R0P8;M0R300;Q13459-2	Unconventional myosin-IXb	MYO9B	39202.5
Q8NB16;Q8NB16-2;I3L2U3	Q8NB16	MLKL	Mixed lineage kinase domain-like protein	312870		P54920;M0R0Y2;M0R2M1;M0R213;M0R027;M0R058;M0R0I4;M0QZM9;M0QZN5;M0R031	P54920;M0R0Y2;M0R2M1	Alpha-soluble NSF attachment protein	NAPA	447831
Q96Q11;Q96Q11-2	Q96Q11	TRNT1	CCA tRNA nucleotidyltransferase 1, mitochondrial	313064		Q03405;M0R1I2;Q03405-3;M0QX27;M0R2E9;M0R0H5;M0QYR6;Q03405-2	Q03405;M0R1I2;Q03405-3;M0QX27;M0R2E9;M0R0H5;M0QYR6;Q03405-2	Urokinase plasminogen activator surface receptor	PLAUR	2970.17
Q9Y3D9;J3QLR8	Q9Y3D9	MRPS23	28S ribosomal protein S23, mitochondrial	313321		Q5UCC4;M0R2A0;Q5UCC4-2	Q5UCC4;M0R2A0;Q5UCC4-2	ER membrane protein complex subunit 10	EMC10	52700.1
Q9NX58	Q9NX58	LYAR	Cell growth-regulating nucleolar protein	313338		P28340;M0R2B7;M0QZR8;M0QXE6;M0QXQ2;M0QZB4;M0R3H8;M0R2I8;M0R2J2	P28340;M0R2B7;M0QZR8	DNA polymerase delta catalytic subunit;DNA polymerase	POLD1	286855
Q00535;Q00535-2	Q00535	CDK5	Cyclin-dependent-like kinase 5	314050		Q8TBC3;M0R2P6;M0R0S1;Q8TBC3-2;M0R0S2;M0QYB1;M0R0E3;M0QZF4;M0R204;M0R0K4;M0R2U6;M0QZF2;M0QXA4;M0QYJ9;M0R1G0;M0QZE8	Q8TBC3;M0R2P6;M0R0S1;Q8TBC3-2	SH3KBP1-binding protein 1	SHKBP1	10134
O43660;O43660-2;H0YAA2;H0YA24	O43660	PLRG1	Pleiotropic regulator 1	314309		Q8IX01;M0R2Z9;Q8IX01-4;Q8IX01-3;M0R3F6;M0R216;M0R065;M0R1Y3;M0R2Y3	Q8IX01;M0R2Z9;Q8IX01-4;Q8IX01-3;M0R3F6	SURP and G-patch domain-containing protein 2	SUGP2	68145
P06737;P06737-2;E9PK47	P06737	PYGL	Glycogen phosphorylase, liver form;Alpha-1,4 glucan phosphorylase	314572		Q9UI14;M0R3D4;M0R1H9;M0QXH1	Q9UI14;M0R3D4;M0R1H9	Prenylated Rab acceptor protein 1	RABAC1	15878.2
O95573	O95573	ACSL3	Long-chain-fatty-acid--CoA ligase 3	315223		O00115;O00115-2;K7ENE5	O00115;O00115-2;K7ENE5	Deoxyribonuclease-2-alpha	DNASE2	164688
O95218;O95218-2;A0A0C4DGV5	O95218	ZRANB2	Zinc finger Ran-binding domain-containing protein 2	316546		O00116;B8ZZ81	O00116	Alkyldihydroxyacetonephosphate synthase, peroxisomal	AGPS	288775
A0A024R4E5;Q00341;Q00341-2;H0Y394;H7BZC3	A0A024R4E5	HDLBP	Vigilin	317114		O00139;O00139-1;O00139-5;O00139-4;H0Y8H2;D6RD93	O00139;O00139-1;O00139-5;O00139-4	Kinesin-like protein KIF2A	KIF2A	121224
Q00341;A0A024R4E5;Q00341-2;H0Y394;H7C0A4	Q00341	HDLBP	Vigilin	317114		O00139-2;D6R9M0	O00139-2	Kinesin-like protein KIF2A	KIF2A	121224
Q9NQG5;A2A2M0	Q9NQG5	RPRD1B	Regulation of nuclear pre-mRNA domain-containing protein 1B	317172		O00141;O00141-4;O00141-3;O00141-5;O00141-2;E9PR89;E9PJN2	O00141;O00141-4;O00141-3;O00141-5;O00141-2;E9PR89	Serine/threonine-protein kinase Sgk1	SGK1	14146.3
Q6NUK1;Q6NUK1-2	Q6NUK1	SLC25A24	Calcium-binding mitochondrial carrier protein SCaMC-1	317583		O00148;O00148-2;K7EQN7;O00148-3;K7EPJ3;K7EN69;K7ENP6;K7EL56;K7EIL8	O00148;O00148-2;K7EQN7;O00148-3	ATP-dependent RNA helicase DDX39A	DDX39A	2278965
C9JNK6;O75431;C9JAZ1;O75431-2	C9JNK6	MTX2	Metaxin-2	317772		O00151	O00151	PDZ and LIM domain protein 1	PDLIM1	282907
Q7LBR1	Q7LBR1	CHMP1B	Charged multivesicular body protein 1b	318142		O00154;O00154-4;O00154-6;O00154-7;K7EKP8;O00154-2;O00154-3;Q6ZUV0	O00154;O00154-4;O00154-6;O00154-7;K7EKP8;O00154-2;O00154-3	Cytosolic acyl coenzyme A thioester hydrolase	ACOT7	485740
Q02218;E9PDF2;E9PCR7;Q02218-2;A0A0D9SFS3;E9PFG7	Q02218	OGDH	2-oxoglutarate dehydrogenase, mitochondrial	318438		O00159-3;O00159;F5H6E2;O00159-2;I3L204;I3L501;I3L3Y6;I3L4D4;I3L168;I3L3F5	O00159-3;O00159;F5H6E2;O00159-2	Unconventional myosin-Ic	MYO1C	164932
P42285	P42285	SKIV2L2	Superkiller viralicidic activity 2-like 2	318576		O00161;O00161-2;H3BNE1;H3BR18;H3BM38;H3BPJ0;H3BV99;H3BP15;H3BQY9;H3BR99;H3BNG6;H3BU94	O00161;O00161-2;H3BNE1;H3BR18;H3BM38;H3BPJ0	Synaptosomal-associated protein 23;Synaptosomal-associated protein	SNAP23	161700
Q06203;D6RE15;D6RCC8	Q06203	PPAT	Amidophosphoribosyltransferase	318669		O00165;O00165-2;O00165-5;O00165-3;E9PIQ7;Q5VYD6;O00165-4;O00165-6	O00165;O00165-2;O00165-5;O00165-3;E9PIQ7;Q5VYD6	HCLS1-associated protein X-1	HAX1	123534
Q9NR50;Q9NR50-3;Q9NR50-2;H0Y580	Q9NR50	EIF2B3	Translation initiation factor eIF-2B subunit gamma	319001		O00170;E9PMH2;V9GYQ3	O00170;E9PMH2	AH receptor-interacting protein	AIP	573788
Q9UHQ9;H7C0R7	Q9UHQ9	CYB5R1	NADH-cytochrome b5 reductase 1	319836		O00178;B0QY59;F5H716;F5H257	O00178	GTP-binding protein 1	GTPBP1	57489.5
Q9UIG0;Q9UIG0-2	Q9UIG0	BAZ1B	Tyrosine-protein kinase BAZ1B	321382		O00186;REV__H7C070;REV__H0Y781;REV__Q2LD37-6;REV__Q2LD37-7;REV__Q2LD37-4;REV__Q2LD37	O00186	Syntaxin-binding protein 3	STXBP3	115060
Q9BUQ8;F8VVA2;F8W1J5;Q9BUQ8-2	Q9BUQ8	DDX23	Probable ATP-dependent RNA helicase DDX23	321945		O00193;E9PM92;E9PRZ9;E9PQA1	O00193;E9PM92;E9PRZ9	Small acidic protein	SMAP;C11orf58	341076
Q7Z6Z7;Q7Z6Z7-2;Q7Z6Z7-3;Q5H963	Q7Z6Z7	HUWE1	E3 ubiquitin-protein ligase HUWE1	322369		O00194;K7ES41;K7EJ38	O00194;K7ES41	Ras-related protein Rab-27B	RAB27B	16608.8
P30533	P30533	LRPAP1	Alpha-2-macroglobulin receptor-associated protein	322661		O00203;O00203-3;H0YBD0;F5GWU4;F5GYB0	O00203;O00203-3	AP-3 complex subunit beta-1	AP3B1	261874
P20810-10;P20810-5;A0A0C4DGB5;P20810-6;P20810-9;P20810-7;P20810-8;P20810;E9PCH5;E7EVY3;B7Z574;P20810-2;E9PDE4;E7ES10;P20810-4;F8W7E0;P20810-3;H0Y7F0;H0Y9H6;E7EQ12;A0A0A0MR45;E7EQA0;H0YD33;D6RAA8	P20810-10	CAST	Calpastatin	324451		O00212;E9PIG5	O00212;E9PIG5	Rho-related GTP-binding protein RhoD	RHOD	4304.16
A0A0C4DGB5;P20810-8;E9PCH5;E9PDE4;P20810-4;D6RBR1;E7EQK6;P20810-10;P20810-5;P20810-9;F8W7E0;H0YA91	A0A0C4DGB5	CAST	Calpastatin	324451		O00217;E9PPW7;E9PKH6;E9PN51;F8W9K7;H0YDT4;Q08E91	O00217;E9PPW7;E9PKH6;E9PN51;F8W9K7	NADH dehydrogenase [ubiquinone] iron-sulfur protein 8, mitochondrial	NDUFS8	410727
Q14116;Q14116-2	Q14116	IL18	Interleukin-18	324670		O00231;O00231-2;J3QRY4;J3QS13;J3KSW3	O00231;O00231-2	26S proteasome non-ATPase regulatory subunit 11	PSMD11	1172824
Q5VYK3;J3KN16	Q5VYK3	ECM29;KIAA0368	Proteasome-associated protein ECM29 homolog	324929		O00232;O00232-2;J3KTJ5;J3KSK1	O00232;O00232-2	26S proteasome non-ATPase regulatory subunit 12	PSMD12	667445
P36507;G5E9C7;M0R1B6	P36507	MAP2K2	Dual specificity mitogen-activated protein kinase kinase 2	325020		O00233;F5H5V4;F5GX23;J3KN29;O00233-2;F5H169;F5H7X1;O00233-3	O00233;F5H5V4;F5GX23;J3KN29;O00233-2;F5H169	26S proteasome non-ATPase regulatory subunit 9	PSMD9	412894
Q96BW5;Q96BW5-2	Q96BW5	PTER	Phosphotriesterase-related protein	325705		O00257;O00257-3;I3L4F1;F8WCW6	O00257	E3 SUMO-protein ligase CBX4	CBX4	85329.4
O94776;O94776-2	O94776	MTA2	Metastasis-associated protein MTA2	326065		O00258;O00258-2;H7BYE5;B7Z1T1;A0A096LNT6;C9JLV3;H7C384	O00258;O00258-2;H7BYE5;B7Z1T1;A0A096LNT6	Tail-anchored protein insertion receptor WRB	WRB	5139.49
Q9NSE4	Q9NSE4	IARS2	Isoleucine--tRNA ligase, mitochondrial	326264		O00264;O00264-2	O00264;O00264-2	Membrane-associated progesterone receptor component 1	PGRMC1	611675
P06132	P06132	UROD	Uroporphyrinogen decarboxylase	326535		O00267-2;O00267;M0QYL9	O00267-2;O00267	Transcription elongation factor SPT5	SUPT5H	258087
Q14320;B0S8I6	Q14320	FAM50A	Protein FAM50A	326912		O00268;V9GY14;V9GY03	O00268	Transcription initiation factor TFIID subunit 4	TAF4	16625
P04899;P63096;P04899-4;P04899-3;P04899-5;P04899-2;P19087;A8MTJ3;P11488;A0A087WTB6;A0A087WZE5;P19086;P08754;P09471;P09471-2	P04899	GNAI2;GNAI1;GNAT2;GNAT3;GNAT1;GNAO1;GNAZ;GNAI3	Guanine nucleotide-binding protein G(i) subunit alpha-2;Guanine nucleotide-binding protein G(i) subunit alpha-1;Guanine nucleotide-binding protein G(t) subunit alpha-2;Guanine nucleotide-binding protein G(t) subunit alpha-3;Guanine nucleotide-binding protein G(t) subunit alpha-1;Guanine nucleotide-binding protein G(z) subunit alpha;Guanine nucleotide-binding protein G(k) subunit alpha;Guanine nuc…	326980		O00273;K7ERT1	O00273	DNA fragmentation factor subunit alpha	DFFA	371383
Q9BYD6;H0Y8N7	Q9BYD6	MRPL1	39S ribosomal protein L1, mitochondrial	327432		O00273-2	O00273-2	DNA fragmentation factor subunit alpha	DFFA	2194.38
Q14738;E9PFR3;H0Y8C4	Q14738	PPP2R5D	Serine/threonine-protein phosphatase 2A 56 kDa regulatory subunit delta isoform	327622		O00287	O00287	Regulatory factor X-associated protein	RFXAP	9823
O43633;M0R1L7;M0R1T5	O43633	CHMP2A	Charged multivesicular body protein 2a	327933		O00291;O00291-3;O00291-4;C9JMG5	O00291;O00291-3;O00291-4	Huntingtin-interacting protein 1	HIP1	14825
Q96C86	Q96C86	DCPS	m7GpppX diphosphatase	328341		O00299	O00299	Chloride intracellular channel protein 1	CLIC1	4139407
O75475;O75475-2;O75475-3	O75475	PSIP1	PC4 and SFRS1-interacting protein	328654		O00303;H0YDT6;A0A0D9SEZ9;E9PQV8	O00303	Eukaryotic translation initiation factor 3 subunit F	EIF3F	1435926
Q0VDF9	Q0VDF9	HSPA14	Heat shock 70 kDa protein 14	329247		O00308;O00308-2;O00308-3;O00308-4;H3BS79;H3BPJ8;H3BRX8	O00308;O00308-2	NEDD4-like E3 ubiquitin-protein ligase WWP2	WWP2	7147.6
Q9H0H5;H0YIK5	Q9H0H5	RACGAP1	Rac GTPase-activating protein 1	329419		O00311;B1AMW7	O00311	Cell division cycle 7-related protein kinase	CDC7	21000.3
Q9Y263;E5RIM3;H0YC16	Q9Y263	PLAA	Phospholipase A-2-activating protein	330083		O00330;O00330-3;E9PLU0;E9PRI6;H0YD97;O00330-2	O00330;O00330-3	Pyruvate dehydrogenase protein X component, mitochondrial	PDHX	228562
Q9H1K1;Q9H1K1-2;F5H5N2;B4DNC9;B3KQ30	Q9H1K1	ISCU	Iron-sulfur cluster assembly enzyme ISCU, mitochondrial	330877		O00391;O00391-2;H0Y5Z8;A8MXT8	O00391;O00391-2	Sulfhydryl oxidase 1	QSOX1	5659.83
Q5TC12;H0YEW4;H0YD21;A8MRA7;I3L448;Q5TC12-3;Q5TC12-2	Q5TC12	ATPAF1	ATP synthase mitochondrial F1 complex assembly factor 1	332251		O00399;E5RFU3;E5RK00	O00399	Dynactin subunit 6	DCTN6	66768.6
Q9NTJ5;F8WCQ2	Q9NTJ5	SACM1L	Phosphatidylinositide phosphatase SAC1	332324		O00400;H7C562	O00400	Acetyl-coenzyme A transporter 1	SLC33A1	634385
P14735	P14735	IDE	Insulin-degrading enzyme	332465		O00401	O00401	Neural Wiskott-Aldrich syndrome protein	WASL	93627.6
P34896;P34896-2;P34896-3;P34896-4	P34896	SHMT1	Serine hydroxymethyltransferase, cytosolic	332681		O00410;O00410-3;H0Y8C6;O00410-2;E7ETV3;E7EQT5;C9JMV5;E7EV12;C9JZD8;E7EWK4;E7EX05;H0Y3V4;C9JQT6;E7ESA1;E7ESZ1;E7ETV8;C9JZ53;C9J875;C9JXE0	O00410;O00410-3;H0Y8C6;O00410-2	Importin-5	IPO5	1159000
Q05519;Q05519-2;Q5T757;Q5T760	Q05519	SRSF11	Serine/arginine-rich splicing factor 11	333402		O00411;K7EMH3;K7ESD1	O00411	DNA-directed RNA polymerase, mitochondrial	POLRMT	74000.5
Q9UNZ5;K7ESE5;A0A0A0MQS3	Q9UNZ5	C19orf53	Leydig cell tumor 10 kDa protein homolog	333993		O00418;H3BRH4	O00418;H3BRH4	Eukaryotic elongation factor 2 kinase	EEF2K	106712
Q08752	Q08752	PPID	Peptidyl-prolyl cis-trans isomerase D	334490		O00425;O00425-2;F8WD15	O00425	Insulin-like growth factor 2 mRNA-binding protein 3	IGF2BP3	567678
Q92522	Q92522	H1FX	Histone H1x	335265		O00429;O00429-6;O00429-3;O00429-5;O00429-7;F8VZ52;F8W1W3;B4DDQ3;B4DPZ9;F8VUJ9;F8VR28;F8VYL3;H0YHY4	O00429;O00429-6;O00429-3;O00429-5;O00429-7	Dynamin-1-like protein	DNM1L	565767
Q86UE4;E5RJU9	Q86UE4	MTDH	Protein LYRIC	336699		O00429-2;O00429-8;O00429-4;G8JLD5	O00429-2;O00429-8;O00429-4;G8JLD5	Dynamin-1-like protein	DNM1L	7371.07
P53004	P53004	BLVRA	Biliverdin reductase A	337637		O00442;O00442-2;A6NIC1	O00442;O00442-2	RNA 3-terminal phosphate cyclase	RTCA	144943
Q6UXN9	Q6UXN9	WDR82	WD repeat-containing protein 82	340695		O00443;A0A0C4DGF9;O00443-2;E9PPP3	O00443	Phosphatidylinositol 4-phosphate 3-kinase C2 domain-containing subunit alpha	PIK3C2A	24440.6
O00193	O00193	SMAP	Small acidic protein	341076		O00458;O00458-2;C9JA65;E9PMY4;C9JNM6;H0YEE3;C9JLG5;C9JFH1	O00458;O00458-2	Interferon-related developmental regulator 1	IFRD1	166602
O95292;E5RK64;O95292-2	O95292	VAPB	Vesicle-associated membrane protein-associated protein B/C	341162		O00459;E9PFP1;V9GYJ4	O00459;E9PFP1	Phosphatidylinositol 3-kinase regulatory subunit beta	PIK3R2	16715.3
O75494;O75494-2;O75494-3;O75494-4;Q5JRI1;O75494-5;O75494-6	O75494	SRSF10	Serine/arginine-rich splicing factor 10	341937		O00461;F8W785	O00461;F8W785	Golgi integral membrane protein 4	GOLIM4	47808.1
Q99426;K7EK42;K7EP07;Q99426-2	Q99426	TBCB	Tubulin-folding cofactor B	342264		O00462;E9PFW2	O00462;E9PFW2	Beta-mannosidase	MANBA	2406.21
Q8WUW1;Q8WUW1-2	Q8WUW1	BRK1	Protein BRICK1	342511		O00463;O00463-3;O00463-2	O00463;O00463-3;O00463-2	TNF receptor-associated factor 5	TRAF5	1440.78
Q9BRP8;Q9BRP8-2	Q9BRP8	WIBG	Partner of Y14 and mago	342860		O00471;A0A0A0MSI8;F8W9B8;G3V4Z7;G3V377	O00471;A0A0A0MSI8;F8W9B8	Exocyst complex component 5	EXOC5	57587.4
O60610;O60610-2;O60610-3;H9KV28	O60610	DIAPH1	Protein diaphanous homolog 1	342952		O00472;O00472-2;D6RC27	O00472;O00472-2	RNA polymerase II elongation factor ELL2	ELL2	1900.69
Q8WTT2	Q8WTT2	NOC3L	Nucleolar complex protein 3 homolog	343202		O00479	O00479	High mobility group nucleosome-binding domain-containing protein 4	HMGN4	281644
P53701	P53701	HCCS	Cytochrome c-type heme lyase	344704		O00481;O00481-2;O00481-3;O00481-4	O00481;O00481-2;O00481-3;O00481-4	Butyrophilin subfamily 3 member A1	BTN3A1	355.576
Q16795	Q16795	NDUFA9	NADH dehydrogenase [ubiquinone] 1 alpha subcomplex subunit 9, mitochondrial	344896		O00483	O00483	Cytochrome c oxidase subunit NDUFA4	NDUFA4	1707144
Q15637;Q15637-6;Q15637-5;Q15637-4;Q15637-2;Q15637-3;Q15637-7	Q15637	SF1	Splicing factor 1	345529		O00487;C9JW37	O00487	26S proteasome non-ATPase regulatory subunit 14	PSMD14	928375
O94979;D6REX3;O94979-9;O94979-3;O94979-2;O94979-8;D6RHZ5;H0Y8V7	O94979	SEC31A	Protein transport protein Sec31A	345540		O00488;A9J4F5	O00488;A9J4F5	Zinc finger protein 593	ZNF593	50827.4
Q15287;H3BV80;H3BMS0;H3BMM9;H3BTC0;Q15287-3;Q15287-2;H3BPG5	Q15287	RNPS1	RNA-binding protein with serine-rich domain 1	345653		O00499;O00499-2;O00499-6;O00499-11;O00499-10;O00499-9;O00499-7;O00499-8;O00499-4;O00499-3;O00499-5;Q9UBW5;P49418;S4R418;F5H0W4;A0A0A0MT10;A0A087X188;Q9UBW5-2;P49418-2	O00499;O00499-2;O00499-6;O00499-11;O00499-10;O00499-9;O00499-7;O00499-8;O00499-4;O00499-3;O00499-5	Myc box-dependent-interacting protein 1	BIN1	84576.1
Q13098;C9JFE4;A0A096LP07;A0A096LPJ3;A8K070;Q13098-5;Q13098-7;Q13098-6	Q13098	GPS1	COP9 signalosome complex subunit 1	346942		O00505;H0Y4S9	O00505	Importin subunit alpha-4	KPNA3	265854
P27144;D3DQ64	P27144	AK4	Adenylate kinase 4, mitochondrial	348120		O00506;O00506-3;O00506-2;H7C279;C9J6L2;C9JCC0;C9J232;C9JDH9;C9JJV0;E7EM58;C9K0M6;C9JIH8;C9JN58;C9JFA1	O00506;O00506-3;O00506-2;H7C279;C9J6L2;C9JCC0;C9J232;C9JDH9	Serine/threonine-protein kinase 25	STK25	1571.62
Q2NL82;I3L1Q5	Q2NL82	TSR1	Pre-rRNA-processing protein TSR1 homolog	348305		O00522;O00522-3;O00522-2;A0A0B4J2C7;A0A0C4DG23;C9J718;C9JF32;C9JEW7;C9JBN7;C9JJM9;C9JD81;C9J3W7;C9JIY2;C9JI47;C9JXI9;C9JSG7	O00522;O00522-3;O00522-2;A0A0B4J2C7	Krev interaction trapped protein 1	KRIT1	17159.2
Q96GQ7;B7Z6D5;A0A087X059	Q96GQ7	DDX27	Probable ATP-dependent RNA helicase DDX27	348355		O00541-2	O00541-2	Pescadillo homolog	PES1	304477
P63010;P63010-2;A0A087X253;P63010-3;A0A087WU93;A0A087WZQ6;A0A087WYD1	P63010	AP2B1	AP-2 complex subunit beta	348779		O00560;O00560-3;B4DHN5;E9PBU7	O00560;O00560-3;B4DHN5;E9PBU7	Syntenin-1	SDCBP	74502.5
Q9UNZ2;Q9UNZ2-5;Q9UNZ2-6;F2Z2K0	Q9UNZ2	NSFL1C	NSFL1 cofactor p47	349284		O00562;O00562-2;E9PMZ6;E9PMS0;E9PSD1;E9PNU6	O00562;O00562-2	Membrane-associated phosphatidylinositol transfer protein 1	PITPNM1	5732.01
Q9Y508;A0A096LNV3;A0A096LP02;Q9Y508-2	Q9Y508	RNF114	E3 ubiquitin-protein ligase RNF114	349933		O00566;U3KQ48	O00566	U3 small nucleolar ribonucleoprotein protein MPP10	MPHOSPH10	168230
Q8TEQ6	Q8TEQ6	GEMIN5	Gem-associated protein 5	350109		O00567;Q5JXT2;H0YDU4;H0Y653	O00567	Nucleolar protein 56	NOP56	986414
Q9H307;G3V5F0;G3V579	Q9H307	PNN	Pinin	350620		O00592;O00592-2;G3V0E6	O00592;O00592-2	Podocalyxin	PODXL	182332
O43670;O43670-2;J3QRS9;X6R4W8;O43670-4;O43670-3	O43670	ZNF207	BUB3-interacting and GLEBS motif-containing protein ZNF207	350802		O00625	O00625	Pirin	PIR	885661
P78406;E9PQ57;E9PPG9	P78406	RAE1	mRNA export factor	351061		O00628;O00628-2;Q5TDQ5	O00628;O00628-2	Peroxisomal targeting signal 2 receptor	PEX7	5856.06
P82650;G5E9W7;G5E9V5;H7C5L9	P82650	MRPS22	28S ribosomal protein S22, mitochondrial	351494		O00629;H7C4F6	O00629	Importin subunit alpha-3	KPNA4	156346
Q9Y2W1	Q9Y2W1	THRAP3	Thyroid hormone receptor-associated protein 3	352044		O00635	O00635	E3 ubiquitin-protein ligase TRIM38	TRIM38	95.9778
Q13868;A3KFL2;A3KFL1;A3KFL5;Q13868-3;Q13868-2	Q13868	EXOSC2	Exosome complex component RRP4	353520		O00716;O00716-2;A0A087X0B6;Q14209	O00716;O00716-2	Transcription factor E2F3	E2F3	2564.94
Q9Y2R9;J3QLS3;J3QQS1;J3KSI8	Q9Y2R9	MRPS7	28S ribosomal protein S7, mitochondrial	353890		O00743;O00743-2;O00743-3;Q5T1S7	O00743;O00743-2;O00743-3	Serine/threonine-protein phosphatase 6 catalytic subunit;Serine/threonine-protein phosphatase 6 catalytic subunit, N-terminally processed	PPP6C	428702
Q53H82	Q53H82	LACTB2	Beta-lactamase-like protein 2	354137		O00750;F5GWN5;Q5SW98;Q5SW97	O00750;F5GWN5	Phosphatidylinositol 4-phosphate 3-kinase C2 domain-containing subunit beta	PIK3C2B	1076.27
Q5TFE4;Q5TFE4-2;Q5QPD0	Q5TFE4	NT5DC1	5-nucleotidase domain-containing protein 1	354576		O00754;O00754-2;M0QZ24;M0R174;M0QXY0;M0QYZ1;M0R2P5	O00754;O00754-2	Lysosomal alpha-mannosidase;Lysosomal alpha-mannosidase A peptide;Lysosomal alpha-mannosidase B peptide;Lysosomal alpha-mannosidase C peptide;Lysosomal alpha-mannosidase D peptide;Lysosomal alpha-mannosidase E peptide	MAN2B1	5534.56
Q8WVV9;B7WPG3;C9IYN3;D6W592;Q8WVV9-5;Q8WVV9-4;H7C464	Q8WVV9	HNRNPLL;HNRPLL	Heterogeneous nuclear ribonucleoprotein L-like	355333		O00762;O00762-3;O00762-4;A0A0A0MSE8;O00762-2;A0A087WVK1;K4DI81	O00762;O00762-3;O00762-4;A0A0A0MSE8;O00762-2	Ubiquitin-conjugating enzyme E2 C	UBE2C	340103
P20962;F5H7R9;F5GXR3	P20962	PTMS	Parathymosin	355688		O00764;F2Z2Y4;O00764-3;O00764-2;A8MV33	O00764;F2Z2Y4;O00764-3;O00764-2	Pyridoxal kinase	PDXK	691880
Q8WZA0;Q8WZA0-2	Q8WZA0	LZIC	Protein LZIC	356142		O00767	O00767	Acyl-CoA desaturase	SCD	83225.8
Q96A33;Q96A33-2;A0A087WYW6;J3QR89	Q96A33	CCDC47	Coiled-coil domain-containing protein 47	356277		O14497;O14497-3;O14497-2;H0Y488;A0A087WUV6;H0YCU6;H0YEW5	O14497;O14497-3;O14497-2;H0Y488	AT-rich interactive domain-containing protein 1A	ARID1A	11863.2
Q9BPX5	Q9BPX5	ARPC5L	Actin-related protein 2/3 complex subunit 5-like protein	357316		O14519;F5GZF0;O14519-2;O75956;E9PKR4	O14519;F5GZF0;O14519-2	Cyclin-dependent kinase 2-associated protein 1	CDK2AP1	84786.5
[truncated: 7,050 more rows]

## Sheet: Fig. 2b
Proteins	Protein	Gene name	Protein names	Number of acetylation sites	Number of lysines	Fig. 2b data
[truncated: 4,036 more rows]

## Sheet: Fig. 2d
Fig. 2d data
[truncated: 158,798 more rows]

[truncated: 18 more sheets: Fig. 2e, Fig. 3a, Fig. 3b, Fig. 3c, Fig. 3d, Fig. 4a, Fig. 4c, Fig. 4d, Fig. 5a, Fig. 5b, Fig. 5c, Suppl. Fig. 1a, Suppl. Fig. 1b, Suppl. Fig. 1c, Suppl. Fig. 2a, Suppl. Fig. 2b, Suppl. Fig. 2c, Suppl. Fig. 3]
